# Supplementary material for: Targeting Gliomas with Beta-Amyloid-Specific Dyes: A Novel Approach for In Vivo Staining and Potential Therapeutic Applications
Source: Int J Mol Sci. 2025 Oct 28;26(21):10450. doi: 10.3390/ijms262110450 (PMC12607655; doi:10.3390/ijms262110450)
Supplement: Supplementary file 1 [file ijms-26-10450-s001.zip]

Archive with 24 entries (19 files):
- Completed_ARRIVE_Checklist  Filled 3.pdf
- Figures.zip
- Original confocal image 2/
- Original confocal image 2/Image0015 x 40 3-Fig 2B.oib
- Originals Fig3 A,B,C,D/
- Originals Fig3 A,B,C,D/Fig 3A red chann B-W.jpg
- Originals Fig3 A,B,C,D/Fig 3B red chann B-W.jpg
- Originals Fig3 A,B,C,D/Fig 3C red chann B-W.jpg
- Originals Fig3 A,B,C,D/Fig 3D red chann B-W.jpg
- Originals Fig4/
- Originals Fig4/Image0004 100x Af480-Cy3x40-3!.oib
- Originals Fig4/Image0016-20X GFAP-texas red-Green -BBG.oib
- S1.tif
- S2.tif
- S3.tif
- Split DAPI and BAP-1 composite/
- Split DAPI and BAP-1 composite/Image0009 x40 625-650 nm composite DAPI+BAP-1.jpg
- Table S1.pdf
- Validadtion of the sinthesis BAP-1/
- Validadtion of the sinthesis BAP-1/BAP-1 13C.pdf
- Validadtion of the sinthesis BAP-1/BAP-1 MS.txt
- Validadtion of the sinthesis BAP-1/mass 220.PNG
- Validadtion of the sinthesis BAP-1/precursor MS.txt
- Validadtion of the sinthesis BAP-1/precursor-1H.pdf
