# Supplementary material for: Targeting Gliomas with Beta-Amyloid-Specific Dyes: A Novel Approach for In Vivo Staining and Potential Therapeutic Applications
Source: Int J Mol Sci. 2025 Oct 28;26(21):10450. doi: 10.3390/ijms262110450 (PMC12607655; doi:10.3390/ijms262110450)
Supplement: Supplementary file 1 [file ijms-26-10450-s001.zip › Validadtion of the sinthesis BAP-1/BAP-1 MS.txt]

0.486 10
0.486 13
0.486 10
0.486 13
0.486 11
0.486 18
0.486 11
0.486 15
0.486 16
0.487 16
0.487 14
0.487 13
0.487 19
0.487 15
0.487 19
0.487 14
0.487 18
0.487 8
0.487 6
0.487 11
0.487 9
0.487 16
0.487 8
0.487 12
0.487 15
0.487 12
0.487 9
0.487 10
0.487 10
0.488 14
0.488 15
0.488 14
0.488 15
0.488 14
0.488 22
0.488 18
0.488 19
0.488 13
0.488 13
0.488 12
0.488 11
0.488 11
0.488 15
0.488 12
0.488 15
0.488 8
0.488 9
0.488 9
0.488 9
0.489 17
0.489 16
0.489 12
0.489 11
0.489 11
0.489 11
0.489 10
0.489 8
0.489 11
0.489 19
0.489 14
0.489 14
0.489 12
0.489 14
0.489 14
0.489 15
0.489 8
0.489 9
0.489 14
0.489 16
0.490 8
0.490 12
0.490 6
0.490 7
0.490 6
0.490 11
0.490 9
0.490 12
0.490 9
0.490 17
0.490 17
0.490 14
0.490 13
0.490 9
0.490 14
0.490 10
0.490 18
0.490 9
0.490 10
0.490 12
0.490 9
0.491 7
0.491 8
0.491 12
0.491 7
0.491 8
0.491 22
0.491 6
0.491 12
0.491 16
0.491 13
0.491 23
0.491 25
0.491 16
0.491 25
0.491 19
0.491 16
0.491 24
0.491 18
0.491 15
0.491 21
0.492 16
0.492 10
0.492 12
0.492 10
0.492 8
0.492 11
0.492 13
0.492 11
0.492 16
0.492 12
0.492 8
0.492 8
0.492 15
0.492 9
0.492 9
0.492 17
0.492 7
0.492 9
0.492 14
0.492 16
0.492 22
0.493 13
0.493 13
0.493 26
0.493 13
0.493 20
0.493 15
0.493 13
0.493 7
0.493 17
0.493 8
0.493 9
0.493 14
0.493 9
0.493 9
0.493 21
0.493 13
0.493 11
0.493 13
0.493 11
0.493 9
0.493 10
0.494 14
0.494 7
0.494 7
0.494 9
0.494 16
0.494 18
0.494 15
0.494 17
0.494 25
0.494 24
0.494 20
0.494 25
0.494 22
0.494 16
0.494 13
0.494 10
0.494 13
0.494 13
0.494 10
0.494 10
0.494 11
0.495 8
0.495 9
0.495 9
0.495 15
0.495 18
0.495 18
0.495 5
0.495 11
0.495 18
0.495 10
0.495 11
0.495 18
0.495 16
0.495 15
0.495 15
0.495 9
0.495 11
0.495 17
0.495 9
0.495 14
0.495 15
0.495 14
0.496 11
0.496 10
0.496 22
0.496 8
0.496 12
0.496 6
0.496 8
0.496 8
0.496 17
0.496 16
0.496 10
0.496 19
0.496 6
0.496 21
0.496 13
0.496 7
0.496 19
0.496 10
0.496 12
0.496 15
0.496 22
0.496 15
0.497 16
0.497 19
0.497 16
0.497 15
0.497 5
0.497 7
0.497 13
0.497 15
0.497 9
0.497 10
0.497 6
0.497 15
0.497 17
0.497 14
0.497 11
0.497 26
0.497 19
0.497 15
0.497 11
0.497 7
0.497 12
0.497 16
0.498 17
0.498 14
0.498 22
0.498 22
0.498 10
0.498 21
0.498 8
0.498 11
0.498 12
0.498 10
0.498 8
0.498 15
0.498 7
0.498 9
0.498 15
0.498 14
0.498 12
0.498 22
0.498 17
0.498 16
0.498 22
0.498 21
0.499 13
0.499 21
0.499 17
0.499 12
0.499 20
0.499 9
0.499 14
0.499 22
0.499 12
0.499 10
0.499 15
0.499 13
0.499 14
0.499 14
0.499 14
0.499 8
0.499 5
0.499 7
0.499 6
0.499 12
0.499 14
0.499 9
0.499 18
0.500 11
0.500 14
0.500 21
0.500 14
0.500 14
0.500 9
0.500 7
0.500 12
0.500 16
0.500 18
0.500 7
0.500 9
0.500 10
0.500 11
0.500 14
0.500 10
0.500 7
0.500 10
0.500 17
0.500 6
0.500 10
0.500 15
0.500 7
0.501 10
0.501 7
0.501 14
0.501 21
0.501 11
0.501 12
0.501 14
0.501 17
0.501 18
0.501 20
0.501 12
0.501 15
0.501 28
0.501 9
0.501 11
0.501 6
0.501 8
0.501 5
0.501 12
0.501 16
0.501 9
0.501 15
0.501 14
0.502 9
0.502 8
0.502 16
0.502 13
0.502 15
0.502 11
0.502 14
0.502 15
0.502 14
0.502 8
0.502 15
0.502 3
0.502 13
0.502 14
0.502 9
0.502 11
0.502 18
0.502 4
0.502 6
0.502 9
0.502 9
0.502 8
0.502 8
0.503 8
0.503 11
0.503 21
0.503 11
0.503 12
0.503 10
0.503 15
0.503 18
0.503 13
0.503 21
0.503 6
0.503 20
0.503 16
0.503 11
0.503 12
0.503 10
0.503 11
0.503 16
0.503 19
0.503 8
0.503 16
0.503 9
0.503 14
0.503 5
0.504 11
0.504 9
0.504 11
0.504 5
0.504 7
0.504 20
0.504 9
0.504 13
0.504 23
0.504 20
0.504 8
0.504 14
0.504 13
0.504 7
0.504 13
0.504 11
0.504 8
0.504 19
0.504 18
0.504 6
0.504 16
0.504 7
0.504 4
0.504 12
0.505 7
0.505 11
0.505 12
0.505 7
0.505 6
0.505 10
0.505 4
0.505 11
0.505 13
0.505 16
0.505 9
0.505 10
0.505 12
0.505 18
0.505 8
0.505 11
0.505 9
0.505 16
0.505 12
0.505 10
0.505 13
0.505 10
0.505 12
0.505 10
0.505 14
0.506 9
0.506 16
0.506 9
0.506 14
0.506 24
0.506 9
0.506 11
0.506 12
0.506 10
0.506 9
0.506 15
0.506 20
0.506 8
0.506 15
0.506 20
0.506 13
0.506 12
0.506 5
0.506 12
0.506 12
0.506 12
0.506 11
0.506 20
0.506 18
0.506 24
0.507 20
0.507 12
0.507 12
0.507 14
0.507 9
0.507 12
0.507 13
0.507 12
0.507 7
0.507 12
0.507 15
0.507 10
0.507 6
0.507 10
0.507 20
0.507 23
0.507 12
0.507 10
0.507 12
0.507 12
0.507 14
0.507 16
0.507 9
0.507 15
0.507 18
0.508 9
0.508 12
0.508 10
0.508 11
0.508 12
0.508 20
0.508 16
0.508 9
0.508 9
0.508 15
0.508 11
0.508 14
0.508 9
0.508 14
0.508 19
0.508 9
0.508 9
0.508 13
0.508 12
0.508 13
0.508 14
0.508 19
0.508 5
0.508 15
0.508 16
0.508 12
0.509 11
0.509 7
0.509 7
0.509 12
0.509 6
0.509 8
0.509 13
0.509 19
0.509 8
0.509 10
0.509 12
0.509 7
0.509 14
0.509 5
0.509 7
0.509 11
0.509 22
0.509 6
0.509 8
0.509 15
0.509 10
0.509 9
0.509 10
0.509 15
0.509 16
0.509 8
0.509 16
0.510 14
0.510 8
0.510 11
0.510 14
0.510 11
0.510 12
0.510 14
0.510 13
0.510 11
0.510 18
0.510 8
0.510 16
0.510 8
0.510 20
0.510 10
0.510 15
0.510 17
0.510 16
0.510 16
0.510 13
0.510 8
0.510 6
0.510 9
0.510 12
0.510 16
0.510 14
0.511 3
0.511 17
0.511 14
0.511 10
0.511 12
0.511 13
0.511 13
0.511 15
0.511 7
0.511 5
0.511 6
0.511 20
0.511 5
0.511 14
0.511 16
0.511 7
0.511 19
0.511 13
0.511 10
0.511 10
0.511 13
0.511 7
0.511 10
0.511 23
0.511 7
0.511 8
0.511 9
0.512 8
0.512 13
0.512 11
0.512 10
0.512 11
0.512 16
0.512 8
0.512 15
0.512 8
0.512 9
0.512 9
0.512 16
0.512 10
0.512 8
0.512 8
0.512 12
0.512 14
0.512 13
0.512 5
0.512 9
0.512 20
0.512 14
0.512 15
0.512 15
0.512 13
0.512 15
0.512 25
0.512 8
0.513 16
0.513 11
0.513 10
0.513 19
0.513 17
0.513 11
0.513 13
0.513 10
0.513 6
0.513 14
0.513 9
0.513 9
0.513 13
0.513 13
0.513 8
0.513 20
0.513 13
0.513 7
0.513 18
0.513 11
0.513 13
0.513 14
0.513 8
0.513 7
0.513 14
0.513 19
0.513 17
0.513 11
0.513 8
0.514 6
0.514 7
0.514 16
0.514 9
0.514 10
0.514 3
0.514 10
0.514 8
0.514 11
0.514 10
0.514 11
0.514 12
0.514 11
0.514 6
0.514 8
0.514 13
0.514 15
0.514 8
0.514 9
0.514 16
0.514 17
0.514 9
0.514 10
0.514 16
0.514 12
0.514 7
0.514 16
0.514 12
0.515 17
0.515 12
0.515 7
0.515 21
0.515 10
0.515 8
0.515 17
0.515 11
0.515 7
0.515 15
0.515 12
0.515 10
0.515 11
0.515 12
0.515 13
0.515 5
0.515 12
0.515 5
0.515 10
0.515 10
0.515 9
0.515 13
0.515 17
0.515 12
0.515 19
0.515 18
0.515 9
0.515 12
0.515 5
0.515 9
0.516 11
0.516 14
0.516 6
0.516 8
0.516 8
0.516 7
0.516 12
0.516 7
0.516 4
0.516 9
0.516 15
0.516 12
0.516 14
0.516 17
0.516 11
0.516 21
0.516 17
0.516 13
0.516 17
0.516 15
0.516 15
0.516 22
0.516 7
0.516 9
0.516 11
0.516 9
0.516 4
0.516 15
0.516 12
0.516 9
0.517 8
0.517 7
0.517 7
0.517 12
0.517 7
0.517 9
0.517 12
0.517 5
0.517 8
0.517 12
0.517 10
0.517 6
0.517 11
0.517 10
0.517 13
0.517 13
0.517 18
0.517 12
0.517 17
0.517 10
0.517 12
0.517 15
0.517 17
0.517 8
0.517 23
0.517 8
0.517 12
0.517 11
0.517 13
0.517 12
0.517 9
0.518 7
0.518 6
0.518 13
0.518 7
0.518 11
0.518 6
0.518 7
0.518 12
0.518 10
0.518 9
0.518 7
0.518 11
0.518 10
0.518 10
0.518 10
0.518 20
0.518 11
0.518 18
0.518 14
0.518 11
0.518 23
0.518 8
0.518 18
0.518 24
0.518 17
0.518 19
0.518 13
0.518 16
0.518 12
0.518 12
0.518 9
0.518 8
0.519 13
0.519 5
0.519 9
0.519 10
0.519 7
0.519 12
0.519 10
0.519 8
0.519 7
0.519 13
0.519 5
0.519 5
0.519 8
0.519 11
0.519 10
0.519 14
0.519 9
0.519 10
0.519 15
0.519 14
0.519 17
0.519 10
0.519 11
0.519 10
0.519 19
0.519 18
0.519 14
0.519 16
0.519 14
0.519 14
0.519 11
0.519 13
0.520 11
0.520 10
0.520 6
0.520 10
0.520 10
0.520 10
0.520 7
0.520 15
0.520 3
0.520 5
0.520 10
0.520 5
0.520 2
0.520 9
0.520 10
0.520 7
0.520 11
0.520 13
0.520 8
0.520 9
0.520 14
0.520 3
0.520 8
0.520 7
0.520 8
0.520 10
0.520 12
0.520 7
0.520 22
0.520 7
0.520 11
0.520 13
0.520 12
0.520 9
0.521 16
0.521 13
0.521 11
0.521 9
0.521 18
0.521 6
0.521 11
0.521 13
0.521 10
0.521 7
0.521 8
0.521 10
0.521 17
0.521 17
0.521 6
0.521 10
0.521 13
0.521 7
0.521 14
0.521 10
0.521 4
0.521 14
0.521 8
0.521 15
0.521 19
0.521 8
0.521 5
0.521 12
0.521 11
0.521 13
0.521 15
0.521 14
0.521 8
0.521 18
0.522 12
0.522 4
0.522 18
0.522 15
0.522 8
0.522 23
0.522 12
0.522 10
0.522 14
0.522 8
0.522 10
0.522 14
0.522 14
0.522 12
0.522 20
0.522 3
0.522 7
0.522 7
0.522 5
0.522 9
0.522 10
0.522 8
0.522 11
0.522 8
0.522 11
0.522 12
0.522 10
0.522 12
0.522 8
0.522 13
0.522 5
0.522 6
0.522 15
0.522 18
0.522 12
0.523 15
0.523 19
0.523 10
0.523 7
0.523 16
0.523 9
0.523 23
0.523 9
0.523 13
0.523 15
0.523 13
0.523 9
0.523 12
0.523 20
0.523 8
0.523 15
0.523 10
0.523 3
0.523 6
0.523 9
0.523 6
0.523 10
0.523 13
0.523 16
0.523 16
0.523 11
0.523 8
0.523 8
0.523 15
0.523 15
0.523 17
0.523 8
0.523 16
0.523 12
0.523 18
0.523 12
0.523 10
0.524 14
0.524 11
0.524 9
0.524 10
0.524 10
0.524 16
0.524 13
0.524 15
0.524 22
0.524 18
0.524 7
0.524 14
0.524 17
0.524 10
0.524 19
0.524 14
0.524 13
0.524 11
0.524 15
0.524 10
0.524 9
0.524 10
0.524 8
0.524 12
0.524 10
0.524 8
0.524 16
0.524 17
0.524 7
0.524 10
0.524 9
0.524 5
0.524 14
0.524 9
0.524 10
0.524 14
0.524 15
0.524 6
0.525 18
0.525 14
0.525 12
0.525 8
0.525 13
0.525 9
0.525 15
0.525 11
0.525 9
0.525 22
0.525 12
0.525 13
0.525 13
0.525 13
0.525 9
0.525 10
0.525 11
0.525 8
0.525 8
0.525 10
0.525 13
0.525 7
0.525 9
0.525 8
0.525 9
0.525 9
0.525 11
0.525 10
0.525 15
0.525 12
0.525 10
0.525 9
0.525 8
0.525 8
0.525 18
0.525 7
0.525 9
0.525 14
0.525 12
0.526 13
0.526 17
0.526 14
0.526 8
0.526 10
0.526 8
0.526 19
0.526 13
0.526 17
0.526 16
0.526 7
0.526 8
0.526 7
0.526 9
0.526 8
0.526 15
0.526 12
0.526 13
0.526 6
0.526 19
0.526 10
0.526 16
0.526 17
0.526 11
0.526 14
0.526 12
0.526 9
0.526 10
0.526 8
0.526 8
0.526 10
0.526 18
0.526 7
0.526 17
0.526 13
0.526 9
0.526 9
0.526 13
0.526 16
0.526 11
0.526 10
0.527 8
0.527 13
0.527 15
0.527 7
0.527 15
0.527 18
0.527 13
0.527 14
0.527 16
0.527 4
0.527 9
0.527 12
0.527 13
0.527 4
0.527 14
0.527 8
0.527 11
0.527 9
0.527 6
0.527 15
0.527 7
0.527 6
0.527 17
0.527 15
0.527 7
0.527 10
0.527 7
0.527 4
0.527 11
0.527 17
0.527 6
0.527 24
0.527 2
0.527 15
0.527 12
0.527 9
0.527 9
0.527 4
0.527 18
0.527 8
0.527 14
0.527 17
0.527 13
0.528 20
0.528 12
0.528 10
0.528 13
0.528 12
0.528 10
0.528 9
0.528 7
0.528 13
0.528 15
0.528 9
0.528 2
0.528 9
0.528 4
0.528 2
0.528 11
0.528 10
0.528 11
0.528 13
0.528 12
0.528 11
0.528 8
0.528 7
0.528 15
0.528 10
0.528 9
0.528 5
0.528 16
0.528 10
0.528 11
0.528 20
0.528 11
0.528 9
0.528 17
0.528 10
0.528 8
0.528 9
0.528 12
0.528 9
0.528 6
0.528 11
0.528 7
0.528 10
0.528 14
0.528 6
0.529 11
0.529 11
0.529 7
0.529 15
0.529 15
0.529 8
0.529 17
0.529 6
0.529 14
0.529 8
0.529 13
0.529 8
0.529 13
0.529 11
0.529 11
0.529 11
0.529 17
0.529 14
0.529 14
0.529 14
0.529 12
0.529 4
0.529 11
0.529 6
0.529 15
0.529 10
0.529 9
0.529 13
0.529 15
0.529 13
0.529 13
0.529 9
0.529 10
0.529 8
0.529 8
0.529 12
0.529 19
0.529 8
0.529 8
0.529 16
0.529 16
0.529 19
0.529 10
0.529 13
0.529 9
0.529 10
0.529 13
0.529 13
0.530 11
0.530 9
0.530 4
0.530 15
0.530 12
0.530 11
0.530 11
0.530 16
0.530 11
0.530 6
0.530 10
0.530 9
0.530 16
0.530 7
0.530 12
0.530 16
0.530 12
0.530 13
0.530 12
0.530 15
0.530 19
0.530 16
0.530 11
0.530 13
0.530 7
0.530 15
0.530 6
0.530 19
0.530 10
0.530 9
0.530 11
0.530 7
0.530 4
0.530 18
0.530 12
0.530 10
0.530 18
0.530 10
0.530 11
0.530 16
0.530 17
0.530 7
0.530 17
0.530 17
0.530 10
0.530 21
0.530 16
0.530 9
0.530 15
0.530 18
0.531 12
0.531 10
0.531 13
0.531 15
0.531 18
0.531 10
0.531 12
0.531 17
0.531 10
0.531 11
0.531 9
0.531 13
0.531 6
0.531 10
0.531 11
0.531 5
0.531 4
0.531 9
0.531 6
0.531 15
0.531 5
0.531 7
0.531 13
0.531 8
0.531 8
0.531 12
0.531 15
0.531 12
0.531 12
0.531 13
0.531 9
0.531 21
0.531 9
0.531 11
0.531 18
0.531 10
0.531 12
0.531 15
0.531 13
0.531 10
0.531 15
0.531 10
0.531 7
0.531 8
0.531 5
0.531 8
0.531 18
0.531 8
0.531 20
0.531 9
0.531 10
0.531 7
0.531 10
0.531 9
0.532 13
0.532 8
0.532 18
0.532 7
0.532 12
0.532 11
0.532 13
0.532 11
0.532 14
0.532 15
0.532 15
0.532 16
0.532 9
0.532 11
0.532 22
0.532 6
0.532 17
0.532 10
0.532 7
0.532 10
0.532 15
0.532 11
0.532 7
0.532 17
0.532 7
0.532 7
0.532 14
0.532 10
0.532 11
0.532 5
0.532 3
0.532 10
0.532 16
0.532 10
0.532 17
0.532 9
0.532 11
0.532 18
0.532 15
0.532 5
0.532 10
0.532 6
0.532 9
0.532 13
0.532 17
0.532 14
0.532 10
0.532 17
0.532 11
0.532 17
0.532 11
0.532 8
0.532 9
0.532 17
0.532 3
0.532 11
0.532 10
0.532 8
0.532 13
0.533 17
0.533 11
0.533 7
0.533 12
0.533 9
0.533 11
0.533 13
0.533 9
0.533 15
0.533 15
0.533 6
0.533 19
0.533 9
0.533 7
0.533 13
0.533 20
0.533 8
0.533 9
0.533 8
0.533 16
0.533 9
0.533 20
0.533 5
0.533 14
0.533 12
0.533 12
0.533 13
0.533 17
0.533 13
0.533 12
0.533 10
0.533 11
0.533 8
0.533 8
0.533 10
0.533 8
0.533 13
0.533 20
0.533 18
0.533 12
0.533 14
0.533 21
0.533 9
0.533 14
0.533 18
0.533 10
0.533 14
0.533 11
0.533 11
0.533 7
0.533 14
0.533 13
0.533 14
0.533 14
0.533 18
0.533 9
0.533 16
0.533 11
0.533 8
0.533 13
0.533 10
0.533 7
0.533 10
0.533 13
0.534 3
0.534 10
0.534 5
0.534 8
0.534 10
0.534 9
0.534 10
0.534 12
0.534 15
0.534 10
0.534 14
0.534 6
0.534 6
0.534 8
0.534 15
0.534 9
0.534 9
0.534 11
0.534 14
0.534 8
0.534 10
0.534 9
0.534 13
0.534 11
0.534 8
0.534 16
0.534 14
0.534 17
0.534 15
0.534 12
0.534 11
0.534 12
0.534 17
0.534 7
0.534 16
0.534 9
0.534 10
0.534 14
0.534 17
0.534 15
0.534 10
0.534 10
0.534 11
0.534 8
0.534 19
0.534 15
0.534 10
0.534 15
0.534 11
0.534 15
0.534 11
0.534 16
0.534 15
0.534 12
0.534 8
0.534 16
0.534 14
0.534 12
0.534 13
0.534 10
0.534 11
0.534 14
0.534 16
0.534 4
0.534 12
0.534 22
0.534 6
0.534 12
0.534 14
0.534 7
0.534 12
0.534 14
0.535 9
0.535 12
0.535 13
0.535 12
0.535 9
0.535 12
0.535 3
0.535 11
0.535 18
0.535 10
0.535 19
0.535 14
0.535 11
0.535 8
0.535 16
0.535 11
0.535 9
0.535 9
0.535 6
0.535 9
0.535 12
0.535 11
0.535 12
0.535 12
0.535 15
0.535 12
0.535 10
0.535 11
0.535 17
0.535 12
0.535 7
0.535 13
0.535 21
0.535 17
0.535 8
0.535 12
0.535 9
0.535 11
0.535 9
0.535 7
0.535 14
0.535 19
0.535 12
0.535 16
0.535 13
0.535 11
0.535 11
0.535 8
0.535 9
0.535 8
0.535 6
0.535 8
0.535 9
0.535 11
0.535 6
0.535 14
0.535 19
0.535 11
0.535 11
0.535 12
0.535 9
0.535 15
0.535 9
0.535 7
0.535 16
0.535 9
0.535 13
0.535 13
0.535 8
0.535 11
0.535 16
0.535 17
0.535 6
0.535 12
0.535 11
0.535 13
0.535 16
0.535 13
0.535 13
0.535 11
0.535 14
0.535 9
0.535 16
0.535 4
0.536 2
0.536 9
0.536 10
0.536 13
0.536 9
0.536 16
0.536 12
0.536 12
0.536 18
0.536 10
0.536 11
0.536 21
0.536 9
0.536 7
0.536 8
0.536 16
0.536 15
0.536 11
0.536 19
0.536 15
0.536 11
0.536 15
0.536 9
0.536 13
0.536 6
0.536 11
0.536 8
0.536 20
0.536 15
0.536 9
0.536 10
0.536 12
0.536 11
0.536 9
0.536 12
0.536 7
0.536 14
0.536 17
0.536 14
0.536 13
0.536 11
0.536 11
0.536 8
0.536 14
0.536 5
0.536 11
0.536 10
0.536 21
0.536 17
0.536 9
0.536 11
0.536 8
0.536 15
0.536 15
0.536 8
0.536 22
0.536 9
0.536 9
0.536 11
0.536 11
0.536 9
0.536 12
0.536 12
0.536 9
0.536 11
0.536 12
0.536 18
0.536 5
0.536 11
0.536 5
0.536 16
0.536 13
0.536 6
0.536 8
0.536 12
0.536 10
0.536 18
0.536 9
0.536 7
0.536 14
0.536 10
0.536 10
0.536 20
0.536 9
0.536 16
0.536 18
0.536 14
0.536 12
0.536 17
0.536 4
0.536 11
0.536 12
0.536 8
0.536 19
0.536 12
0.536 18
0.536 9
0.536 11
0.536 11
0.536 6
0.536 17
0.536 17
0.536 6
0.536 16
0.536 12
0.536 10
0.537 8
0.537 22
0.537 9
0.537 17
0.537 12
0.537 8
0.537 13
0.537 12
0.537 16
0.537 5
0.537 22
0.537 12
0.537 16
0.537 21
0.537 12
0.537 12
0.537 18
0.537 13
0.537 10
0.537 10
0.537 10
0.537 11
0.537 13
0.537 18
0.537 12
0.537 17
0.537 8
0.537 8
0.537 12
0.537 12
0.537 13
0.537 10
0.537 6
0.537 12
0.537 9
0.537 12
0.537 10
0.537 11
0.537 6
0.537 16
0.537 19
0.537 13
0.537 13
0.537 9
0.537 13
0.537 10
0.537 12
0.537 6
0.537 10
0.537 12
0.537 7
0.537 4
0.537 16
0.537 4
0.537 8
0.537 12
0.537 13
0.537 16
0.537 13
0.537 10
0.537 8
0.537 12
0.537 9
0.537 24
0.537 16
0.537 4
0.537 11
0.537 9
0.537 9
0.537 10
0.537 12
0.537 9
0.537 17
0.537 9
0.537 4
0.537 10
0.537 7
0.537 9
0.537 17
0.537 7
0.537 8
0.537 15
0.537 12
0.537 13
0.537 14
0.537 13
0.537 12
0.537 18
0.537 10
0.537 14
0.537 9
0.537 8
0.537 13
0.537 9
0.537 9
0.537 8
0.537 10
0.537 9
0.537 11
0.537 10
0.537 12
0.537 8
0.537 7
0.537 11
0.537 11
0.537 12
0.537 11
0.537 15
0.537 13
0.537 10
0.537 9
0.537 8
0.537 10
0.537 10
0.537 9
0.537 7
0.537 13
0.537 10
0.537 9
0.537 7
0.537 6
0.537 12
0.537 9
0.537 15
0.537 12
0.537 3
0.537 11
0.537 8
0.537 11
0.537 12
0.537 21
0.537 8
0.537 13
0.537 14
0.537 11
0.537 8
0.537 12
0.537 14
0.537 16
0.537 19
0.537 11
0.537 9
0.537 10
0.537 9
0.537 11
0.537 17
0.537 7
0.537 19
0.537 11
0.537 6
0.537 15
0.537 10
0.537 10
0.537 12
0.537 11
0.537 6
0.537 12
0.537 11
0.537 8
0.537 11
0.537 11
0.537 7
0.537 4
0.537 17
0.537 9
0.538 14
0.538 14
0.538 11
0.538 12
0.538 9
0.538 14
0.538 16
0.538 15
0.538 10
0.538 8
0.538 10
0.538 11
0.538 13
0.538 14
0.538 11
0.538 10
0.538 11
0.538 9
0.538 13
0.538 12
0.538 11
0.538 10
0.538 9
0.538 9
0.538 11
0.538 17
0.538 5
0.538 13
0.538 8
0.538 2
0.538 17
0.538 10
0.538 14
0.538 18
0.538 14
0.538 12
0.538 7
0.538 8
0.538 12
0.538 11
0.538 14
0.538 14
0.538 11
0.538 13
0.538 8
0.538 15
0.538 20
0.538 8
0.538 17
0.538 12
0.538 8
0.538 15
0.538 13
0.538 8
0.538 11
0.538 10
0.538 8
0.538 12
0.538 9
0.538 6
0.538 14
0.538 11
0.538 9
0.538 15
0.538 12
0.538 7
0.538 13
0.538 7
0.538 11
0.538 15
0.538 16
0.538 11
0.538 10
0.538 9
0.538 14
0.538 9
0.538 22
0.538 9
0.538 7
0.538 11
0.538 7
0.538 14
0.538 11
0.538 8
0.538 11
0.538 12
0.538 10
0.538 15
0.538 11
0.538 11
0.538 12
0.538 15
0.538 10
0.538 16
0.538 11
0.538 12
0.538 5
0.538 15
0.538 6
0.538 11
0.538 17
0.538 9
0.538 10
0.538 13
0.538 12
0.538 11
0.538 15
0.538 9
0.538 9
0.538 11
0.538 7
0.538 10
0.538 14
0.538 6
0.538 13
0.538 8
0.538 9
0.538 16
0.538 15
0.538 8
0.538 15
0.538 12
0.538 11
0.538 8
0.538 1
0.538 10
0.538 12
0.538 15
0.538 11
0.538 7
0.538 20
0.538 6
0.538 12
0.538 7
0.538 9
0.538 13
0.538 14
0.538 11
0.538 10
0.538 15
0.538 10
0.538 17
0.538 23
0.538 17
0.538 13
0.538 15
0.538 5
0.538 8
0.538 10
0.538 6
0.538 13
0.538 15
0.538 12
0.538 14
0.538 13
0.538 7
0.538 12
0.538 11
0.538 10
0.538 17
0.538 11
0.538 14
0.538 16
0.538 14
0.538 10
0.538 15
0.538 15
0.538 8
0.538 19
0.538 15
0.538 13
0.538 13
0.538 11
0.538 12
0.538 7
0.538 12
0.538 10
0.538 12
0.538 10
0.538 5
0.538 17
0.538 12
0.538 10
0.538 19
0.538 10
0.538 6
0.538 16
0.538 13
0.538 13
0.538 14
0.538 10
0.538 13
0.538 11
0.538 19
0.538 20
0.538 18
0.538 18
0.538 10
0.538 14
0.538 12
0.538 12
0.538 8
0.538 10
0.538 10
0.538 10
0.538 14
0.538 11
0.538 12
0.538 11
0.538 9
0.538 17
0.538 12
0.538 9
0.538 15
0.538 13
0.538 10
0.538 14
0.538 10
0.538 13
0.538 11
0.538 7
0.538 11
0.538 9
0.538 12
0.538 10
0.538 15
0.538 7
0.538 14
0.538 11
0.538 12
0.538 14
0.538 16
0.538 12
0.538 16
0.538 22
0.538 16
0.538 4
0.538 7
0.538 15
0.538 10
0.538 9
0.538 4
0.538 10
0.538 9
0.538 10
0.538 8
0.538 11
0.538 8
0.538 12
0.538 9
0.538 16
0.538 15
0.538 18
0.538 15
0.538 11
0.538 18
0.538 19
0.538 7
0.538 15
0.538 15
0.538 11
0.538 10
0.538 16
0.538 8
0.538 11
0.538 14
0.538 8
0.538 14
0.538 16
0.538 4
0.538 10
0.538 11
0.538 7
0.538 12
0.538 15
0.538 15
0.538 9
0.538 19
0.538 16
0.538 10
0.538 13
0.538 13
0.538 10
0.538 20
0.538 15
0.538 9
0.538 10
0.538 12
0.538 15
0.538 8
0.538 8
0.538 8
0.538 7
0.538 11
0.538 13
0.538 20
0.538 10
0.538 11
0.538 12
0.538 6
0.538 11
0.538 15
0.538 10
0.538 9
0.538 17
0.538 13
0.538 13
0.538 13
0.538 11
0.538 7
0.538 22
0.538 14
0.538 12
0.538 10
0.538 17
0.538 12
0.538 11
0.538 5
0.538 16
0.538 15
0.538 10
0.538 13
0.538 8
0.538 3
0.538 14
0.538 13
0.538 8
0.538 11
0.538 10
0.538 12
0.538 8
0.538 12
0.538 13
0.538 8
0.538 11
0.538 6
0.538 6
0.538 8
0.538 14
0.538 14
0.538 17
0.538 8
0.538 19
0.538 12
0.538 13
0.538 15
0.538 7
0.538 5
0.538 13
0.538 16
0.538 11
0.538 14
0.538 11
0.538 8
0.538 6
0.538 18
0.538 13
0.538 9
0.538 10
0.538 4
0.538 12
0.538 9
0.538 17
0.538 9
0.538 19
0.538 14
0.538 11
0.538 12
0.538 10
0.538 13
0.538 10
0.538 11
0.538 19
0.538 19
0.538 18
0.538 9
0.538 12
0.538 16
0.538 9
0.538 14
0.538 12
0.538 15
0.538 13
0.538 10
0.538 14
0.538 13
0.538 10
0.538 10
0.538 9
0.538 7
0.538 20
0.538 11
0.539 8
0.539 16
0.539 16
0.539 16
0.539 11
0.539 13
0.539 12
0.539 18
0.539 12
0.539 15
0.539 11
0.539 11
0.539 11
0.539 15
0.539 13
0.539 7
0.539 8
0.539 7
0.539 7
0.539 14
0.539 12
0.539 11
0.539 16
0.539 11
0.539 9
0.539 10
0.539 17
0.539 20
0.539 15
0.539 8
0.539 7
0.539 11
0.539 10
0.539 10
0.539 13
0.539 15
0.539 5
0.539 8
0.539 5
0.539 6
0.539 12
0.539 10
0.539 9
0.539 9
0.539 12
0.539 10
0.539 12
0.539 7
0.539 10
0.539 8
0.539 10
0.539 4
0.539 11
0.539 14
0.539 13
0.539 8
0.539 15
0.539 12
0.539 17
0.539 11
0.539 8
0.539 21
0.539 21
0.539 7
0.539 14
0.539 10
0.539 7
0.539 16
0.539 20
0.539 15
0.539 14
0.539 13
0.539 7
0.539 13
0.539 24
0.539 13
0.539 10
0.539 9
0.539 9
0.539 4
0.539 11
0.539 12
0.539 9
0.539 3
0.539 6
0.539 17
0.539 9
0.539 6
0.539 10
0.539 21
0.539 9
0.539 9
0.539 8
0.539 14
0.539 12
0.539 11
0.539 10
0.539 18
0.539 14
0.539 7
0.539 9
0.539 17
0.539 9
0.539 9
0.539 10
0.539 7
0.539 13
0.539 13
0.539 8
0.539 14
0.539 13
0.539 10
0.539 12
0.539 10
0.539 7
0.539 13
0.539 9
0.539 11
0.539 6
0.539 8
0.539 7
0.539 19
0.539 12
0.539 9
0.539 11
0.539 10
0.539 8
0.539 17
0.539 8
0.539 15
0.539 8
0.539 10
0.540 12
0.540 10
0.540 14
0.540 13
0.540 11
0.540 8
0.540 2
0.540 12
0.540 10
0.540 5
0.540 12
0.540 9
0.540 11
0.540 20
0.540 11
0.540 12
0.540 12
0.540 8
0.540 15
0.540 10
0.540 7
0.540 11
0.540 11
0.540 9
0.540 11
0.540 12
0.540 8
0.540 10
0.540 13
0.540 14
0.540 9
0.540 6
0.540 9
0.540 9
0.540 10
0.540 9
0.540 12
0.540 11
0.540 13
0.540 5
0.540 17
0.540 6
0.540 16
0.540 12
0.540 16
0.540 12
0.540 15
0.540 10
0.540 15
0.540 18
0.540 10
0.540 7
0.540 14
0.540 13
0.540 12
0.540 10
0.540 6
0.540 10
0.540 18
0.540 10
0.540 16
0.540 12
0.540 18
0.540 8
0.540 16
0.540 4
0.540 13
0.540 10
0.540 9
0.540 9
0.540 13
0.540 16
0.540 12
0.540 19
0.540 7
0.540 11
0.540 15
0.540 17
0.540 16
0.540 13
0.540 11
0.540 8
0.540 10
0.540 14
0.540 12
0.540 13
0.540 12
0.540 16
0.540 10
0.540 8
0.540 7
0.540 13
0.540 17
0.540 13
0.540 14
0.540 13
0.541 13
0.541 14
0.541 14
0.541 8
0.541 23
0.541 20
0.541 21
0.541 13
0.541 8
0.541 13
0.541 16
0.541 11
0.541 10
0.541 12
0.541 8
0.541 10
0.541 10
0.541 12
0.541 9
0.541 19
0.541 13
0.541 10
0.541 11
0.541 13
0.541 9
0.541 12
0.541 12
0.541 6
0.541 13
0.541 10
0.541 8
0.541 17
0.541 9
0.541 14
0.541 14
0.541 5
0.541 14
0.541 7
0.541 16
0.541 13
0.541 10
0.541 14
0.541 17
0.541 11
0.541 13
0.541 6
0.541 9
0.541 8
0.541 12
0.541 7
0.541 15
0.541 9
0.541 9
0.541 13
0.541 9
0.541 20
0.541 12
0.541 13
0.541 26
0.541 17
0.541 9
0.541 16
0.541 7
0.541 7
0.541 18
0.541 16
0.541 12
0.541 15
0.541 18
0.541 6
0.541 13
0.541 10
0.541 5
0.541 14
0.541 13
0.541 11
0.541 12
0.541 18
0.541 11
0.541 5
0.542 12
0.542 5
0.542 8
0.542 17
0.542 10
0.542 21
0.542 15
0.542 11
0.542 12
0.542 13
0.542 16
0.542 18
0.542 12
0.542 14
0.542 16
0.542 17
0.542 13
0.542 9
0.542 9
0.542 15
0.542 12
0.542 11
0.542 11
0.542 17
0.542 6
0.542 9
0.542 13
0.542 8
0.542 12
0.542 12
0.542 10
0.542 13
0.542 10
0.542 13
0.542 4
0.542 10
0.542 14
0.542 8
0.542 8
0.542 9
0.542 12
0.542 16
0.542 16
0.542 10
0.542 17
0.542 13
0.542 5
0.542 15
0.542 10
0.542 9
0.542 15
0.542 15
0.542 10
0.542 14
0.542 14
0.542 8
0.542 20
0.542 20
0.542 9
0.542 10
0.542 12
0.542 15
0.542 10
0.542 10
0.542 11
0.542 11
0.542 14
0.542 22
0.542 16
0.543 17
0.543 16
0.543 8
0.543 17
0.543 16
0.543 12
0.543 16
0.543 13
0.543 10
0.543 17
0.543 11
0.543 12
0.543 17
0.543 14
0.543 23
0.543 13
0.543 13
0.543 15
0.543 16
0.543 12
0.543 18
0.543 7
0.543 8
0.543 19
0.543 13
0.543 15
0.543 12
0.543 7
0.543 10
0.543 9
0.543 12
0.543 12
0.543 9
0.543 11
0.543 14
0.543 14
0.543 13
0.543 4
0.543 16
0.543 16
0.543 17
0.543 8
0.543 6
0.543 16
0.543 10
0.543 9
0.543 5
0.543 12
0.543 10
0.543 8
0.543 13
0.543 10
0.543 15
0.543 11
0.543 9
0.543 8
0.543 18
0.543 16
0.543 8
0.543 8
0.543 15
0.543 12
0.544 16
0.544 9
0.544 9
0.544 6
0.544 17
0.544 7
0.544 10
0.544 8
0.544 9
0.544 13
0.544 8
0.544 13
0.544 11
0.544 14
0.544 12
0.544 14
0.544 9
0.544 14
0.544 16
0.544 13
0.544 8
0.544 23
0.544 15
0.544 7
0.544 6
0.544 9
0.544 7
0.544 16
0.544 9
0.544 8
0.544 17
0.544 14
0.544 13
0.544 10
0.544 10
0.544 7
0.544 16
0.544 15
0.544 10
0.544 10
0.544 9
0.544 11
0.544 18
0.544 13
0.544 17
0.544 10
0.544 13
0.544 8
0.544 11
0.544 12
0.544 10
0.544 13
0.544 14
0.544 6
0.544 6
0.544 12
0.545 16
0.545 14
0.545 14
0.545 10
0.545 10
0.545 13
0.545 16
0.545 16
0.545 16
0.545 12
0.545 16
0.545 9
0.545 13
0.545 13
0.545 7
0.545 15
0.545 19
0.545 10
0.545 7
0.545 25
0.545 8
0.545 10
0.545 13
0.545 12
0.545 5
0.545 17
0.545 6
0.545 7
0.545 18
0.545 10
0.545 12
0.545 17
0.545 15
0.545 9
0.545 8
0.545 14
0.545 16
0.545 14
0.545 13
0.545 11
0.545 13
0.545 7
0.545 7
0.545 7
0.545 15
0.545 13
0.545 14
0.545 10
0.545 10
0.545 19
0.545 9
0.545 11
0.545 7
0.546 13
0.546 12
0.546 10
0.546 10
0.546 7
0.546 12
0.546 12
0.546 10
0.546 20
0.546 12
0.546 12
0.546 12
0.546 16
0.546 9
0.546 17
0.546 15
0.546 7
0.546 16
0.546 12
0.546 11
0.546 9
0.546 17
0.546 12
0.546 12
0.546 11
0.546 15
0.546 19
0.546 9
0.546 11
0.546 15
0.546 10
0.546 15
0.546 10
0.546 8
0.546 6
0.546 17
0.546 10
0.546 7
0.546 13
0.546 13
0.546 13
0.546 15
0.546 6
0.546 6
0.546 15
0.546 13
0.546 10
0.546 11
0.546 22
0.547 11
0.547 16
0.547 20
0.547 10
0.547 16
0.547 15
0.547 12
0.547 13
0.547 7
0.547 11
0.547 16
0.547 12
0.547 11
0.547 15
0.547 15
0.547 16
0.547 17
0.547 19
0.547 21
0.547 16
0.547 16
0.547 6
0.547 13
0.547 13
0.547 9
0.547 16
0.547 11
0.547 4
0.547 12
0.547 13
0.547 15
0.547 12
0.547 21
0.547 10
0.547 10
0.547 13
0.547 7
0.547 8
0.547 8
0.547 10
0.547 17
0.547 16
0.547 9
0.547 8
0.547 9
0.547 19
0.547 11
0.548 14
0.548 13
0.548 15
0.548 10
0.548 12
0.548 13
0.548 8
0.548 10
0.548 14
0.548 15
0.548 3
0.548 15
0.548 12
0.548 9
0.548 10
0.548 9
0.548 13
0.548 9
0.548 17
0.548 13
0.548 18
0.548 17
0.548 20
0.548 16
0.548 27
0.548 12
0.548 21
0.548 20
0.548 15
0.548 15
0.548 17
0.548 9
0.548 5
0.548 15
0.548 7
0.548 12
0.548 9
0.548 10
0.548 11
0.548 13
0.548 11
0.548 15
0.548 13
0.548 10
0.549 20
0.549 23
0.549 9
0.549 15
0.549 20
0.549 9
0.549 11
0.549 21
0.549 7
0.549 15
0.549 16
0.549 10
0.549 14
0.549 16
0.549 13
0.549 10
0.549 22
0.549 8
0.549 7
0.549 12
0.549 13
0.549 11
0.549 7
0.549 13
0.549 11
0.549 11
0.549 8
0.549 12
0.549 15
0.549 20
0.549 18
0.549 8
0.549 12
0.549 13
0.549 11
0.549 16
0.549 12
0.549 12
0.549 11
0.549 16
0.549 7
0.549 8
0.550 9
0.550 10
0.550 14
0.550 15
0.550 5
0.550 12
0.550 21
0.550 17
0.550 5
0.550 22
0.550 13
0.550 11
0.550 11
0.550 14
0.550 14
0.550 13
0.550 20
0.550 13
0.550 9
0.550 14
0.550 8
0.550 16
0.550 12
0.550 10
0.550 9
0.550 9
0.550 18
0.550 12
0.550 8
0.550 9
0.550 8
0.550 8
0.550 9
0.550 13
0.550 16
0.550 11
0.550 25
0.550 15
0.550 12
0.550 15
0.551 13
0.551 10
0.551 14
0.551 18
0.551 9
0.551 12
0.551 9
0.551 14
0.551 10
0.551 11
0.551 10
0.551 16
0.551 13
0.551 12
0.551 13
0.551 16
0.551 12
0.551 6
0.551 13
0.551 9
0.551 8
0.551 15
0.551 19
0.551 26
0.551 9
0.551 11
0.551 13
0.551 11
0.551 9
0.551 14
0.551 8
0.551 9
0.551 14
0.551 14
0.551 15
0.551 12
0.551 8
0.551 9
0.551 17
0.552 9
0.552 13
0.552 13
0.552 15
0.552 4
0.552 10
0.552 20
0.552 12
0.552 18
0.552 22
0.552 15
0.552 26
0.552 22
0.552 20
0.552 20
0.552 22
0.552 9
0.552 17
0.552 15
0.552 13
0.552 7
0.552 8
0.552 11
0.552 10
0.552 11
0.552 5
0.552 11
0.552 7
0.552 6
0.552 12
0.552 7
0.552 8
0.552 15
0.552 15
0.552 14
0.552 15
0.552 11
0.552 11
0.553 10
0.553 11
0.553 11
0.553 16
0.553 14
0.553 7
0.553 8
0.553 12
0.553 6
0.553 13
0.553 6
0.553 14
0.553 13
0.553 8
0.553 11
0.553 11
0.553 6
0.553 12
0.553 15
0.553 9
0.553 9
0.553 12
0.553 14
0.553 11
0.553 9
0.553 8
0.553 16
0.553 20
0.553 16
0.553 20
0.553 21
0.553 18
0.553 12
0.553 10
0.553 16
0.553 14
0.554 16
0.554 13
0.554 9
0.554 19
0.554 6
0.554 13
0.554 12
0.554 12
0.554 9
0.554 10
0.554 8
0.554 11
0.554 10
0.554 6
0.554 8
0.554 17
0.554 15
0.554 15
0.554 14
0.554 18
0.554 11
0.554 14
0.554 9
0.554 9
0.554 22
0.554 13
0.554 11
0.554 13
0.554 10
0.554 12
0.554 13
0.554 17
0.554 15
0.554 18
0.554 14
0.555 7
0.555 23
0.555 12
0.555 9
0.555 12
0.555 15
0.555 14
0.555 24
0.555 12
0.555 14
0.555 16
0.555 14
0.555 9
0.555 14
0.555 12
0.555 20
0.555 14
0.555 18
0.555 9
0.555 11
0.555 5
0.555 9
0.555 8
0.555 11
0.555 9
0.555 13
0.555 10
0.555 9
0.555 22
0.555 17
0.555 6
0.555 15
0.555 9
0.555 13
0.556 13
0.556 23
0.556 9
0.556 12
0.556 8
0.556 8
0.556 12
0.556 7
0.556 10
0.556 14
0.556 12
0.556 7
0.556 7
0.556 12
0.556 9
0.556 18
0.556 7
0.556 19
0.556 14
0.556 5
0.556 9
0.556 9
0.556 14
0.556 19
0.556 13
0.556 9
0.556 12
0.556 21
0.556 16
0.556 18
0.556 11
0.556 11
0.556 14
0.557 15
0.557 14
0.557 8
0.557 13
0.557 13
0.557 10
0.557 12
0.557 10
0.557 9
0.557 18
0.557 17
0.557 14
0.557 12
0.557 11
0.557 10
0.557 12
0.557 15
0.557 11
0.557 8
0.557 13
0.557 12
0.557 13
0.557 17
0.557 13
0.557 9
0.557 16
0.557 14
0.557 11
0.557 13
0.557 6
0.557 19
0.557 9
0.558 7
0.558 16
0.558 10
0.558 15
0.558 10
0.558 6
0.558 10
0.558 11
0.558 16
0.558 8
0.558 13
0.558 19
0.558 9
0.558 16
0.558 13
0.558 6
0.558 16
0.558 13
0.558 10
0.558 5
0.558 6
0.558 9
0.558 9
0.558 11
0.558 6
0.558 11
0.558 13
0.558 10
0.558 18
0.558 14
0.558 13
0.558 10
0.559 12
0.559 11
0.559 16
0.559 10
0.559 19
0.559 23
0.559 11
0.559 10
0.559 16
0.559 8
0.559 12
0.559 10
0.559 12
0.559 11
0.559 14
0.559 10
0.559 9
0.559 18
0.559 11
0.559 14
0.559 13
0.559 10
0.559 10
0.559 13
0.559 7
0.559 15
0.559 15
0.559 11
0.559 7
0.559 7
0.560 7
0.560 7
0.560 14
0.560 10
0.560 9
0.560 12
0.560 10
0.560 13
0.560 18
0.560 12
0.560 4
0.560 13
0.560 10
0.560 12
0.560 12
0.560 11
0.560 13
0.560 12
0.560 13
0.560 11
0.560 13
0.560 14
0.560 11
0.560 6
0.560 18
0.560 9
0.560 16
0.560 11
0.560 10
0.560 7
0.561 9
0.561 9
0.561 11
0.561 8
0.561 7
0.561 14
0.561 10
0.561 12
0.561 12
0.561 7
0.561 13
0.561 18
0.561 17
0.561 21
0.561 14
0.561 8
0.561 11
0.561 10
0.561 16
0.561 8
0.561 19
0.561 7
0.561 10
0.561 12
0.561 17
0.561 17
0.561 13
0.561 15
0.561 5
0.562 8
0.562 17
0.562 7
0.562 12
0.562 13
0.562 12
0.562 14
0.562 14
0.562 6
0.562 13
0.562 18
0.562 11
0.562 15
0.562 10
0.562 10
0.562 12
0.562 9
0.562 9
0.562 7
0.562 14
0.562 6
0.562 5
0.562 9
0.562 12
0.562 16
0.562 13
0.562 12
0.562 7
0.562 12
0.563 8
0.563 13
0.563 12
0.563 11
0.563 20
0.563 9
0.563 13
0.563 11
0.563 12
0.563 4
0.563 8
0.563 10
0.563 12
0.563 11
0.563 5
0.563 9
0.563 12
0.563 10
0.563 8
0.563 10
0.563 15
0.563 6
0.563 14
0.563 12
0.563 13
0.563 6
0.563 8
0.563 10
0.564 10
0.564 17
0.564 15
0.564 16
0.564 28
0.564 12
0.564 13
0.564 15
0.564 11
0.564 17
0.564 16
0.564 8
0.564 9
0.564 7
0.564 9
0.564 16
0.564 14
0.564 9
0.564 12
0.564 12
0.564 9
0.564 12
0.564 12
0.564 15
0.564 14
0.564 12
0.564 16
0.564 14
0.565 15
0.565 5
0.565 9
0.565 18
0.565 11
0.565 19
0.565 16
0.565 6
0.565 9
0.565 14
0.565 6
0.565 14
0.565 16
0.565 8
0.565 15
0.565 11
0.565 4
0.565 7
0.565 9
0.565 10
0.565 21
0.565 18
0.565 11
0.565 17
0.565 11
0.565 11
0.565 9
0.566 15
0.566 18
0.566 16
0.566 16
0.566 11
0.566 12
0.566 13
0.566 14
0.566 9
0.566 15
0.566 7
0.566 21
0.566 14
0.566 7
0.566 13
0.566 12
0.566 10
0.566 13
0.566 8
0.566 10
0.566 9
0.566 9
0.566 9
0.566 14
0.566 15
0.566 20
0.567 9
0.567 19
0.567 10
0.567 22
0.567 22
0.567 17
0.567 12
0.567 15
0.567 8
0.567 18
0.567 14
0.567 15
0.567 20
0.567 7
0.567 5
0.567 12
0.567 11
0.567 7
0.567 13
0.567 13
0.567 9
0.567 23
0.567 11
0.567 5
0.567 11
0.567 11
0.568 18
0.568 16
0.568 8
0.568 7
0.568 13
0.568 14
0.568 13
0.568 17
0.568 20
0.568 6
0.568 18
0.568 12
0.568 6
0.568 15
0.568 15
0.568 12
0.568 15
0.568 11
0.568 3
0.568 6
0.568 8
0.568 14
0.568 8
0.568 10
0.568 9
0.568 16
0.569 11
0.569 13
0.569 15
0.569 16
0.569 6
0.569 18
0.569 17
0.569 13
0.569 13
0.569 17
0.569 9
0.569 12
0.569 20
0.569 14
0.569 10
0.569 7
0.569 5
0.569 6
0.569 8
0.569 12
0.569 9
0.569 18
0.569 13
0.569 18
0.569 14
0.570 11
0.570 17
0.570 11
0.570 7
0.570 22
0.570 13
0.570 8
0.570 17
0.570 9
0.570 10
0.570 14
0.570 14
0.570 12
0.570 17
0.570 12
0.570 9
0.570 16
0.570 9
0.570 18
0.570 15
0.570 9
0.570 6
0.570 10
0.570 15
0.570 10
0.571 15
0.571 20
0.571 7
0.571 15
0.571 19
0.571 8
0.571 17
0.571 9
0.571 9
0.571 13
0.571 6
0.571 11
0.571 8
0.571 10
0.571 6
0.571 5
0.571 17
0.571 12
0.571 17
0.571 14
0.571 9
0.571 9
0.571 12
0.571 9
0.571 15
0.572 13
0.572 9
0.572 9
0.572 12
0.572 7
0.572 20
0.572 17
0.572 13
0.572 16
0.572 11
0.572 7
0.572 16
0.572 11
0.572 11
0.572 12
0.572 21
0.572 14
0.572 15
0.572 20
0.572 9
0.572 15
0.572 7
0.572 9
0.572 17
0.573 23
0.573 12
0.573 13
0.573 8
0.573 9
0.573 8
0.573 10
0.573 17
0.573 19
0.573 19
0.573 15
0.573 17
0.573 13
0.573 10
0.573 16
0.573 12
0.573 12
0.573 13
0.573 20
0.573 10
0.573 11
0.573 14
0.573 13
0.574 12
0.574 13
0.574 11
0.574 12
0.574 7
0.574 9
0.574 6
0.574 10
0.574 10
0.574 15
0.574 18
0.574 17
0.574 25
0.574 12
0.574 16
0.574 16
0.574 16
0.574 9
0.574 16
0.574 14
0.574 10
0.574 15
0.574 13
0.574 10
0.575 10
0.575 12
0.575 13
0.575 14
0.575 15
0.575 3
0.575 14
0.575 15
0.575 12
0.575 16
0.575 6
0.575 12
0.575 10
0.575 18
0.575 9
0.575 12
0.575 14
0.575 17
0.575 18
0.575 11
0.575 4
0.575 15
0.575 16
0.576 12
0.576 11
0.576 17
0.576 10
0.576 15
0.576 9
0.576 9
0.576 15
0.576 13
0.576 19
0.576 16
0.576 15
0.576 11
0.576 13
0.576 9
0.576 12
0.576 3
0.576 8
0.576 10
0.576 19
0.576 7
0.576 14
0.576 22
0.577 17
0.577 15
0.577 26
0.577 12
0.577 16
0.577 20
0.577 17
0.577 8
0.577 18
0.577 11
0.577 16
0.577 17
0.577 14
0.577 9
0.577 4
0.577 21
0.577 13
0.577 12
0.577 17
0.577 10
0.577 13
0.577 11
0.578 13
0.578 15
0.578 21
0.578 17
0.578 19
0.578 16
0.578 16
0.578 14
0.578 12
0.578 18
0.578 9
0.578 7
0.578 1
0.578 13
0.578 14
0.578 13
0.578 11
0.578 11
0.578 12
0.578 6
0.578 15
0.578 8
0.578 9
0.579 9
0.579 9
0.579 12
0.579 18
0.579 6
0.579 16
0.579 16
0.579 10
0.579 13
0.579 18
0.579 5
0.579 9
0.579 14
0.579 12
0.579 10
0.579 15
0.579 7
0.579 9
0.579 7
0.579 10
0.579 14
0.579 14
0.580 9
0.580 11
0.580 12
0.580 9
0.580 20
0.580 10
0.580 10
0.580 11
0.580 9
0.580 7
0.580 23
0.580 10
0.580 13
0.580 11
0.580 24
0.580 12
0.580 11
0.580 8
0.580 9
0.580 21
0.580 9
0.581 18
0.581 15
0.581 11
0.581 11
0.581 11
0.581 12
0.581 11
0.581 12
0.581 10
0.581 11
0.581 16
0.581 8
0.581 10
0.581 12
0.581 15
0.581 13
0.581 10
0.581 5
0.581 11
0.581 21
0.581 7
0.581 10
0.582 21
0.582 13
0.582 4
0.582 11
0.582 16
0.582 9
0.582 6
0.582 18
0.582 9
0.582 5
0.582 9
0.582 14
0.582 16
0.582 7
0.582 9
0.582 6
0.582 12
0.582 12
0.582 10
0.582 15
0.582 14
0.583 10
0.583 16
0.583 13
0.583 13
0.583 16
0.583 7
0.583 12
0.583 14
0.583 7
0.583 14
0.583 13
0.583 10
0.583 12
0.583 11
0.583 12
0.583 7
0.583 12
0.583 8
0.583 12
0.583 14
0.583 12
0.584 19
0.584 15
0.584 7
0.584 11
0.584 10
0.584 8
0.584 16
0.584 13
0.584 10
0.584 10
0.584 23
0.584 2
0.584 17
0.584 12
0.584 6
0.584 7
0.584 3
0.584 14
0.584 10
0.584 14
0.584 9
0.585 9
0.585 11
0.585 5
0.585 15
0.585 14
0.585 9
0.585 10
0.585 8
0.585 5
0.585 11
0.585 8
0.585 8
0.585 18
0.585 13
0.585 13
0.585 17
0.585 12
0.585 12
0.585 11
0.585 15
0.586 9
0.586 11
0.586 18
0.586 10
0.586 12
0.586 12
0.586 7
0.586 10
0.586 11
0.586 5
0.586 13
0.586 16
0.586 15
0.586 8
0.586 15
0.586 8
0.586 9
0.586 12
0.586 10
0.586 16
0.587 17
0.587 9
0.587 20
0.587 15
0.587 11
0.587 9
0.587 13
0.587 9
0.587 9
0.587 13
0.587 8
0.587 17
0.587 6
0.587 8
0.587 19
0.587 12
0.587 12
0.587 13
0.587 15
0.587 10
0.588 12
0.588 10
0.588 8
0.588 10
0.588 18
0.588 9
0.588 6
0.588 13
0.588 9
0.588 10
0.588 7
0.588 12
0.588 8
0.588 9
0.588 13
0.588 22
0.588 20
0.588 6
0.588 17
0.588 17
0.589 6
0.589 10
0.589 11
0.589 7
0.589 8
0.589 16
0.589 7
0.589 10
0.589 14
0.589 13
0.589 9
0.589 13
0.589 14
0.589 13
0.589 20
0.589 6
0.589 11
0.589 9
0.589 9
0.589 14
0.590 14
0.590 10
0.590 11
0.590 12
0.590 8
0.590 10
0.590 16
0.590 9
0.590 10
0.590 18
0.590 10
0.590 9
0.590 8
0.590 12
0.590 8
0.590 15
0.590 10
0.590 7
0.590 14
0.590 9
0.591 15
0.591 9
0.591 11
0.591 8
0.591 12
0.591 13
0.591 17
0.591 19
0.591 6
0.591 14
0.591 12
0.591 7
0.591 11
0.591 10
0.591 5
0.591 7
0.591 12
0.591 10
0.591 8
0.592 13
0.592 12
0.592 7
0.592 14
0.592 9
0.592 20
0.592 10
0.592 8
0.592 9
0.592 9
0.592 10
0.592 14
0.592 6
0.592 8
0.592 17
0.592 15
0.592 15
0.592 7
0.592 23
0.593 6
0.593 12
0.593 9
0.593 12
0.593 12
0.593 12
0.593 4
0.593 11
0.593 11
0.593 9
0.593 15
0.593 15
0.593 10
0.593 11
0.593 8
0.593 6
0.593 19
0.593 14
0.593 12
0.594 18
0.594 12
0.594 8
0.594 20
0.594 14
0.594 15
0.594 18
0.594 13
0.594 15
0.594 11
0.594 14
0.594 4
0.594 21
0.594 17
0.594 9
0.594 15
0.594 16
0.594 9
0.594 10
0.595 10
0.595 9
0.595 12
0.595 15
0.595 8
0.595 15
0.595 13
0.595 12
0.595 15
0.595 9
0.595 13
0.595 10
0.595 6
0.595 12
0.595 14
0.595 13
0.595 12
0.595 12
0.596 9
0.596 16
0.596 13
0.596 4
0.596 18
0.596 11
0.596 5
0.596 7
0.596 21
0.596 13
0.596 14
0.596 24
0.596 8
0.596 11
0.596 15
0.596 14
0.596 10
0.596 18
0.596 6
0.597 8
0.597 17
0.597 12
0.597 16
0.597 8
0.597 12
0.597 9
0.597 12
0.597 11
0.597 7
0.597 13
0.597 10
0.597 9
0.597 6
0.597 11
0.597 12
0.597 14
0.597 12
0.598 9
0.598 10
0.598 14
0.598 8
0.598 5
0.598 22
0.598 15
0.598 16
0.598 18
0.598 8
0.598 9
0.598 9
0.598 10
0.598 10
0.598 8
0.598 12
0.598 9
0.598 9
0.599 8
0.599 11
0.599 17
0.599 9
0.599 12
0.599 10
0.599 15
0.599 11
0.599 16
0.599 11
0.599 13
0.599 12
0.599 7
0.599 14
0.599 17
0.599 7
0.599 17
0.599 6
0.600 13
0.600 11
0.600 9
0.600 13
0.600 6
0.600 11
0.600 12
0.600 14
0.600 14
0.600 5
0.600 10
0.600 11
0.600 14
0.600 14
0.600 10
0.600 11
0.600 11
0.600 16
0.601 6
0.601 12
0.601 10
0.601 10
0.601 9
0.601 12
0.601 6
0.601 11
0.601 7
0.601 11
0.601 14
0.601 11
0.601 7
0.601 14
0.601 21
0.601 6
0.601 14
0.601 10
0.602 7
0.602 7
0.602 11
0.602 11
0.602 18
0.602 13
0.602 10
0.602 11
0.602 9
0.602 5
0.602 13
0.602 18
0.602 14
0.602 11
0.602 12
0.602 5
0.602 14
0.602 15
0.603 10
0.603 12
0.603 7
0.603 8
0.603 16
0.603 11
0.603 6
0.603 15
0.603 10
0.603 8
0.603 19
0.603 18
0.603 10
0.603 13
0.603 19
0.603 13
0.603 16
0.604 16
0.604 8
0.604 3
0.604 13
0.604 5
0.604 15
0.604 11
0.604 9
0.604 12
0.604 23
0.604 10
0.604 12
0.604 15
0.604 9
0.604 12
0.604 14
0.604 6
0.605 10
0.605 7
0.605 13
0.605 17
0.605 17
0.605 7
0.605 18
0.605 8
0.605 8
0.605 8
0.605 12
0.605 10
0.605 8
0.605 15
0.605 13
0.605 17
0.605 12
0.605 7
0.606 12
0.606 15
0.606 11
0.606 12
0.606 12
0.606 6
0.606 10
0.606 11
0.606 14
0.606 16
0.606 11
0.606 8
0.606 10
0.606 16
0.606 7
0.606 13
0.606 16
0.607 11
0.607 3
0.607 13
0.607 10
0.607 15
0.607 11
0.607 17
0.607 14
0.607 14
0.607 11
0.607 11
0.607 14
0.607 8
0.607 12
0.607 10
0.607 15
0.607 18
0.608 16
0.608 7
0.608 13
0.608 8
0.608 10
0.608 11
0.608 14
0.608 7
0.608 16
0.608 11
0.608 10
0.608 11
0.608 13
0.608 9
0.608 10
0.608 13
0.609 13
0.609 17
0.609 15
0.609 11
0.609 8
0.609 17
0.609 12
0.609 14
0.609 9
0.609 13
0.609 16
0.609 4
0.609 8
0.609 12
0.609 15
0.609 8
0.609 8
0.610 8
0.610 5
0.610 15
0.610 15
0.610 14
0.610 11
0.610 10
0.610 16
0.610 15
0.610 8
0.610 6
0.610 10
0.610 10
0.610 12
0.610 14
0.610 11
0.610 10
0.611 10
0.611 10
0.611 6
0.611 11
0.611 18
0.611 14
0.611 14
0.611 11
0.611 11
0.611 10
0.611 11
0.611 5
0.611 16
0.611 17
0.611 13
0.611 19
0.612 16
0.612 8
0.612 9
0.612 11
0.612 10
0.612 21
0.612 10
0.612 9
0.612 12
0.612 9
0.612 6
0.612 18
0.612 12
0.612 12
0.612 14
0.612 19
0.612 10
0.613 11
0.613 13
0.613 13
0.613 8
0.613 8
0.613 9
0.613 6
0.613 11
0.613 8
0.613 5
0.613 12
0.613 5
0.613 18
0.613 10
0.613 7
0.613 15
0.614 16
0.614 9
0.614 22
0.614 13
0.614 11
0.614 19
0.614 11
0.614 6
0.614 16
0.614 6
0.614 10
0.614 18
0.614 9
0.614 5
0.614 10
0.614 13
0.615 12
0.615 12
0.615 15
0.615 15
0.615 11
0.615 14
0.615 10
0.615 14
0.615 13
0.615 9
0.615 10
0.615 12
0.615 10
0.615 15
0.615 8
0.615 8
0.616 17
0.616 10
0.616 8
0.616 20
0.616 8
0.616 8
0.616 7
0.616 6
0.616 5
0.616 8
0.616 9
0.616 6
0.616 11
0.616 11
0.616 6
0.616 13
0.617 14
0.617 8
0.617 15
0.617 7
0.617 9
0.617 11
0.617 11
0.617 12
0.617 20
0.617 12
0.617 7
0.617 15
0.617 15
0.617 6
0.617 14
0.617 13
0.618 13
0.618 8
0.618 13
0.618 7
0.618 16
0.618 11
0.618 8
0.618 8
0.618 11
0.618 12
0.618 17
0.618 19
0.618 16
0.618 14
0.618 14
0.618 6
0.619 16
0.619 14
0.619 9
0.619 14
0.619 10
0.619 7
0.619 11
0.619 12
0.619 21
0.619 5
0.619 15
0.619 5
0.619 19
0.619 10
0.619 9
0.620 9
0.620 12
0.620 13
0.620 11
0.620 8
0.620 9
0.620 11
0.620 13
0.620 17
0.620 17
0.620 13
0.620 8
0.620 8
0.620 10
0.620 11
0.620 10
0.621 15
0.621 11
0.621 16
0.621 10
0.621 10
0.621 18
0.621 22
0.621 7
0.621 16
0.621 12
0.621 7
0.621 14
0.621 8
0.621 8
0.621 14
0.622 9
0.622 16
0.622 11
0.622 12
0.622 10
0.622 6
0.622 11
0.622 8
0.622 6
0.622 10
0.622 13
0.622 14
0.622 12
0.622 6
0.622 7
0.622 6
0.623 11
0.623 14
0.623 10
0.623 11
0.623 11
0.623 10
0.623 6
0.623 18
0.623 9
0.623 14
0.623 18
0.623 13
0.623 5
0.623 15
0.623 9
0.624 17
0.624 10
0.624 11
0.624 9
0.624 16
0.624 12
0.624 4
0.624 11
0.624 10
0.624 9
0.624 12
0.624 7
0.624 5
0.624 19
0.624 16
0.625 14
0.625 14
0.625 13
0.625 14
0.625 18
0.625 19
0.625 13
0.625 8
0.625 11
0.625 7
0.625 8
0.625 7
0.625 4
0.625 10
0.625 7
0.626 9
0.626 9
0.626 9
0.626 13
0.626 10
0.626 15
0.626 15
0.626 7
0.626 11
0.626 10
0.626 13
0.626 10
0.626 17
0.626 9
0.626 17
0.627 13
0.627 18
0.627 6
0.627 11
0.627 7
0.627 10
0.627 9
0.627 9
0.627 16
0.627 15
0.627 9
0.627 11
0.627 14
0.627 12
0.627 11
0.628 7
0.628 10
0.628 10
0.628 13
0.628 16
0.628 13
0.628 8
0.628 11
0.628 9
0.628 12
0.628 13
0.628 15
0.628 7
0.628 11
0.628 15
0.629 7
0.629 13
0.629 12
0.629 17
0.629 14
0.629 14
0.629 6
0.629 15
0.629 8
0.629 17
0.629 9
0.629 7
0.629 6
0.629 14
0.629 14
0.630 11
0.630 15
0.630 15
0.630 9
0.630 11
0.630 7
0.630 11
0.630 12
0.630 8
0.630 13
0.630 8
0.630 18
0.630 10
0.630 12
0.631 14
0.631 15
0.631 18
0.631 19
0.631 15
0.631 13
0.631 16
0.631 6
0.631 12
0.631 18
0.631 18
0.631 17
0.631 8
0.631 11
0.631 15
0.632 8
0.632 14
0.632 13
0.632 6
0.632 8
0.632 6
0.632 15
0.632 6
0.632 15
0.632 10
0.632 4
0.632 7
0.632 5
0.632 11
0.633 15
0.633 6
0.633 8
0.633 16
0.633 13
0.633 10
0.633 11
0.633 16
0.633 8
0.633 13
0.633 12
0.633 6
0.633 14
0.633 15
0.633 7
0.634 10
0.634 19
0.634 11
0.634 13
0.634 6
0.634 9
0.634 6
0.634 11
0.634 12
0.634 20
0.634 13
0.634 9
0.634 15
0.634 8
0.635 5
0.635 13
0.635 12
0.635 8
0.635 15
0.635 16
0.635 7
0.635 11
0.635 9
0.635 5
0.635 9
0.635 8
0.635 6
0.635 13
0.635 10
0.636 17
0.636 12
0.636 17
0.636 9
0.636 26
0.636 11
0.636 10
0.636 11
0.636 20
0.636 18
0.636 9
0.636 8
0.636 9
0.636 8
0.637 9
0.637 13
0.637 7
0.637 10
0.637 10
0.637 8
0.637 14
0.637 5
0.637 10
0.637 11
0.637 10
0.637 11
0.637 8
0.637 9
0.638 15
0.638 10
0.638 3
0.638 15
0.638 16
0.638 8
0.638 10
0.638 5
0.638 13
0.638 18
0.638 10
0.638 8
0.638 17
0.638 12
0.639 8
0.639 3
0.639 12
0.639 10
0.639 20
0.639 13
0.639 13
0.639 8
0.639 7
0.639 14
0.639 9
0.639 10
0.639 12
0.639 11
0.640 14
0.640 17
0.640 20
0.640 17
0.640 14
0.640 23
0.640 14
0.640 15
0.640 18
0.640 7
0.640 14
0.640 7
0.640 13
0.640 7
0.641 11
0.641 13
0.641 9
0.641 9
0.641 17
0.641 15
0.641 5
0.641 10
0.641 9
0.641 12
0.641 9
0.641 11
0.641 12
0.641 18
0.642 11
0.642 10
0.642 15
0.642 7
0.642 10
0.642 8
0.642 14
0.642 19
0.642 21
0.642 9
0.642 12
0.642 12
0.642 14
0.642 16
0.643 21
0.643 13
0.643 20
0.643 17
0.643 5
0.643 12
0.643 14
0.643 10
0.643 8
0.643 8
0.643 4
0.643 6
0.643 12
0.644 14
0.644 11
0.644 15
0.644 15
0.644 28
0.644 18
0.644 10
0.644 21
0.644 16
0.644 9
0.644 19
0.644 18
0.644 10
0.644 16
0.645 14
0.645 8
0.645 6
0.645 11
0.645 6
0.645 10
0.645 13
0.645 13
0.645 12
0.645 16
0.645 4
0.645 9
0.645 9
0.645 6
0.646 10
0.646 17
0.646 10
0.646 18
0.646 16
0.646 11
0.646 14
0.646 9
0.646 10
0.646 12
0.646 17
0.646 11
0.646 21
0.647 25
0.647 10
0.647 19
0.647 17
0.647 13
0.647 14
0.647 12
0.647 5
0.647 16
0.647 12
0.647 12
0.647 11
0.647 19
0.647 2
0.648 13
0.648 18
0.648 10
0.648 9
0.648 7
0.648 5
0.648 17
0.648 11
0.648 7
0.648 11
0.648 15
0.648 8
0.648 12
0.649 9
0.649 4
0.649 8
0.649 10
0.649 6
0.649 11
0.649 13
0.649 8
0.649 11
0.649 12
0.649 11
0.649 15
0.649 8
0.649 11
0.650 11
0.650 11
0.650 7
0.650 15
0.650 10
0.650 15
0.650 11
0.650 8
0.650 10
0.650 19
0.650 12
0.650 7
0.650 13
0.651 17
0.651 8
0.651 19
0.651 11
0.651 9
0.651 17
0.651 13
0.651 13
0.651 21
0.651 12
0.651 6
0.651 12
0.651 7
0.652 6
0.652 8
0.652 11
0.652 10
0.652 18
0.652 10
0.652 14
0.652 15
0.652 17
0.652 16
0.652 14
0.652 13
0.652 10
0.653 13
0.653 12
0.653 9
0.653 16
0.653 16
0.653 9
0.653 14
0.653 10
0.653 15
0.653 9
0.653 11
0.653 6
0.653 13
0.654 13
0.654 12
0.654 15
0.654 11
0.654 7
0.654 12
0.654 11
0.654 8
0.654 12
0.654 19
0.654 5
0.654 13
0.654 14
0.655 12
0.655 12
0.655 14
0.655 8
0.655 11
0.655 13
0.655 7
0.655 21
0.655 13
0.655 15
0.655 15
0.655 10
0.655 10
0.655 10
0.656 13
0.656 11
0.656 15
0.656 13
0.656 12
0.656 8
0.656 9
0.656 11
0.656 19
0.656 16
0.656 9
0.656 9
0.657 9
0.657 13
0.657 12
0.657 15
0.657 16
0.657 18
0.657 14
0.657 13
0.657 18
0.657 15
0.657 3
0.657 15
0.657 12
0.658 2
0.658 15
0.658 7
0.658 15
0.658 12
0.658 17
0.658 11
0.658 12
0.658 18
0.658 9
0.658 19
0.658 9
0.658 9
0.659 14
0.659 12
0.659 16
0.659 15
0.659 9
0.659 10
0.659 11
0.659 11
0.659 5
0.659 13
0.659 9
0.659 11
0.659 8
0.660 8
0.660 16
0.660 11
0.660 11
0.660 12
0.660 11
0.660 10
0.660 9
0.660 15
0.660 10
0.660 12
0.660 9
0.660 14
0.661 11
0.661 13
0.661 17
0.661 15
0.661 10
0.661 10
0.661 16
0.661 18
0.661 12
0.661 11
0.661 15
0.661 15
0.662 8
0.662 11
0.662 8
0.662 7
0.662 7
0.662 12
0.662 7
0.662 17
0.662 15
0.662 14
0.662 16
0.662 21
0.662 8
0.663 6
0.663 13
0.663 10
0.663 17
0.663 6
0.663 8
0.663 12
0.663 11
0.663 12
0.663 12
0.663 9
0.663 11
0.663 13
0.664 9
0.664 9
0.664 14
0.664 11
0.664 10
0.664 3
0.664 12
0.664 10
0.664 15
0.664 13
0.664 12
0.664 21
0.665 15
0.665 8
0.665 4
0.665 16
0.665 6
0.665 12
0.665 12
0.665 6
0.665 12
0.665 12
0.665 11
0.665 15
0.665 8
0.666 10
0.666 6
0.666 7
0.666 14
0.666 22
0.666 14
0.666 14
0.666 14
0.666 7
0.666 12
0.666 14
0.666 10
0.667 14
0.667 3
0.667 5
0.667 10
0.667 20
0.667 12
0.667 15
0.667 16
0.667 14
0.667 10
0.667 9
0.667 12
0.667 8
0.668 14
0.668 15
0.668 10
0.668 9
0.668 8
0.668 9
0.668 13
0.668 16
0.668 7
0.668 5
0.668 13
0.668 9
0.669 17
0.669 13
0.669 8
0.669 8
0.669 15
0.669 11
0.669 16
0.669 8
0.669 17
0.669 15
0.669 18
0.669 7
0.670 17
0.670 18
0.670 8
0.670 18
0.670 16
0.670 11
0.670 13
0.670 9
0.670 13
0.670 10
0.670 8
0.670 11
0.670 14
0.671 20
0.671 16
0.671 12
0.671 14
0.671 17
0.671 14
0.671 8
0.671 8
0.671 7
0.671 11
0.671 7
0.671 13
0.672 7
0.672 9
0.672 11
0.672 17
0.672 6
0.672 20
0.672 11
0.672 8
0.672 9
0.672 9
0.672 12
0.672 14
0.673 12
0.673 8
0.673 18
0.673 12
0.673 9
0.673 14
0.673 15
0.673 6
0.673 17
0.673 6
0.673 8
0.673 14
0.674 15
0.674 7
0.674 12
0.674 7
0.674 13
0.674 16
0.674 13
0.674 9
0.674 14
0.674 10
0.674 3
0.674 19
0.675 15
0.675 16
0.675 17
0.675 8
0.675 9
0.675 14
0.675 6
0.675 9
0.675 13
0.675 11
0.675 13
0.675 13
0.676 11
0.676 11
0.676 8
0.676 10
0.676 11
0.676 10
0.676 9
0.676 11
0.676 12
0.676 5
0.676 12
0.676 16
0.677 16
0.677 11
0.677 14
0.677 12
0.677 5
0.677 17
0.677 9
0.677 9
0.677 14
0.677 11
0.677 10
0.677 14
0.678 11
0.678 8
0.678 15
0.678 5
0.678 14
0.678 14
0.678 19
0.678 6
0.678 8
0.678 10
0.678 5
0.678 9
0.679 13
0.679 16
0.679 12
0.679 7
0.679 10
0.679 17
0.679 12
0.679 4
0.679 16
0.679 12
0.679 13
0.679 12
0.680 15
0.680 11
0.680 12
0.680 16
0.680 6
0.680 16
0.680 21
0.680 16
0.680 10
0.680 13
0.680 20
0.680 15
0.681 20
0.681 19
0.681 18
0.681 13
0.681 20
0.681 16
0.681 10
0.681 6
0.681 13
0.681 13
0.681 7
0.682 10
0.682 6
0.682 15
0.682 13
0.682 9
0.682 5
0.682 15
0.682 17
0.682 6
0.682 8
0.682 8
0.682 15
0.683 12
0.683 16
0.683 9
0.683 14
0.683 16
0.683 10
0.683 17
0.683 14
0.683 8
0.683 11
0.683 7
0.683 3
0.684 15
0.684 17
0.684 14
0.684 16
0.684 9
0.684 8
0.684 10
0.684 17
0.684 9
0.684 15
0.684 13
0.684 6
0.685 10
0.685 6
0.685 9
0.685 13
0.685 11
0.685 9
0.685 15
0.685 10
0.685 14
0.685 15
0.685 9
0.686 7
0.686 13
0.686 10
0.686 6
0.686 21
0.686 11
0.686 12
0.686 16
0.686 9
0.686 4
0.686 13
0.686 18
0.687 10
0.687 8
0.687 11
0.687 12
0.687 11
0.687 11
0.687 8
0.687 10
0.687 10
0.687 7
0.687 7
0.688 5
0.688 9
0.688 11
0.688 7
0.688 6
0.688 16
0.688 16
0.688 3
0.688 19
0.688 17
0.688 9
0.688 15
0.689 7
0.689 5
0.689 12
0.689 10
0.689 7
0.689 9
0.689 14
0.689 11
0.689 12
0.689 18
0.689 12
0.690 15
0.690 8
0.690 16
0.690 12
0.690 6
0.690 12
0.690 8
0.690 13
0.690 14
0.690 20
0.690 6
0.690 10
0.691 18
0.691 14
0.691 8
0.691 11
0.691 8
0.691 3
0.691 16
0.691 8
0.691 7
0.691 10
0.691 21
0.692 10
0.692 14
0.692 16
0.692 14
0.692 13
0.692 14
0.692 19
0.692 13
0.692 17
0.692 9
0.692 20
0.693 14
0.693 8
0.693 15
0.693 6
0.693 8
0.693 22
0.693 11
0.693 14
0.693 14
0.693 7
0.693 9
0.693 15
0.694 15
0.694 13
0.694 14
0.694 9
0.694 12
0.694 18
0.694 14
0.694 19
0.694 17
0.694 15
0.694 19
0.695 22
0.695 11
0.695 10
0.695 9
0.695 8
0.695 8
0.695 14
0.695 11
0.695 8
0.695 12
0.695 13
0.696 4
0.696 12
0.696 16
0.696 15
0.696 14
0.696 13
0.696 12
0.696 19
0.696 9
0.696 14
0.696 21
0.697 12
0.697 16
0.697 17
0.697 18
0.697 11
0.697 10
0.697 11
0.697 8
0.697 13
0.697 17
0.697 12
0.697 18
0.698 15
0.698 14
0.698 15
0.698 7
0.698 6
0.698 15
0.698 8
0.698 11
0.698 15
0.698 10
0.698 9
0.699 12
0.699 16
0.699 7
0.699 10
0.699 11
0.699 17
0.699 14
0.699 11
0.699 18
0.699 15
0.699 17
0.700 12
0.700 24
0.700 15
0.700 10
0.700 18
0.700 23
0.700 10
0.700 11
0.700 13
0.700 10
0.700 14
0.701 16
0.701 10
0.701 15
0.701 13
0.701 10
0.701 16
0.701 13
0.701 7
0.701 11
0.701 13
0.701 11
0.702 7
0.702 8
0.702 15
0.702 11
0.702 9
0.702 9
0.702 11
0.702 10
0.702 13
0.702 10
0.702 12
0.703 11
0.703 13
0.703 13
0.703 8
0.703 11
0.703 13
0.703 9
0.703 9
0.703 7
0.703 13
0.703 16
0.704 5
0.704 17
0.704 12
0.704 9
0.704 13
0.704 14
0.704 6
0.704 5
0.704 12
0.704 11
0.704 9
0.705 13
0.705 23
0.705 8
0.705 11
0.705 13
0.705 16
0.705 22
0.705 14
0.705 14
0.705 9
0.705 12
0.706 10
0.706 21
0.706 17
0.706 12
0.706 16
0.706 11
0.706 16
0.706 14
0.706 10
0.706 9
0.706 13
0.707 14
0.707 12
0.707 8
0.707 11
0.707 18
0.707 14
0.707 17
0.707 14
0.707 19
0.707 12
0.708 9
0.708 17
0.708 8
0.708 11
0.708 14
0.708 20
0.708 10
0.708 20
0.708 14
0.708 6
0.708 15
0.709 13
0.709 10
0.709 17
0.709 14
0.709 8
0.709 17
0.709 11
0.709 12
0.709 8
0.709 11
0.709 14
0.710 8
0.710 8
0.710 5
0.710 13
0.710 11
0.710 10
0.710 13
0.710 16
0.710 17
0.710 20
0.710 12
0.711 9
0.711 12
0.711 13
0.711 15
0.711 10
0.711 16
0.711 8
0.711 12
0.711 11
0.711 18
0.712 21
0.712 19
0.712 10
0.712 15
0.712 12
0.712 13
0.712 9
0.712 9
0.712 7
0.712 10
0.712 13
0.713 12
0.713 7
0.713 10
0.713 14
0.713 11
0.713 11
0.713 7
0.713 7
0.713 6
0.713 6
0.713 10
0.714 11
0.714 12
0.714 13
0.714 9
0.714 11
0.714 7
0.714 15
0.714 12
0.714 13
0.714 12
0.715 10
0.715 13
0.715 12
0.715 5
0.715 17
0.715 17
0.715 10
0.715 12
0.715 18
0.715 7
0.715 18
0.716 9
0.716 12
0.716 8
0.716 15
0.716 5
0.716 10
0.716 13
0.716 8
0.716 19
0.716 11
0.716 7
0.717 9
0.717 11
0.717 10
0.717 17
0.717 7
0.717 7
0.717 11
0.717 5
0.717 8
0.717 12
0.718 8
0.718 8
0.718 16
0.718 14
0.718 9
0.718 10
0.718 12
0.718 14
0.718 15
0.718 20
0.718 8
0.719 15
0.719 8
0.719 9
0.719 11
0.719 16
0.719 9
0.719 10
0.719 6
0.719 6
0.719 7
0.720 16
0.720 9
0.720 7
0.720 11
0.720 15
0.720 16
0.720 12
0.720 5
0.720 10
0.720 19
0.720 11
0.721 12
0.721 12
0.721 7
0.721 13
0.721 14
0.721 12
0.721 11
0.721 15
0.721 12
0.721 13
0.722 10
0.722 8
0.722 17
0.722 12
0.722 10
0.722 15
0.722 11
0.722 7
0.722 13
0.722 19
0.723 6
0.723 15
0.723 15
0.723 9
0.723 13
0.723 5
0.723 9
0.723 15
0.723 10
0.723 6
0.723 15
0.724 18
0.724 11
0.724 13
0.724 7
0.724 7
0.724 12
0.724 11
0.724 15
0.724 15
0.724 9
0.725 9
0.725 15
0.725 8
0.725 7
0.725 12
0.725 12
0.725 6
0.725 8
0.725 15
0.725 12
0.726 16
0.726 11
0.726 15
0.726 9
0.726 10
0.726 7
0.726 11
0.726 5
0.726 12
0.726 15
0.726 8
0.727 16
0.727 16
0.727 12
0.727 5
0.727 12
0.727 7
0.727 5
0.727 20
0.727 9
0.727 8
0.728 8
0.728 7
0.728 16
0.728 11
0.728 8
0.728 13
0.728 14
0.728 12
0.728 7
0.728 15
0.729 13
0.729 12
0.729 8
0.729 13
0.729 9
0.729 11
0.729 16
0.729 12
0.729 11
0.729 14
0.730 6
0.730 9
0.730 11
0.730 12
0.730 12
0.730 13
0.730 12
0.730 14
0.730 15
0.730 4
0.731 10
0.731 14
0.731 15
0.731 24
0.731 6
0.731 11
0.731 6
0.731 14
0.731 11
0.731 18
0.731 9
0.732 7
0.732 13
0.732 10
0.732 7
0.732 12
0.732 10
0.732 12
0.732 9
0.732 3
0.732 12
0.733 13
0.733 15
0.733 15
0.733 14
0.733 15
0.733 8
0.733 19
0.733 18
0.733 10
0.733 17
0.734 14
0.734 7
0.734 16
0.734 10
0.734 11
0.734 17
0.734 5
0.734 11
0.734 15
0.734 12
0.735 12
0.735 10
0.735 12
0.735 9
0.735 18
0.735 17
0.735 7
0.735 19
0.735 12
0.735 8
0.736 9
0.736 13
0.736 6
0.736 16
0.736 14
0.736 13
0.736 8
0.736 13
0.736 9
0.736 11
0.737 16
0.737 16
0.737 21
0.737 12
0.737 5
0.737 12
0.737 10
0.737 13
0.737 18
0.737 10
0.738 11
0.738 9
0.738 10
0.738 5
0.738 17
0.738 10
0.738 11
0.738 12
0.738 8
0.738 9
0.739 16
0.739 9
0.739 6
0.739 9
0.739 24
0.739 7
0.739 20
0.739 9
0.739 12
0.739 16
0.740 10
0.740 8
0.740 9
0.740 15
0.740 10
0.740 11
0.740 8
0.740 11
0.740 18
0.740 10
0.741 9
0.741 13
0.741 15
0.741 15
0.741 9
0.741 11
0.741 11
0.741 8
0.741 13
0.741 4
0.742 8
0.742 7
0.742 13
0.742 14
0.742 12
0.742 6
0.742 17
0.742 15
0.742 19
0.743 16
0.743 8
0.743 11
0.743 20
0.743 13
0.743 9
0.743 17
0.743 12
0.743 8
0.743 14
0.744 14
0.744 11
0.744 14
0.744 15
0.744 3
0.744 5
0.744 16
0.744 10
0.744 19
0.744 9
0.745 12
0.745 9
0.745 13
0.745 10
0.745 13
0.745 13
0.745 13
0.745 13
0.745 24
0.745 9
0.746 16
0.746 15
0.746 10
0.746 10
0.746 13
0.746 12
0.746 17
0.746 14
0.746 17
0.746 12
0.747 11
0.747 11
0.747 14
0.747 11
0.747 11
0.747 9
0.747 21
0.747 8
0.747 17
0.748 18
0.748 8
0.748 20
0.748 11
0.748 9
0.748 13
0.748 13
0.748 6
0.748 15
0.748 14
0.749 10
0.749 15
0.749 13
0.749 8
0.749 13
0.749 10
0.749 10
0.749 15
0.749 10
0.749 11
0.750 16
0.750 17
0.750 8
0.750 8
0.750 4
0.750 10
0.750 10
0.750 11
0.750 10
0.751 8
0.751 16
0.751 8
0.751 14
0.751 10
0.751 11
0.751 11
0.751 14
0.751 6
0.751 13
0.752 8
0.752 5
0.752 13
0.752 13
0.752 9
0.752 11
0.752 14
0.752 10
0.752 12
0.752 12
0.753 13
0.753 6
0.753 13
0.753 11
0.753 14
0.753 10
0.753 14
0.753 14
0.753 12
0.754 7
0.754 12
0.754 10
0.754 13
0.754 12
0.754 16
0.754 14
0.754 13
0.754 9
0.754 6
0.755 11
0.755 9
0.755 7
0.755 18
0.755 7
0.755 8
0.755 10
0.755 4
0.755 13
0.755 6
0.756 8
0.756 9
0.756 18
0.756 8
0.756 10
0.756 18
0.756 22
0.756 9
0.756 9
0.757 13
0.757 7
0.757 10
0.757 12
0.757 7
0.757 14
0.757 10
0.757 17
0.757 10
0.757 10
0.758 5
0.758 14
0.758 15
0.758 8
0.758 7
0.758 9
0.758 15
0.758 13
0.758 15
0.759 11
0.759 12
0.759 8
0.759 10
0.759 11
0.759 10
0.759 8
0.759 18
0.759 13
0.759 14
0.760 9
0.760 9
0.760 9
0.760 18
0.760 13
0.760 11
0.760 18
0.760 12
0.760 10
0.761 13
0.761 11
0.761 13
0.761 9
0.761 9
0.761 16
0.761 12
0.761 10
0.761 14
0.762 10
0.762 10
0.762 6
0.762 11
0.762 15
0.762 11
0.762 13
0.762 15
0.762 6
0.762 13
0.763 13
0.763 17
0.763 11
0.763 13
0.763 11
0.763 13
0.763 19
0.763 8
0.763 12
0.764 9
0.764 7
0.764 5
0.764 13
0.764 13
0.764 9
0.764 15
0.764 12
0.764 12
0.764 13
0.765 10
0.765 6
0.765 14
0.765 10
0.765 13
0.765 14
0.765 10
0.765 12
0.765 13
0.766 12
0.766 11
0.766 17
0.766 15
0.766 10
0.766 15
0.766 9
0.766 7
0.766 22
0.767 14
0.767 8
0.767 12
0.767 6
0.767 13
0.767 9
0.767 9
0.767 18
0.767 11
0.767 8
0.768 15
0.768 17
0.768 13
0.768 15
0.768 8
0.768 3
0.768 17
0.768 8
0.768 5
0.769 10
0.769 10
0.769 10
0.769 6
0.769 11
0.769 16
0.769 16
0.769 13
0.769 14
0.770 8
0.770 17
0.770 15
0.770 15
0.770 15
0.770 8
0.770 12
0.770 12
0.770 7
0.771 16
0.771 10
0.771 12
0.771 7
0.771 13
0.771 11
0.771 8
0.771 10
0.771 13
0.771 16
0.772 8
0.772 7
0.772 6
0.772 17
0.772 6
0.772 7
0.772 9
0.772 6
0.772 10
0.773 13
0.773 5
0.773 14
0.773 6
0.773 5
0.773 19
0.773 13
0.773 11
0.773 11
0.774 14
0.774 7
0.774 8
0.774 12
0.774 13
0.774 11
0.774 10
0.774 8
0.774 11
0.775 11
0.775 4
0.775 14
0.775 12
0.775 8
0.775 18
0.775 12
0.775 10
0.775 17
0.776 18
0.776 9
0.776 16
0.776 7
0.776 8
0.776 14
0.776 15
0.776 11
0.776 17
0.777 16
0.777 7
0.777 17
0.777 12
0.777 10
0.777 11
0.777 15
0.777 6
0.777 11
0.777 9
0.778 11
0.778 4
0.778 7
0.778 9
0.778 17
0.778 9
0.778 5
0.778 15
0.778 11
0.779 5
0.779 14
0.779 18
0.779 11
0.779 10
0.779 16
0.779 9
0.779 20
0.779 16
0.780 10
0.780 8
0.780 8
0.780 11
0.780 13
0.780 10
0.780 12
0.780 10
0.780 18
0.781 13
0.781 7
0.781 10
0.781 9
0.781 13
0.781 7
0.781 10
0.781 7
0.781 9
0.782 12
0.782 13
0.782 4
0.782 12
0.782 9
0.782 9
0.782 13
0.782 12
0.782 11
0.783 13
0.783 7
0.783 9
0.783 7
0.783 8
0.783 17
0.783 11
0.783 12
0.783 4
0.784 6
0.784 11
0.784 20
0.784 5
0.784 8
0.784 16
0.784 4
0.784 16
0.784 12
0.785 5
0.785 8
0.785 20
0.785 6
0.785 19
0.785 6
0.785 12
0.785 13
0.785 10
0.786 5
0.786 15
0.786 10
0.786 16
0.786 15
0.786 10
0.786 9
0.786 15
0.786 16
0.787 10
0.787 7
0.787 6
0.787 6
0.787 18
0.787 16
0.787 8
0.787 14
0.787 18
0.788 8
0.788 22
0.788 12
0.788 13
0.788 17
0.788 10
0.788 11
0.788 10
0.788 13
0.789 7
0.789 17
0.789 12
0.789 8
0.789 10
0.789 7
0.789 7
0.789 13
0.789 14
0.790 6
0.790 15
0.790 12
0.790 4
0.790 10
0.790 13
0.790 5
0.790 13
0.791 9
0.791 9
0.791 16
0.791 23
0.791 14
0.791 11
0.791 10
0.791 8
0.791 10
0.792 16
0.792 11
0.792 9
0.792 13
0.792 9
0.792 12
0.792 13
0.792 8
0.792 15
0.793 20
0.793 11
0.793 12
0.793 10
0.793 6
0.793 18
0.793 17
0.793 14
0.793 22
0.794 16
0.794 13
0.794 24
0.794 19
0.794 12
0.794 13
0.794 15
0.794 12
0.794 12
0.795 10
0.795 9
0.795 10
0.795 16
0.795 8
0.795 7
0.795 11
0.795 12
0.795 8
0.796 16
0.796 12
0.796 16
0.796 11
0.796 11
0.796 9
0.796 15
0.796 10
0.797 13
0.797 12
0.797 9
0.797 18
0.797 11
0.797 8
0.797 13
0.797 6
0.797 7
0.798 9
0.798 4
0.798 8
0.798 14
0.798 12
0.798 9
0.798 12
0.798 6
0.798 18
0.799 17
0.799 13
0.799 9
0.799 9
0.799 11
0.799 10
0.799 8
0.799 11
0.800 12
0.800 15
0.800 12
0.800 20
0.800 18
0.800 14
0.800 14
0.800 19
0.800 14
0.801 17
0.801 13
0.801 17
0.801 9
0.801 10
0.801 19
0.801 10
0.801 10
0.801 10
0.802 8
0.802 5
0.802 15
0.802 15
0.802 13
0.802 8
0.802 8
0.802 14
0.802 6
0.803 5
0.803 12
0.803 12
0.803 14
0.803 20
0.803 22
0.803 9
0.803 10
0.804 10
0.804 13
0.804 11
0.804 10
0.804 5
0.804 10
0.804 12
0.804 17
0.804 16
0.805 15
0.805 7
0.805 14
0.805 21
0.805 8
0.805 21
0.805 14
0.805 6
0.806 14
0.806 16
0.806 13
0.806 22
0.806 19
0.806 15
0.806 14
0.806 13
0.806 9
0.807 14
0.807 9
0.807 8
0.807 10
0.807 7
0.807 4
0.807 9
0.807 10
0.807 8
0.808 13
0.808 12
0.808 4
0.808 16
0.808 12
0.808 13
0.808 14
0.808 12
0.809 10
0.809 16
0.809 14
0.809 8
0.809 12
0.809 14
0.809 8
0.809 12
0.809 19
0.810 11
0.810 11
0.810 9
0.810 15
0.810 11
0.810 6
0.810 13
0.810 9
0.811 9
0.811 6
0.811 12
0.811 18
0.811 9
0.811 12
0.811 15
0.811 12
0.811 14
0.812 13
0.812 10
0.812 5
0.812 18
0.812 10
0.812 3
0.812 9
0.812 17
0.813 12
0.813 8
0.813 13
0.813 9
0.813 14
0.813 13
0.813 11
0.813 15
0.813 16
0.814 8
0.814 12
0.814 15
0.814 8
0.814 16
0.814 9
0.814 11
0.814 9
0.815 7
0.815 14
0.815 18
0.815 16
0.815 13
0.815 14
0.815 9
0.815 14
0.815 13
0.816 6
0.816 23
0.816 19
0.816 10
0.816 14
0.816 11
0.816 8
0.816 13
0.817 17
0.817 10
0.817 15
0.817 13
0.817 11
0.817 4
0.817 13
0.817 8
0.817 17
0.818 21
0.818 10
0.818 13
0.818 13
0.818 9
0.818 10
0.818 19
0.818 4
0.819 6
0.819 10
0.819 13
0.819 17
0.819 15
0.819 5
0.819 7
0.819 8
0.819 8
0.820 10
0.820 13
0.820 6
0.820 8
0.820 13
0.820 14
0.820 16
0.820 14
0.821 13
0.821 12
0.821 15
0.821 9
0.821 14
0.821 15
0.821 8
0.821 24
0.822 9
0.822 7
0.822 14
0.822 17
0.822 8
0.822 14
0.822 13
0.822 8
0.822 8
0.823 11
0.823 6
0.823 8
0.823 9
0.823 10
0.823 17
0.823 16
0.823 8
0.824 13
0.824 11
0.824 8
0.824 13
0.824 7
0.824 2
0.824 10
0.824 9
0.825 12
0.825 16
0.825 15
0.825 9
0.825 13
0.825 12
0.825 10
0.825 17
0.825 15
0.826 7
0.826 16
0.826 13
0.826 14
0.826 13
0.826 13
0.826 10
0.826 11
0.827 17
0.827 11
0.827 13
0.827 9
0.827 6
0.827 16
0.827 10
0.827 10
0.828 9
0.828 14
0.828 13
0.828 11
0.828 13
0.828 11
0.828 10
0.828 15
0.828 10
0.829 11
0.829 12
0.829 14
0.829 15
0.829 6
0.829 12
0.829 12
0.829 7
0.830 8
0.830 16
0.830 8
0.830 9
0.830 15
0.830 17
0.830 9
0.830 20
0.831 10
0.831 10
0.831 12
0.831 15
0.831 12
0.831 19
0.831 26
0.831 14
0.832 17
0.832 24
0.832 14
0.832 17
0.832 17
0.832 11
0.832 11
0.832 12
0.833 13
0.833 14
0.833 12
0.833 14
0.833 12
0.833 13
0.833 14
0.833 20
0.833 14
0.834 16
0.834 6
0.834 13
0.834 3
0.834 12
0.834 13
0.834 11
0.834 14
0.835 13
0.835 8
0.835 6
0.835 7
0.835 11
0.835 18
0.835 16
0.835 9
0.836 9
0.836 11
0.836 8
0.836 9
0.836 9
0.836 13
0.836 16
0.836 14
0.837 6
0.837 15
0.837 16
0.837 6
0.837 13
0.837 12
0.837 9
0.837 12
0.838 9
0.838 15
0.838 13
0.838 16
0.838 16
0.838 15
0.838 17
0.838 15
0.839 14
0.839 17
0.839 17
0.839 21
0.839 18
0.839 10
0.839 22
0.839 7
0.839 14
0.840 21
0.840 13
0.840 13
0.840 13
0.840 9
0.840 12
0.840 11
0.840 12
0.841 8
0.841 14
0.841 8
0.841 9
0.841 17
0.841 14
0.841 12
0.841 20
0.842 26
0.842 15
0.842 13
0.842 16
0.842 9
0.842 12
0.842 11
0.842 10
0.843 14
0.843 8
0.843 8
0.843 18
0.843 14
0.843 9
0.843 16
0.843 13
0.844 10
0.844 12
0.844 8
0.844 9
0.844 13
0.844 13
0.844 10
0.844 14
0.845 16
0.845 12
0.845 11
0.845 22
0.845 15
0.845 8
0.845 16
0.845 10
0.846 11
0.846 10
0.846 7
0.846 12
0.846 14
0.846 10
0.846 4
0.846 11
0.847 11
0.847 13
0.847 13
0.847 6
0.847 13
0.847 9
0.847 6
0.847 19
0.848 13
0.848 13
0.848 11
0.848 16
0.848 10
0.848 11
0.848 19
0.848 15
0.849 16
0.849 18
0.849 13
0.849 11
0.849 20
0.849 8
0.849 11
0.849 11
0.850 9
0.850 12
0.850 12
0.850 6
0.850 13
0.850 13
0.850 9
0.850 9
0.851 9
0.851 9
0.851 15
0.851 18
0.851 12
0.851 10
0.851 12
0.851 6
0.852 10
0.852 18
0.852 12
0.852 12
0.852 19
0.852 14
0.852 13
0.852 10
0.853 12
0.853 9
0.853 9
0.853 11
0.853 16
0.853 13
0.853 9
0.853 14
0.854 13
0.854 6
0.854 13
0.854 11
0.854 11
0.854 11
0.854 12
0.854 6
0.855 11
0.855 22
0.855 7
0.855 9
0.855 5
0.855 11
0.855 13
0.855 8
0.856 14
0.856 10
0.856 13
0.856 11
0.856 13
0.856 8
0.856 11
0.856 12
0.857 5
0.857 6
0.857 13
0.857 8
0.857 9
0.857 12
0.857 16
0.857 10
0.858 10
0.858 16
0.858 8
0.858 11
0.858 12
0.858 8
0.858 17
0.859 8
0.859 9
0.859 14
0.859 9
0.859 14
0.859 11
0.859 11
0.859 7
0.860 8
0.860 13
0.860 10
0.860 15
0.860 9
0.860 11
0.860 9
0.860 17
0.861 13
0.861 11
0.861 12
0.861 6
0.861 16
0.861 13
0.861 11
0.861 10
0.862 16
0.862 10
0.862 9
0.862 13
0.862 11
0.862 9
0.862 8
0.862 8
0.863 11
0.863 9
0.863 9
0.863 9
0.863 12
0.863 12
0.863 10
0.863 6
0.864 11
0.864 17
0.864 10
0.864 16
0.864 18
0.864 8
0.864 9
0.865 13
0.865 10
0.865 10
0.865 12
0.865 26
0.865 9
0.865 22
0.865 17
0.866 12
0.866 12
0.866 18
0.866 14
0.866 16
0.866 13
0.866 9
0.866 13
0.867 11
0.867 12
0.867 9
0.867 10
0.867 11
0.867 9
0.867 14
0.867 6
0.868 13
0.868 10
0.868 8
0.868 15
0.868 16
0.868 9
0.868 8
0.868 10
0.869 9
0.869 13
0.869 10
0.869 6
0.869 12
0.869 8
0.869 15
0.870 7
0.870 12
0.870 6
0.870 11
0.870 9
0.870 15
0.870 19
0.870 18
0.871 8
0.871 11
0.871 9
0.871 6
0.871 17
0.871 20
0.871 12
0.871 9
0.872 13
0.872 12
0.872 13
0.872 8
0.872 7
0.872 10
0.872 12
0.873 7
0.873 12
0.873 8
0.873 10
0.873 20
0.873 9
0.873 19
0.873 23
0.874 17
0.874 10
0.874 15
0.874 13
0.874 8
0.874 22
0.874 8
0.874 4
0.875 9
0.875 15
0.875 8
0.875 14
0.875 12
0.875 8
0.875 17
0.876 13
0.876 10
0.876 13
0.876 7
0.876 11
0.876 15
0.876 13
0.876 5
0.877 9
0.877 11
0.877 9
0.877 12
0.877 11
0.877 11
0.877 6
0.877 11
0.878 7
0.878 9
0.878 11
0.878 13
0.878 10
0.878 15
0.878 6
0.879 14
0.879 12
0.879 19
0.879 8
0.879 12
0.879 9
0.879 8
0.879 6
0.880 8
0.880 15
0.880 13
0.880 9
0.880 11
0.880 15
0.880 7
0.880 14
0.881 10
0.881 9
0.881 13
0.881 7
0.881 7
0.881 11
0.881 14
0.882 9
0.882 16
0.882 15
0.882 11
0.882 10
0.882 9
0.882 5
0.882 8
0.883 11
0.883 13
0.883 13
0.883 12
0.883 8
0.883 22
0.883 13
0.884 7
0.884 10
0.884 14
0.884 13
0.884 13
0.884 12
0.884 5
0.884 19
0.885 4
0.885 5
0.885 15
0.885 15
0.885 9
0.885 11
0.885 14
0.885 9
0.886 8
0.886 17
0.886 5
0.886 13
0.886 14
0.886 16
0.886 10
0.887 17
0.887 13
0.887 10
0.887 15
0.887 15
0.887 14
0.887 11
0.887 10
0.888 7
0.888 13
0.888 10
0.888 10
0.888 13
0.888 8
0.888 10
0.889 9
0.889 9
0.889 15
0.889 11
0.889 11
0.889 20
0.889 15
0.889 5
0.890 10
0.890 13
0.890 10
0.890 12
0.890 15
0.890 8
0.890 15
0.891 8
0.891 13
0.891 12
0.891 14
0.891 15
0.891 14
0.891 11
0.891 12
0.892 19
0.892 12
0.892 11
0.892 12
0.892 13
0.892 7
0.892 17
0.893 8
0.893 9
0.893 13
0.893 9
0.893 10
0.893 12
0.893 16
0.893 6
0.894 14
0.894 12
0.894 10
0.894 18
0.894 10
0.894 9
0.894 11
0.895 13
0.895 13
0.895 12
0.895 9
0.895 14
0.895 9
0.895 13
0.895 12
0.896 7
0.896 16
0.896 10
0.896 20
0.896 12
0.896 8
0.896 13
0.897 12
0.897 7
0.897 16
0.897 12
0.897 15
0.897 9
0.897 10
0.897 16
0.898 13
0.898 9
0.898 6
0.898 9
0.898 6
0.898 13
0.898 23
0.899 10
0.899 15
0.899 18
0.899 15
0.899 16
0.899 8
0.899 12
0.900 10
0.900 15
0.900 8
0.900 6
0.900 11
0.900 11
0.900 10
0.900 18
0.901 13
0.901 9
0.901 15
0.901 12
0.901 7
0.901 12
0.901 14
0.902 8
0.902 12
0.902 13
0.902 11
0.902 14
0.902 8
0.902 11
0.902 10
0.903 12
0.903 16
0.903 14
0.903 17
0.903 7
0.903 14
0.903 10
0.904 12
0.904 20
0.904 9
0.904 8
0.904 10
0.904 10
0.904 4
0.905 9
0.905 5
0.905 12
0.905 14
0.905 14
0.905 7
0.905 12
0.905 11
0.906 3
0.906 12
0.906 16
0.906 8
0.906 12
0.906 6
0.906 10
0.907 12
0.907 14
0.907 12
0.907 13
0.907 7
0.907 6
0.907 19
0.908 14
0.908 10
0.908 15
0.908 10
0.908 12
0.908 17
0.908 13
0.908 8
0.909 12
0.909 8
0.909 13
0.909 8
0.909 11
0.909 11
0.909 17
0.910 12
0.910 2
0.910 16
0.910 11
0.910 7
0.910 15
0.910 15
0.911 10
0.911 12
0.911 15
0.911 9
0.911 27
0.911 19
0.911 11
0.911 12
0.912 6
0.912 12
0.912 10
0.912 3
0.912 9
0.912 12
0.912 15
0.913 8
0.913 18
0.913 17
0.913 9
0.913 9
0.913 8
0.913 12
0.914 12
0.914 13
0.914 13
0.914 9
0.914 19
0.914 17
0.914 15
0.915 13
0.915 9
0.915 12
0.915 14
0.915 8
0.915 22
0.915 16
0.915 19
0.916 13
0.916 19
0.916 14
0.916 15
0.916 16
0.916 10
0.916 18
0.917 10
0.917 9
0.917 11
0.917 11
0.917 7
0.917 18
0.917 9
0.918 12
0.918 9
0.918 12
0.918 9
0.918 11
0.918 19
0.918 12
0.919 13
0.919 10
0.919 12
0.919 25
0.919 7
0.919 10
0.919 18
0.919 15
0.920 14
0.920 19
0.920 14
0.920 12
0.920 14
0.920 13
0.920 8
0.921 13
0.921 8
0.921 12
0.921 11
0.921 13
0.921 13
0.921 7
0.922 18
0.922 10
0.922 17
0.922 9
0.922 12
0.922 18
0.922 14
0.923 11
0.923 6
0.923 12
0.923 14
0.923 10
0.923 8
0.923 7
0.924 14
0.924 15
0.924 10
0.924 9
0.924 12
0.924 15
0.924 9
0.924 8
0.925 13
0.925 11
0.925 9
0.925 10
0.925 15
0.925 14
0.925 8
0.926 8
0.926 18
0.926 13
0.926 17
0.926 13
0.926 6
0.926 10
0.927 15
0.927 8
0.927 8
0.927 10
0.927 7
0.927 12
0.927 14
0.928 15
0.928 10
0.928 14
0.928 7
0.928 11
0.928 8
0.928 11
0.929 12
0.929 14
0.929 7
0.929 8
0.929 19
0.929 6
0.929 11
0.930 7
0.930 9
0.930 21
0.930 12
0.930 17
0.930 20
0.930 21
0.931 10
0.931 13
0.931 18
0.931 7
0.931 11
0.931 16
0.931 6
0.931 12
0.932 9
0.932 7
0.932 6
0.932 11
0.932 13
0.932 15
0.932 8
0.933 11
0.933 14
0.933 14
0.933 8
0.933 11
0.933 9
0.933 10
0.934 27
0.934 18
0.934 12
0.934 13
0.934 10
0.934 13
0.934 11
0.935 12
0.935 11
0.935 14
0.935 18
0.935 8
0.935 12
0.935 12
0.936 16
0.936 13
0.936 5
0.936 9
0.936 15
0.936 6
0.936 11
0.937 12
0.937 8
0.937 12
0.937 19
0.937 13
0.937 13
0.937 17
0.938 16
0.938 19
0.938 21
0.938 11
0.938 13
0.938 16
0.938 18
0.939 7
0.939 13
0.939 9
0.939 3
0.939 13
0.939 10
0.939 19
0.940 12
0.940 15
0.940 12
0.940 9
0.940 16
0.940 12
0.940 19
0.941 8
0.941 9
0.941 18
0.941 15
0.941 8
0.941 8
0.941 9
0.942 8
0.942 11
0.942 9
0.942 13
0.942 17
0.942 13
0.942 9
0.943 12
0.943 12
0.943 11
0.943 10
0.943 8
0.943 13
0.943 10
0.944 12
0.944 8
0.944 13
0.944 15
0.944 15
0.944 17
0.944 6
0.945 11
0.945 15
0.945 15
0.945 8
0.945 21
0.945 9
0.945 10
0.946 16
0.946 16
0.946 12
0.946 13
0.946 20
0.946 11
0.946 18
0.947 11
0.947 4
0.947 17
0.947 10
0.947 8
0.947 7
0.947 12
0.948 9
0.948 10
0.948 18
0.948 16
0.948 12
0.948 10
0.948 9
0.949 15
0.949 10
0.949 7
0.949 14
0.949 18
0.949 17
0.949 13
0.950 11
0.950 7
0.950 17
0.950 14
0.950 5
0.950 10
0.950 11
0.951 7
0.951 13
0.951 12
0.951 9
0.951 16
0.951 8
0.951 13
0.952 16
0.952 15
0.952 8
0.952 9
0.952 16
0.952 9
0.952 14
0.953 15
0.953 16
0.953 13
0.953 10
0.953 8
0.953 16
0.953 15
0.954 12
0.954 12
0.954 10
0.954 9
0.954 17
0.954 8
0.954 14
0.955 13
0.955 15
0.955 9
0.955 14
0.955 14
0.955 9
0.956 15
0.956 19
0.956 8
0.956 9
0.956 11
0.956 14
0.956 13
0.957 16
0.957 14
0.957 19
0.957 10
0.957 9
0.957 11
0.957 15
0.958 14
0.958 10
0.958 11
0.958 7
0.958 13
0.958 9
0.958 9
0.959 11
0.959 8
0.959 18
0.959 14
0.959 13
0.959 13
0.959 18
0.960 9
0.960 9
0.960 14
0.960 6
0.960 12
0.960 10
0.960 5
0.961 12
0.961 15
0.961 9
0.961 10
0.961 6
0.961 9
0.961 6
0.962 12
0.962 10
0.962 11
0.962 14
0.962 14
0.962 15
0.962 5
0.963 14
0.963 9
0.963 10
0.963 11
0.963 10
0.963 12
0.964 11
0.964 6
0.964 12
0.964 14
0.964 14
0.964 15
0.964 11
0.965 9
0.965 19
0.965 11
0.965 11
0.965 12
0.965 11
0.965 17
0.966 18
0.966 10
0.966 9
0.966 16
0.966 9
0.966 13
0.966 11
0.967 16
0.967 9
0.967 9
0.967 6
0.967 10
0.967 25
0.967 15
0.968 11
0.968 14
0.968 13
0.968 9
0.968 11
0.968 13
0.969 14
0.969 18
0.969 5
0.969 9
0.969 11
0.969 14
0.969 10
0.970 13
0.970 10
0.970 10
0.970 9
0.970 11
0.970 7
0.970 18
0.971 9
0.971 9
0.971 9
0.971 13
0.971 17
0.971 17
0.971 8
0.972 13
0.972 14
0.972 8
0.972 7
0.972 11
0.972 10
0.972 12
0.973 14
0.973 14
0.973 10
0.973 12
0.973 6
0.973 13
0.974 8
0.974 15
0.974 9
0.974 9
0.974 13
0.974 7
0.974 11
0.975 11
0.975 13
0.975 14
0.975 16
0.975 8
0.975 19
0.975 19
0.976 9
0.976 15
0.976 18
0.976 13
0.976 16
0.976 7
0.976 8
0.977 8
0.977 18
0.977 10
0.977 11
0.977 15
0.977 5
0.978 11
0.978 19
0.978 9
0.978 19
0.978 7
0.978 12
0.978 16
0.979 17
0.979 13
0.979 13
0.979 12
0.979 10
0.979 14
0.979 13
0.980 12
0.980 15
0.980 7
0.980 7
0.980 11
0.980 9
0.981 12
0.981 9
0.981 9
0.981 9
0.981 15
0.981 6
0.981 10
0.982 12
0.982 6
0.982 11
0.982 15
0.982 19
0.982 9
0.982 9
0.983 11
0.983 15
0.983 17
0.983 10
0.983 6
0.983 7
0.984 14
0.984 12
0.984 14
0.984 6
0.984 9
0.984 13
0.984 12
0.985 10
0.985 15
0.985 11
0.985 5
0.985 14
0.985 5
0.985 10
0.986 17
0.986 9
0.986 11
0.986 17
0.986 13
0.986 12
0.987 17
0.987 17
0.987 12
0.987 20
0.987 10
0.987 16
0.987 15
0.988 13
0.988 5
0.988 21
0.988 15
0.988 10
0.988 15
0.988 11
0.989 6
0.989 10
0.989 10
0.989 14
0.989 9
0.989 12
0.990 9
0.990 9
0.990 6
0.990 11
0.990 12
0.990 11
0.990 9
0.991 14
0.991 9
0.991 11
0.991 12
0.991 15
0.991 8
0.991 15
0.992 13
0.992 13
0.992 14
0.992 13
0.992 17
0.992 11
0.993 13
0.993 10
0.993 7
0.993 12
0.993 9
0.993 15
0.993 10
0.994 12
0.994 14
0.994 8
0.994 6
0.994 19
0.994 20
0.995 7
0.995 15
0.995 28
0.995 10
0.995 10
0.995 15
0.995 12
0.996 8
0.996 14
0.996 8
0.996 15
0.996 14
0.996 8
0.996 18
0.997 15
0.997 9
0.997 13
0.997 14
0.997 13
0.997 5
0.998 5
0.998 15
0.998 13
0.998 10
0.998 7
0.998 19
0.998 14
0.999 13
0.999 9
0.999 12
0.999 12
0.999 13
0.999 14
1.000 9
1.000 24
1.000 15
1.000 10
1.000 15
1.000 11
1.000 13
1.001 12
1.001 12
1.001 6
1.001 16
1.001 8
1.001 7
1.002 26
1.002 13
1.002 13
1.002 10
1.002 15
1.002 8
1.002 12
1.003 11
1.003 6
1.003 17
1.003 9
1.003 12
1.003 17
1.004 11
1.004 11
1.004 8
1.004 8
1.004 8
1.004 11
1.004 17
1.005 17
1.005 13
1.005 6
1.005 14
1.005 16
1.005 7
1.005 11
1.006 26
1.006 12
1.006 14
1.006 13
1.006 9
1.006 11
1.007 7
1.007 8
1.007 5
1.007 11
1.007 12
1.007 7
1.007 14
1.008 6
1.008 11
1.008 17
1.008 13
1.008 10
1.008 8
1.009 10
1.009 11
1.009 15
1.009 9
1.009 9
1.009 8
1.009 9
1.010 6
1.010 20
1.010 12
1.010 5
1.010 10
1.010 16
1.011 4
1.011 13
1.011 16
1.011 6
1.011 13
1.011 16
1.012 14
1.012 14
1.012 14
1.012 17
1.012 9
1.012 12
1.012 11
1.013 16
1.013 21
1.013 15
1.013 12
1.013 10
1.013 7
1.014 13
1.014 6
1.014 7
1.014 18
1.014 16
1.014 11
1.014 11
1.015 9
1.015 10
1.015 9
1.015 14
1.015 10
1.015 12
1.016 13
1.016 16
1.016 15
1.016 19
1.016 11
1.016 12
1.016 11
1.017 6
1.017 12
1.017 17
1.017 11
1.017 11
1.017 5
1.018 4
1.018 19
1.018 8
1.018 8
1.018 6
1.018 16
1.018 9
1.019 11
1.019 11
1.019 5
1.019 12
1.019 10
1.019 13
1.020 16
1.020 15
1.020 12
1.020 11
1.020 18
1.020 20
1.020 14
1.021 15
1.021 18
1.021 15
1.021 13
1.021 13
1.021 8
1.022 10
1.022 9
1.022 16
1.022 10
1.022 6
1.022 10
1.023 8
1.023 12
1.023 22
1.023 13
1.023 11
1.023 14
1.023 17
1.024 11
1.024 4
1.024 19
1.024 9
1.024 10
1.024 10
1.025 8
1.025 17
1.025 15
1.025 10
1.025 9
1.025 15
1.026 7
1.026 15
1.026 14
1.026 8
1.026 11
1.026 9
1.026 11
1.027 17
1.027 8
1.027 8
1.027 12
1.027 14
1.027 7
1.028 12
1.028 14
1.028 5
1.028 10
1.028 7
1.028 8
1.028 24
1.029 17
1.029 6
1.029 21
1.029 15
1.029 15
1.029 16
1.030 12
1.030 12
1.030 11
1.030 16
1.030 7
1.030 14
1.031 16
1.031 9
1.031 15
1.031 11
1.031 13
1.031 11
1.031 11
1.032 12
1.032 17
1.032 17
1.032 5
1.032 15
1.032 18
1.033 13
1.033 13
1.033 15
1.033 16
1.033 14
1.033 15
1.034 10
1.034 10
1.034 13
1.034 7
1.034 16
1.034 7
1.034 5
1.035 13
1.035 17
1.035 10
1.035 14
1.035 12
1.035 9
1.036 13
1.036 7
1.036 9
1.036 14
1.036 10
1.036 10
1.037 12
1.037 15
1.037 13
1.037 6
1.037 22
1.037 9
1.037 9
1.038 11
1.038 9
1.038 16
1.038 11
1.038 5
1.038 9
1.039 13
1.039 9
1.039 11
1.039 12
1.039 13
1.039 10
1.040 9
1.040 10
1.040 15
1.040 7
1.040 6
1.040 11
1.041 10
1.041 8
1.041 10
1.041 12
1.041 13
1.041 16
1.041 19
1.042 13
1.042 16
1.042 13
1.042 9
1.042 14
1.042 7
1.043 7
1.043 12
1.043 8
1.043 6
1.043 7
1.043 9
1.044 6
1.044 9
1.044 8
1.044 8
1.044 12
1.044 6
1.044 13
1.045 16
1.045 5
1.045 9
1.045 13
1.045 16
1.045 6
1.046 13
1.046 10
1.046 5
1.046 16
1.046 20
1.046 6
1.047 9
1.047 11
1.047 9
1.047 12
1.047 10
1.047 9
1.048 14
1.048 7
1.048 12
1.048 5
1.048 7
1.048 14
1.048 16
1.049 13
1.049 11
1.049 12
1.049 12
1.049 12
1.049 12
1.050 14
1.050 10
1.050 18
1.050 6
1.050 10
1.050 13
1.051 7
1.051 12
1.051 9
1.051 18
1.051 7
1.051 8
1.052 14
1.052 11
1.052 5
1.052 10
1.052 10
1.052 12
1.053 16
1.053 14
1.053 10
1.053 14
1.053 22
1.053 12
1.053 9
1.054 12
1.054 10
1.054 9
1.054 6
1.054 11
1.054 7
1.055 11
1.055 7
1.055 14
1.055 9
1.055 15
1.055 12
1.056 11
1.056 16
1.056 8
1.056 12
1.056 20
1.056 10
1.057 11
1.057 17
1.057 10
1.057 14
1.057 15
1.057 14
1.058 15
1.058 15
1.058 7
1.058 10
1.058 14
1.058 10
1.058 11
1.059 12
1.059 14
1.059 14
1.059 6
1.059 9
1.059 11
1.060 11
1.060 17
1.060 5
1.060 17
1.060 8
1.060 8
1.061 13
1.061 11
1.061 13
1.061 11
1.061 6
1.061 9
1.062 10
1.062 12
1.062 10
1.062 24
1.062 11
1.062 14
1.063 12
1.063 11
1.063 7
1.063 9
1.063 12
1.063 9
1.064 14
1.064 12
1.064 7
1.064 15
1.064 14
1.064 8
1.064 9
1.065 8
1.065 8
1.065 7
1.065 15
1.065 7
1.065 11
1.066 11
1.066 14
1.066 8
1.066 8
1.066 15
1.066 23
1.067 17
1.067 12
1.067 18
1.067 12
1.067 22
1.067 15
1.068 12
1.068 16
1.068 14
1.068 11
1.068 8
1.068 17
1.069 9
1.069 4
1.069 8
1.069 9
1.069 7
1.069 12
1.070 15
1.070 9
1.070 13
1.070 9
1.070 13
1.070 20
1.071 17
1.071 10
1.071 18
1.071 13
1.071 14
1.071 15
1.072 15
1.072 4
1.072 11
1.072 11
1.072 11
1.072 17
1.072 19
1.073 12
1.073 18
1.073 22
1.073 10
1.073 9
1.073 21
1.074 9
1.074 8
1.074 6
1.074 5
1.074 12
1.074 16
1.075 7
1.075 3
1.075 9
1.075 12
1.075 16
1.075 14
1.076 15
1.076 17
1.076 16
1.076 10
1.076 12
1.076 19
1.077 10
1.077 15
1.077 16
1.077 12
1.077 15
1.077 17
1.078 7
1.078 10
1.078 20
1.078 10
1.078 12
1.078 19
1.079 8
1.079 16
1.079 14
1.079 15
1.079 19
1.079 15
1.080 7
1.080 12
1.080 12
1.080 5
1.080 13
1.080 19
1.081 9
1.081 16
1.081 9
1.081 6
1.081 25
1.081 12
1.082 12
1.082 20
1.082 7
1.082 12
1.082 14
1.082 13
1.083 6
1.083 15
1.083 19
1.083 8
1.083 18
1.083 9
1.084 9
1.084 11
1.084 15
1.084 11
1.084 17
1.084 20
1.085 15
1.085 19
1.085 11
1.085 12
1.085 15
1.085 15
1.086 12
1.086 10
1.086 10
1.086 7
1.086 11
1.086 12
1.087 5
1.087 14
1.087 9
1.087 12
1.087 13
1.087 8
1.088 9
1.088 21
1.088 16
1.088 13
1.088 19
1.088 14
1.089 13
1.089 18
1.089 18
1.089 13
1.089 22
1.089 16
1.090 19
1.090 13
1.090 14
1.090 7
1.090 14
1.090 19
1.091 8
1.091 13
1.091 12
1.091 14
1.091 13
1.091 12
1.092 10
1.092 18
1.092 11
1.092 11
1.092 22
1.092 15
1.093 15
1.093 19
1.093 8
1.093 13
1.093 20
1.093 14
1.094 14
1.094 19
1.094 18
1.094 11
1.094 22
1.094 12
1.095 11
1.095 8
1.095 15
1.095 9
1.095 22
1.095 11
1.096 11
1.096 14
1.096 15
1.096 10
1.096 20
1.096 12
1.097 12
1.097 14
1.097 14
1.097 6
1.097 9
1.097 11
1.098 17
1.098 13
1.098 8
1.098 12
1.098 21
1.098 21
1.099 14
1.099 20
1.099 14
1.099 15
1.099 19
1.099 9
1.100 4
1.100 9
1.100 4
1.100 14
1.100 12
1.100 14
1.101 15
1.101 11
1.101 9
1.101 6
1.101 13
1.101 12
1.102 8
1.102 8
1.102 10
1.102 4
1.102 15
1.102 22
1.103 9
1.103 22
1.103 11
1.103 7
1.103 23
1.103 12
1.104 9
1.104 9
1.104 16
1.104 13
1.104 12
1.104 10
1.105 9
1.105 12
1.105 23
1.105 7
1.105 10
1.105 7
1.106 11
1.106 12
1.106 5
1.106 16
1.106 21
1.106 16
1.107 13
1.107 19
1.107 8
1.107 11
1.107 21
1.108 19
1.108 7
1.108 24
1.108 20
1.108 16
1.108 20
1.109 24
1.109 14
1.109 17
1.109 10
1.109 6
1.109 16
1.110 10
1.110 6
1.110 12
1.110 14
1.110 12
1.110 13
1.111 11
1.111 16
1.111 10
1.111 11
1.111 7
1.111 12
1.112 7
1.112 12
1.112 11
1.112 8
1.112 9
1.112 17
1.113 9
1.113 7
1.113 11
1.113 14
1.113 5
1.113 16
1.114 11
1.114 4
1.114 10
1.114 15
1.114 8
1.114 14
1.115 20
1.115 6
1.115 18
1.115 13
1.115 7
1.115 13
1.116 18
1.116 8
1.116 21
1.116 16
1.116 9
1.117 16
1.117 9
1.117 11
1.117 18
1.117 16
1.117 11
1.118 10
1.118 21
1.118 7
1.118 11
1.118 9
1.118 9
1.119 11
1.119 21
1.119 13
1.119 17
1.119 13
1.119 12
1.120 14
1.120 11
1.120 15
1.120 14
1.120 11
1.120 12
1.121 14
1.121 11
1.121 10
1.121 12
1.121 17
1.121 10
1.122 18
1.122 16
1.122 15
1.122 18
1.122 16
1.123 8
1.123 15
1.123 16
1.123 6
1.123 14
1.123 14
1.124 13
1.124 9
1.124 17
1.124 11
1.124 18
1.124 13
1.125 8
1.125 13
1.125 9
1.125 4
1.125 16
1.125 17
1.126 4
1.126 15
1.126 13
1.126 8
1.126 12
1.126 11
1.127 11
1.127 12
1.127 10
1.127 15
1.127 9
1.127 6
1.128 8
1.128 14
1.128 14
1.128 17
1.128 12
1.129 5
1.129 17
1.129 23
1.129 8
1.129 10
1.129 14
1.130 15
1.130 14
1.130 10
1.130 9
1.130 15
1.130 10
1.131 18
1.131 15
1.131 16
1.131 15
1.131 19
1.131 22
1.132 21
1.132 24
1.132 8
1.132 15
1.132 16
1.132 12
1.133 10
1.133 10
1.133 9
1.133 15
1.133 11
1.134 8
1.134 11
1.134 8
1.134 11
1.134 9
1.134 17
1.135 4
1.135 8
1.135 10
1.135 12
1.135 12
1.135 12
1.136 14
1.136 7
1.136 13
1.136 12
1.136 15
1.136 12
1.137 15
1.137 18
1.137 13
1.137 11
1.137 11
1.138 10
1.138 11
1.138 12
1.138 8
1.138 8
1.138 17
1.139 7
1.139 14
1.139 10
1.139 8
1.139 13
1.139 11
1.140 11
1.140 9
1.140 9
1.140 15
1.140 11
1.140 16
1.141 15
1.141 17
1.141 17
1.141 13
1.141 16
1.142 16
1.142 12
1.142 16
1.142 8
1.142 10
1.142 9
1.143 9
1.143 6
1.143 9
1.143 8
1.143 8
1.143 11
1.144 16
1.144 12
1.144 13
1.144 15
1.144 18
1.144 13
1.145 13
1.145 13
1.145 14
1.145 16
1.145 9
1.146 17
1.146 19
1.146 13
1.146 12
1.146 12
1.146 12
1.147 15
1.147 7
1.147 10
1.147 9
1.147 15
1.147 6
1.148 12
1.148 12
1.148 7
1.148 13
1.148 17
1.149 10
1.149 10
1.149 8
1.149 4
1.149 14
1.149 16
1.150 12
1.150 16
1.150 18
1.150 8
1.150 16
1.150 17
1.151 12
1.151 9
1.151 15
1.151 7
1.151 12
1.152 14
1.152 14
1.152 10
1.152 9
1.152 13
1.152 12
1.153 14
1.153 10
1.153 12
1.153 14
1.153 12
1.153 15
1.154 16
1.154 10
1.154 17
1.154 20
1.154 14
1.154 13
1.155 13
1.155 16
1.155 14
1.155 12
1.155 7
1.156 19
1.156 16
1.156 7
1.156 8
1.156 13
1.156 7
1.157 13
1.157 10
1.157 8
1.157 13
1.157 14
1.157 9
1.158 13
1.158 9
1.158 15
1.158 11
1.158 16
1.159 17
1.159 10
1.159 17
1.159 11
1.159 15
1.159 11
1.160 16
1.160 11
1.160 12
1.160 6
1.160 9
1.161 7
1.161 10
1.161 15
1.161 16
1.161 6
1.161 6
1.162 11
1.162 9
1.162 7
1.162 10
1.162 14
1.162 14
1.163 11
1.163 11
1.163 15
1.163 17
1.163 13
1.164 7
1.164 21
1.164 10
1.164 6
1.164 8
1.164 11
1.165 22
1.165 9
1.165 4
1.165 12
1.165 17
1.165 7
1.166 12
1.166 8
1.166 6
1.166 15
1.166 11
1.167 12
1.167 11
1.167 13
1.167 5
1.167 11
1.167 15
1.168 13
1.168 7
1.168 13
1.168 9
1.168 6
1.168 20
1.169 10
1.169 18
1.169 10
1.169 11
1.169 12
1.170 9
1.170 7
1.170 12
1.170 6
1.170 10
1.170 12
1.171 6
1.171 14
1.171 9
1.171 17
1.171 11
1.172 17
1.172 15
1.172 9
1.172 17
1.172 16
1.172 4
1.173 8
1.173 11
1.173 7
1.173 15
1.173 12
1.173 5
1.174 25
1.174 11
1.174 10
1.174 12
1.174 15
1.175 7
1.175 9
1.175 7
1.175 12
1.175 10
1.175 9
1.176 7
1.176 9
1.176 15
1.176 10
1.176 9
1.177 19
1.177 10
1.177 15
1.177 8
1.177 12
1.177 12
1.178 15
1.178 10
1.178 14
1.178 10
1.178 11
1.179 14
1.179 8
1.179 16
1.179 12
1.179 13
1.179 12
1.180 16
1.180 13
1.180 8
1.180 9
1.180 17
1.180 12
1.181 15
1.181 23
1.181 9
1.181 16
1.181 13
1.182 13
1.182 18
1.182 4
1.182 15
1.182 11
1.182 10
1.183 10
1.183 9
1.183 10
1.183 12
1.183 14
1.184 8
1.184 13
1.184 15
1.184 14
1.184 10
1.184 15
1.185 13
1.185 15
1.185 9
1.185 12
1.185 8
1.186 17
1.186 18
1.186 9
1.186 10
1.186 14
1.186 11
1.187 13
1.187 11
1.187 11
1.187 15
1.187 15
1.188 12
1.188 19
1.188 10
1.188 9
1.188 8
1.188 11
1.189 14
1.189 17
1.189 9
1.189 5
1.189 10
1.190 9
1.190 10
1.190 15
1.190 11
1.190 12
1.190 12
1.191 13
1.191 6
1.191 11
1.191 16
1.191 11
1.192 8
1.192 11
1.192 9
1.192 6
1.192 10
1.192 9
1.193 10
1.193 14
1.193 11
1.193 9
1.193 15
1.194 11
1.194 8
1.194 11
1.194 7
1.194 7
1.194 15
1.195 9
1.195 11
1.195 15
1.195 7
1.195 10
1.196 13
1.196 4
1.196 18
1.196 11
1.196 8
1.196 7
1.197 15
1.197 9
1.197 13
1.197 13
1.197 9
1.198 8
1.198 13
1.198 11
1.198 8
1.198 9
1.198 15
1.199 14
1.199 15
1.199 11
1.199 10
1.199 15
1.200 12
1.200 10
1.200 16
1.200 10
1.200 13
1.200 10
1.201 3
1.201 14
1.201 9
1.201 8
1.201 11
1.202 8
1.202 11
1.202 6
1.202 15
1.202 10
1.202 7
1.203 8
1.203 7
1.203 10
1.203 10
1.203 7
1.204 11
1.204 8
1.204 12
1.204 10
1.204 5
1.204 7
1.205 7
1.205 10
1.205 9
1.205 8
1.205 12
1.206 9
1.206 17
1.206 11
1.206 14
1.206 16
1.206 11
1.207 9
1.207 16
1.207 6
1.207 8
1.207 9
1.208 14
1.208 8
1.208 6
1.208 15
1.208 10
1.208 8
1.209 22
1.209 14
1.209 11
1.209 13
1.209 10
1.210 10
1.210 12
1.210 6
1.210 8
1.210 16
1.211 9
1.211 22
1.211 16
1.211 9
1.211 18
1.211 17
1.212 9
1.212 11
1.212 20
1.212 6
1.212 12
1.213 13
1.213 11
1.213 12
1.213 12
1.213 4
1.213 14
1.214 9
1.214 10
1.214 14
1.214 16
1.214 9
1.215 11
1.215 11
1.215 7
1.215 11
1.215 16
1.215 14
1.216 9
1.216 11
1.216 14
1.216 8
1.216 12
1.217 13
1.217 17
1.217 11
1.217 6
1.217 18
1.218 12
1.218 9
1.218 17
1.218 11
1.218 16
1.218 14
1.219 22
1.219 17
1.219 20
1.219 14
1.219 8
1.220 12
1.220 11
1.220 6
1.220 19
1.220 10
1.220 12
1.221 9
1.221 13
1.221 10
1.221 7
1.221 16
1.222 16
1.222 15
1.222 10
1.222 10
1.222 19
1.223 11
1.223 8
1.223 23
1.223 18
1.223 7
1.223 11
1.224 7
1.224 7
1.224 11
1.224 15
1.224 12
1.225 12
1.225 15
1.225 9
1.225 7
1.225 18
1.226 14
1.226 7
1.226 16
1.226 6
1.226 14
1.226 9
1.227 14
1.227 16
1.227 8
1.227 15
1.227 18
1.228 16
1.228 10
1.228 14
1.228 10
1.228 13
1.228 11
1.229 9
1.229 5
1.229 18
1.229 23
1.229 22
1.230 12
1.230 21
1.230 7
1.230 18
1.230 23
1.231 10
1.231 12
1.231 17
1.231 16
1.231 9
1.231 17
1.232 18
1.232 13
1.232 7
1.232 10
1.232 11
1.233 12
1.233 12
1.233 17
1.233 12
1.233 7
1.234 16
1.234 13
1.234 12
1.234 9
1.234 17
1.234 9
1.235 10
1.235 15
1.235 14
1.235 10
1.235 8
1.236 7
1.236 13
1.236 10
1.236 11
1.236 8
1.237 6
1.237 7
1.237 13
1.237 9
1.237 9
1.237 15
1.238 10
1.238 9
1.238 14
1.238 11
1.238 6
1.239 14
1.239 12
1.239 9
1.239 7
1.239 15
1.240 10
1.240 12
1.240 16
1.240 4
1.240 13
1.240 14
1.241 10
1.241 13
1.241 18
1.241 15
1.241 9
1.242 5
1.242 11
1.242 13
1.242 13
1.242 9
1.243 16
1.243 11
1.243 8
1.243 20
1.243 12
1.243 11
1.244 9
1.244 9
1.244 13
1.244 8
1.244 10
1.245 13
1.245 21
1.245 16
1.245 5
1.245 16
1.246 19
1.246 6
1.246 17
1.246 17
1.246 13
1.247 8
1.247 9
1.247 7
1.247 11
1.247 14
1.247 10
1.248 10
1.248 11
1.248 15
1.248 10
1.248 13
1.249 9
1.249 8
1.249 15
1.249 7
1.249 14
1.250 12
1.250 8
1.250 12
1.250 14
1.250 7
1.250 10
1.251 13
1.251 15
1.251 16
1.251 13
1.251 8
1.252 12
1.252 10
1.252 6
1.252 11
1.252 16
1.253 12
1.253 12
1.253 16
1.253 10
1.253 11
1.254 11
1.254 11
1.254 12
1.254 10
1.254 9
1.254 17
1.255 20
1.255 10
1.255 11
1.255 5
1.255 11
1.256 12
1.256 10
1.256 14
1.256 8
1.256 9
1.257 6
1.257 18
1.257 5
1.257 13
1.257 20
1.258 12
1.258 10
1.258 12
1.258 16
1.258 6
1.258 11
1.259 13
1.259 11
1.259 8
1.259 15
1.259 14
1.260 13
1.260 20
1.260 9
1.260 6
1.260 12
1.261 12
1.261 5
1.261 11
1.261 8
1.261 13
1.262 12
1.262 8
1.262 18
1.262 14
1.262 12
1.262 8
1.263 12
1.263 10
1.263 18
1.263 16
1.263 3
1.264 13
1.264 11
1.264 9
1.264 15
1.264 12
1.265 8
1.265 8
1.265 5
1.265 8
1.265 12
1.266 12
1.266 8
1.266 13
1.266 8
1.266 12
1.266 13
1.267 9
1.267 5
1.267 8
1.267 9
1.267 10
1.268 16
1.268 17
1.268 5
1.268 13
1.268 6
1.269 9
1.269 11
1.269 12
1.269 7
1.269 12
1.270 13
1.270 6
1.270 12
1.270 17
1.270 8
1.271 13
1.271 15
1.271 9
1.271 9
1.271 11
1.271 5
1.272 9
1.272 8
1.272 17
1.272 6
1.272 11
1.273 11
1.273 16
1.273 23
1.273 9
1.273 15
1.274 14
1.274 10
1.274 20
1.274 15
1.274 9
1.275 13
1.275 12
1.275 9
1.275 22
1.275 10
1.276 8
1.276 11
1.276 8
1.276 8
1.276 16
1.276 10
1.277 6
1.277 20
1.277 15
1.277 8
1.277 9
1.278 9
1.278 13
1.278 10
1.278 9
1.278 15
1.279 20
1.279 17
1.279 10
1.279 10
1.279 7
1.280 11
1.280 16
1.280 16
1.280 9
1.280 9
1.281 22
1.281 9
1.281 9
1.281 10
1.281 13
1.281 22
1.282 9
1.282 9
1.282 14
1.282 10
1.282 10
1.283 10
1.283 13
1.283 7
1.283 18
1.283 12
1.284 11
1.284 11
1.284 17
1.284 9
1.284 9
1.285 6
1.285 13
1.285 25
1.285 14
1.285 10
1.286 7
1.286 12
1.286 9
1.286 17
1.286 13
1.287 11
1.287 13
1.287 15
1.287 7
1.287 12
1.288 18
1.288 14
1.288 17
1.288 8
1.288 17
1.288 15
1.289 9
1.289 8
1.289 14
1.289 15
1.289 5
1.290 10
1.290 14
1.290 10
1.290 6
1.290 9
1.291 10
1.291 12
1.291 9
1.291 9
1.291 13
1.292 14
1.292 8
1.292 9
1.292 10
1.292 11
1.293 5
1.293 10
1.293 7
1.293 19
1.293 16
1.294 14
1.294 11
1.294 18
1.294 11
1.294 14
1.295 13
1.295 13
1.295 10
1.295 15
1.295 7
1.295 15
1.296 14
1.296 9
1.296 19
1.296 11
1.296 10
1.297 12
1.297 17
1.297 9
1.297 11
1.297 13
1.298 9
1.298 18
1.298 10
1.298 12
1.298 12
1.299 16
1.299 6
1.299 14
1.299 16
1.299 6
1.300 12
1.300 12
1.300 8
1.300 14
1.300 22
1.301 12
1.301 15
1.301 9
1.301 10
1.301 12
1.302 15
1.302 8
1.302 14
1.302 11
1.302 9
1.303 14
1.303 9
1.303 12
1.303 15
1.303 16
1.304 7
1.304 7
1.304 14
1.304 6
1.304 11
1.304 13
1.305 12
1.305 5
1.305 13
1.305 14
1.305 10
1.306 11
1.306 14
1.306 12
1.306 15
1.306 5
1.307 12
1.307 21
1.307 13
1.307 9
1.307 13
1.308 8
1.308 18
1.308 6
1.308 10
1.308 7
1.309 12
1.309 9
1.309 15
1.309 13
1.309 12
1.310 9
1.310 14
1.310 0
1.310 9
1.310 7
1.311 7
1.311 12
1.311 9
1.311 14
1.311 14
1.312 11
1.312 10
1.312 17
1.312 10
1.312 11
1.313 10
1.313 9
1.313 9
1.313 14
1.313 13
1.314 7
1.314 13
1.314 7
1.314 13
1.314 12
1.315 18
1.315 10
1.315 11
1.315 8
1.315 19
1.316 12
1.316 9
1.316 9
1.316 10
1.316 12
1.317 16
1.317 7
1.317 10
1.317 8
1.317 16
1.318 12
1.318 9
1.318 17
1.318 9
1.318 10
1.319 12
1.319 16
1.319 9
1.319 8
1.319 11
1.320 9
1.320 6
1.320 16
1.320 11
1.320 14
1.320 10
1.321 12
1.321 9
1.321 9
1.321 10
1.321 14
1.322 17
1.322 9
1.322 17
1.322 11
1.322 3
1.323 16
1.323 14
1.323 10
1.323 15
1.323 6
1.324 11
1.324 12
1.324 10
1.324 8
1.324 9
1.325 15
1.325 6
1.325 16
1.325 7
1.325 6
1.326 16
1.326 8
1.326 10
1.326 12
1.326 13
1.327 8
1.327 17
1.327 8
1.327 6
1.327 12
1.328 16
1.328 8
1.328 12
1.328 10
1.328 15
1.329 12
1.329 12
1.329 6
1.329 20
1.329 8
1.330 10
1.330 13
1.330 9
1.330 10
1.330 13
1.331 5
1.331 9
1.331 10
1.331 15
1.331 14
1.332 20
1.332 13
1.332 10
1.332 17
1.332 8
1.333 10
1.333 13
1.333 13
1.333 12
1.333 19
1.334 10
1.334 14
1.334 18
1.334 16
1.334 6
1.335 13
1.335 15
1.335 10
1.335 9
1.335 11
1.336 12
1.336 10
1.336 13
1.336 12
1.336 10
1.337 8
1.337 10
1.337 12
1.337 12
1.337 4
1.338 6
1.338 11
1.338 9
1.338 8
1.338 6
1.339 9
1.339 10
1.339 2
1.339 10
1.339 8
1.340 15
1.340 7
1.340 12
1.340 6
1.340 8
1.341 15
1.341 14
1.341 8
1.341 11
1.341 8
1.342 12
1.342 17
1.342 15
1.342 13
1.342 14
1.343 6
1.343 8
1.343 11
1.343 15
1.343 13
1.344 15
1.344 8
1.344 5
1.344 12
1.344 12
1.345 7
1.345 10
1.345 9
1.345 10
1.346 15
1.346 13
1.346 10
1.346 16
1.346 18
1.347 11
1.347 12
1.347 12
1.347 8
1.347 25
1.348 14
1.348 12
1.348 13
1.348 14
1.348 12
1.349 24
1.349 8
1.349 12
1.349 18
1.349 13
1.350 8
1.350 13
1.350 8
1.350 12
1.350 12
1.351 8
1.351 12
1.351 12
1.351 12
1.351 6
1.352 11
1.352 18
1.352 9
1.352 12
1.352 18
1.353 9
1.353 12
1.353 12
1.353 13
1.353 13
1.354 16
1.354 7
1.354 14
1.354 11
1.354 9
1.355 13
1.355 12
1.355 19
1.355 15
1.355 17
1.356 14
1.356 20
1.356 18
1.356 9
1.356 10
1.357 10
1.357 9
1.357 13
1.357 13
1.357 8
1.358 15
1.358 9
1.358 11
1.358 9
1.358 10
1.359 9
1.359 13
1.359 9
1.359 8
1.359 16
1.360 15
1.360 10
1.360 11
1.360 10
1.360 7
1.361 14
1.361 14
1.361 11
1.361 14
1.362 8
1.362 7
1.362 14
1.362 10
1.362 12
1.363 16
1.363 5
1.363 7
1.363 15
1.363 12
1.364 4
1.364 13
1.364 12
1.364 9
1.364 9
1.365 11
1.365 8
1.365 15
1.365 11
1.365 11
1.366 16
1.366 9
1.366 11
1.366 20
1.366 11
1.367 14
1.367 9
1.367 10
1.367 8
1.367 11
1.368 11
1.368 9
1.368 10
1.368 16
1.368 13
1.369 15
1.369 18
1.369 11
1.369 20
1.369 10
1.370 9
1.370 14
1.370 12
1.370 10
1.371 10
1.371 11
1.371 5
1.371 12
1.371 11
1.372 13
1.372 18
1.372 11
1.372 9
1.372 7
1.373 11
1.373 8
1.373 10
1.373 17
1.373 19
1.374 27
1.374 16
1.374 22
1.374 25
1.374 19
1.375 10
1.375 21
1.375 16
1.375 11
1.375 14
1.376 5
1.376 11
1.376 12
1.376 17
1.376 11
1.377 10
1.377 7
1.377 10
1.377 13
1.377 7
1.378 9
1.378 13
1.378 11
1.378 15
1.379 14
1.379 10
1.379 14
1.379 19
1.379 6
1.380 8
1.380 10
1.380 14
1.380 5
1.380 16
1.381 16
1.381 12
1.381 15
1.381 10
1.381 12
1.382 14
1.382 8
1.382 8
1.382 13
1.382 9
1.383 8
1.383 20
1.383 7
1.383 17
1.383 15
1.384 16
1.384 10
1.384 19
1.384 7
1.384 8
1.385 12
1.385 14
1.385 12
1.385 13
1.386 12
1.386 19
1.386 18
1.386 16
1.386 14
1.387 15
1.387 14
1.387 13
1.387 10
1.387 11
1.388 10
1.388 10
1.388 10
1.388 12
1.388 16
1.389 8
1.389 12
1.389 11
1.389 12
1.389 8
1.390 13
1.390 21
1.390 4
1.390 13
1.390 10
1.391 17
1.391 11
1.391 13
1.391 10
1.392 17
1.392 11
1.392 15
1.392 13
1.392 15
1.393 6
1.393 13
1.393 18
1.393 13
1.393 15
1.394 12
1.394 17
1.394 11
1.394 7
1.394 6
1.395 12
1.395 10
1.395 12
1.395 13
1.395 14
1.396 13
1.396 14
1.396 18
1.396 15
1.396 15
1.397 12
1.397 10
1.397 10
1.397 10
1.398 14
1.398 13
1.398 9
1.398 14
1.398 21
1.399 15
1.399 14
1.399 14
1.399 10
1.399 17
1.400 11
1.400 10
1.400 16
1.400 12
1.400 18
1.401 18
1.401 19
1.401 11
1.401 9
1.401 15
1.402 19
1.402 15
1.402 17
1.402 13
1.403 10
1.403 16
1.403 13
1.403 11
1.403 10
1.404 6
1.404 10
1.404 10
1.404 6
1.404 9
1.405 16
1.405 8
1.405 9
1.405 17
1.405 13
1.406 10
1.406 13
1.406 13
1.406 12
1.407 13
1.407 7
1.407 7
1.407 16
1.407 10
1.408 13
1.408 11
1.408 6
1.408 7
1.408 7
1.409 16
1.409 14
1.409 16
1.409 12
1.409 12
1.410 14
1.410 13
1.410 8
1.410 14
1.410 9
1.411 5
1.411 11
1.411 13
1.411 15
1.412 14
1.412 12
1.412 15
1.412 11
1.412 15
1.413 14
1.413 19
1.413 14
1.413 11
1.413 15
1.414 9
1.414 5
1.414 13
1.414 18
1.414 8
1.415 14
1.415 6
1.415 12
1.415 12
1.416 10
1.416 7
1.416 23
1.416 8
1.416 6
1.417 11
1.417 16
1.417 14
1.417 16
1.417 18
1.418 14
1.418 7
1.418 13
1.418 10
1.418 13
1.419 11
1.419 11
1.419 8
1.419 13
1.420 9
1.420 15
1.420 8
1.420 7
1.420 12
1.421 7
1.421 16
1.421 14
1.421 18
1.421 9
1.422 13
1.422 11
1.422 10
1.422 11
1.422 13
1.423 11
1.423 15
1.423 13
1.423 13
1.424 15
1.424 14
1.424 5
1.424 22
1.424 12
1.425 9
1.425 16
1.425 15
1.425 11
1.425 14
1.426 17
1.426 10
1.426 7
1.426 11
1.426 11
1.427 19
1.427 16
1.427 13
1.427 15
1.428 11
1.428 6
1.428 13
1.428 16
1.428 11
1.429 12
1.429 19
1.429 8
1.429 20
1.429 7
1.430 7
1.430 12
1.430 6
1.430 6
1.431 10
1.431 9
1.431 6
1.431 18
1.431 10
1.432 8
1.432 14
1.432 10
1.432 9
1.432 4
1.433 4
1.433 7
1.433 10
1.433 14
1.433 10
1.434 15
1.434 9
1.434 12
1.434 10
1.435 12
1.435 7
1.435 21
1.435 9
1.435 13
1.436 9
1.436 16
1.436 9
1.436 10
1.436 12
1.437 13
1.437 13
1.437 13
1.437 9
1.438 11
1.438 14
1.438 7
1.438 15
1.438 17
1.439 10
1.439 16
1.439 12
1.439 11
1.439 6
1.440 15
1.440 5
1.440 12
1.440 13
1.441 9
1.441 11
1.441 11
1.441 5
1.441 12
1.442 8
1.442 7
1.442 13
1.442 9
1.442 9
1.443 12
1.443 6
1.443 5
1.443 20
1.443 15
1.444 12
1.444 8
1.444 13
1.444 6
1.445 8
1.445 9
1.445 13
1.445 13
1.445 16
1.446 10
1.446 11
1.446 14
1.446 12
1.446 16
1.447 13
1.447 9
1.447 18
1.447 8
1.448 8
1.448 18
1.448 12
1.448 12
1.448 9
1.449 15
1.449 11
1.449 14
1.449 18
1.449 13
1.450 14
1.450 9
1.450 11
1.450 10
1.451 20
1.451 6
1.451 11
1.451 13
1.451 5
1.452 16
1.452 18
1.452 3
1.452 26
1.452 15
1.453 8
1.453 17
1.453 8
1.453 10
1.454 17
1.454 4
1.454 8
1.454 9
1.454 17
1.455 12
1.455 15
1.455 13
1.455 9
1.455 16
1.456 12
1.456 7
1.456 8
1.456 9
1.457 7
1.457 11
1.457 11
1.457 6
1.457 11
1.458 11
1.458 16
1.458 7
1.458 19
1.459 5
1.459 12
1.459 10
1.459 10
1.459 13
1.460 10
1.460 9
1.460 8
1.460 12
1.460 13
1.461 11
1.461 14
1.461 13
1.461 13
1.462 12
1.462 10
1.462 14
1.462 17
1.462 10
1.463 10
1.463 12
1.463 13
1.463 6
1.463 14
1.464 7
1.464 18
1.464 9
1.464 10
1.465 16
1.465 13
1.465 7
1.465 10
1.465 10
1.466 10
1.466 14
1.466 12
1.466 7
1.466 19
1.467 12
1.467 5
1.467 15
1.467 19
1.468 5
1.468 16
1.468 13
1.468 12
1.468 13
1.469 15
1.469 2
1.469 17
1.469 13
1.470 10
1.470 18
1.470 8
1.470 6
1.470 19
1.471 10
1.471 10
1.471 8
1.471 12
1.471 15
1.472 11
1.472 10
1.472 11
1.472 24
1.473 11
1.473 10
1.473 24
1.473 13
1.473 14
1.474 12
1.474 13
1.474 5
1.474 7
1.475 18
1.475 9
1.475 9
1.475 14
1.475 7
1.476 16
1.476 5
1.476 3
1.476 13
1.476 14
1.477 9
1.477 11
1.477 14
1.477 11
1.478 16
1.478 17
1.478 15
1.478 13
1.478 8
1.479 7
1.479 12
1.479 12
1.479 10
1.480 10
1.480 6
1.480 12
1.480 10
1.480 9
1.481 8
1.481 17
1.481 6
1.481 6
1.481 13
1.482 17
1.482 13
1.482 15
1.482 13
1.483 16
1.483 11
1.483 16
1.483 10
1.483 7
1.484 8
1.484 4
1.484 13
1.484 8
1.485 13
1.485 17
1.485 11
1.485 9
1.485 18
1.486 12
1.486 11
1.486 9
1.486 13
1.486 7
1.487 10
1.487 11
1.487 11
1.487 13
1.488 20
1.488 12
1.488 10
1.488 12
1.488 8
1.489 13
1.489 7
1.489 7
1.489 6
1.490 11
1.490 7
1.490 5
1.490 18
1.490 9
1.491 20
1.491 16
1.491 9
1.491 16
1.492 13
1.492 11
1.492 13
1.492 12
1.492 13
1.493 8
1.493 14
1.493 11
1.493 14
1.493 8
1.494 14
1.494 11
1.494 8
1.494 13
1.495 10
1.495 11
1.495 12
1.495 17
1.495 10
1.496 7
1.496 13
1.496 13
1.496 7
1.497 14
1.497 11
1.497 8
1.497 10
1.497 13
1.498 9
1.498 12
1.498 13
1.498 8
1.499 16
1.499 8
1.499 12
1.499 20
1.499 11
1.500 12
1.500 20
1.500 12
1.500 13
1.501 8
1.501 8
1.501 8
1.501 17
1.501 8
1.502 10
1.502 10
1.502 18
1.502 16
1.503 14
1.503 14
1.503 17
1.503 14
1.503 11
1.504 8
1.504 12
1.504 10
1.504 10
1.504 20
1.505 15
1.505 7
1.505 13
1.505 13
1.506 8
1.506 7
1.506 13
1.506 11
1.506 16
1.507 11
1.507 19
1.507 16
1.507 10
1.508 3
1.508 6
1.508 7
1.508 17
1.508 17
1.509 13
1.509 4
1.509 13
1.509 14
1.510 12
1.510 7
1.510 13
1.510 9
1.510 12
1.511 11
1.511 16
1.511 19
1.511 16
1.512 14
1.512 11
1.512 15
1.512 11
1.512 11
1.513 5
1.513 5
1.513 13
1.513 10
1.514 8
1.514 10
1.514 10
1.514 8
1.514 9
1.515 7
1.515 16
1.515 10
1.515 13
1.516 11
1.516 18
1.516 6
1.516 8
1.516 14
1.517 5
1.517 14
1.517 7
1.517 11
1.518 15
1.518 18
1.518 13
1.518 15
1.518 16
1.519 12
1.519 10
1.519 14
1.519 10
1.520 7
1.520 15
1.520 13
1.520 19
1.520 15
1.521 15
1.521 12
1.521 19
1.521 22
1.522 6
1.522 13
1.522 16
1.522 7
1.522 12
1.523 22
1.523 7
1.523 15
1.523 11
1.524 10
1.524 16
1.524 14
1.524 3
1.524 5
1.525 13
1.525 7
1.525 16
1.525 15
1.526 9
1.526 16
1.526 11
1.526 9
1.526 9
1.527 10
1.527 5
1.527 13
1.527 13
1.528 13
1.528 11
1.528 10
1.528 14
1.528 19
1.529 18
1.529 6
1.529 11
1.529 10
1.530 8
1.530 13
1.530 12
1.530 14
1.530 17
1.531 13
1.531 8
1.531 12
1.531 7
1.532 6
1.532 18
1.532 16
1.532 12
1.532 12
1.533 15
1.533 11
1.533 20
1.533 10
1.534 12
1.534 11
1.534 7
1.534 9
1.535 14
1.535 6
1.535 8
1.535 21
1.535 14
1.536 11
1.536 9
1.536 14
1.536 16
1.537 9
1.537 10
1.537 15
1.537 12
1.537 12
1.538 13
1.538 13
1.538 9
1.538 15
1.539 9
1.539 13
1.539 10
1.539 15
1.539 11
1.540 7
1.540 10
1.540 10
1.540 11
1.541 8
1.541 7
1.541 15
1.541 20
1.541 5
1.542 13
1.542 13
1.542 20
1.542 10
1.543 14
1.543 10
1.543 11
1.543 15
1.543 17
1.544 8
1.544 9
1.544 16
1.544 7
1.545 8
1.545 14
1.545 7
1.545 6
1.546 8
1.546 8
1.546 13
1.546 15
1.546 10
1.547 17
1.547 12
1.547 14
1.547 15
1.548 10
1.548 6
1.548 10
1.548 13
1.548 9
1.549 5
1.549 8
1.549 4
1.549 9
1.550 10
1.550 8
1.550 12
1.550 18
1.550 5
1.551 18
1.551 14
1.551 11
1.551 15
1.552 20
1.552 13
1.552 19
1.552 12
1.553 7
1.553 11
1.553 13
1.553 12
1.553 16
1.554 7
1.554 12
1.554 11
1.554 10
1.555 3
1.555 13
1.555 6
1.555 8
1.555 8
1.556 7
1.556 13
1.556 17
1.556 13
1.557 9
1.557 13
1.557 16
1.557 7
1.557 14
1.558 10
1.558 10
1.558 15
1.558 14
1.559 12
1.559 11
1.559 14
1.559 14
1.560 11
1.560 11
1.560 6
1.560 13
1.560 13
1.561 6
1.561 13
1.561 11
1.561 12
1.562 8
1.562 11
1.562 17
1.562 11
1.562 12
1.563 18
1.563 19
1.563 16
1.563 8
1.564 11
1.564 8
1.564 9
1.564 14
1.565 14
1.565 13
1.565 11
1.565 11
1.565 7
1.566 9
1.566 8
1.566 14
1.566 15
1.567 11
1.567 10
1.567 13
1.567 7
1.567 8
1.568 19
1.568 11
1.568 9
1.568 10
1.569 7
1.569 15
1.569 8
1.569 11
1.570 8
1.570 13
1.570 13
1.570 7
1.570 8
1.571 21
1.571 9
1.571 12
1.571 13
1.572 17
1.572 14
1.572 14
1.572 16
1.572 15
1.573 12
1.573 12
1.573 19
1.573 6
1.574 7
1.574 15
1.574 10
1.574 8
1.575 9
1.575 16
1.575 14
1.575 15
1.575 15
1.576 14
1.576 18
1.576 12
1.576 12
1.577 12
1.577 14
1.577 12
1.577 15
1.578 11
1.578 16
1.578 12
1.578 10
1.578 16
1.579 14
1.579 9
1.579 11
1.579 11
1.580 10
1.580 14
1.580 10
1.580 14
1.580 11
1.581 7
1.581 11
1.581 8
1.581 11
1.582 19
1.582 13
1.582 9
1.582 16
1.583 7
1.583 10
1.583 18
1.583 4
1.583 18
1.584 14
1.584 12
1.584 12
1.584 12
1.585 13
1.585 14
1.585 10
1.585 14
1.586 16
1.586 14
1.586 10
1.586 14
1.586 13
1.587 10
1.587 14
1.587 14
1.587 11
1.588 15
1.588 11
1.588 7
1.588 17
1.589 11
1.589 10
1.589 17
1.589 10
1.589 8
1.590 16
1.590 14
1.590 12
1.590 14
1.591 18
1.591 6
1.591 13
1.591 6
1.592 13
1.592 13
1.592 11
1.592 22
1.592 11
1.593 17
1.593 12
1.593 16
1.593 10
1.594 12
1.594 12
1.594 15
1.594 16
1.595 11
1.595 9
1.595 10
1.595 13
1.595 11
1.596 11
1.596 8
1.596 11
1.596 9
1.597 18
1.597 7
1.597 12
1.597 14
1.598 9
1.598 14
1.598 11
1.598 16
1.598 14
1.599 11
1.599 10
1.599 7
1.599 10
1.600 13
1.600 10
1.600 15
1.600 8
1.601 7
1.601 19
1.601 16
1.601 8
1.601 8
1.602 12
1.602 11
1.602 9
1.602 12
1.603 13
1.603 12
1.603 10
1.603 11
1.604 14
1.604 16
1.604 5
1.604 12
1.604 11
1.605 7
1.605 14
1.605 15
1.605 7
1.606 12
1.606 13
1.606 8
1.606 4
1.607 11
1.607 16
1.607 16
1.607 12
1.607 15
1.608 18
1.608 10
1.608 12
1.608 21
1.609 23
1.609 10
1.609 8
1.609 18
1.610 12
1.610 14
1.610 18
1.610 11
1.610 12
1.611 11
1.611 10
1.611 10
1.611 10
1.612 4
1.612 7
1.612 16
1.612 9
1.613 12
1.613 9
1.613 16
1.613 19
1.614 12
1.614 13
1.614 12
1.614 15
1.614 10
1.615 12
1.615 13
1.615 8
1.615 13
1.616 13
1.616 11
1.616 6
1.616 14
1.617 11
1.617 6
1.617 17
1.617 8
1.617 15
1.618 7
1.618 9
1.618 13
1.618 21
1.619 8
1.619 13
1.619 5
1.619 11
1.620 11
1.620 11
1.620 6
1.620 11
1.621 14
1.621 8
1.621 9
1.621 8
1.621 12
1.622 7
1.622 8
1.622 8
1.622 10
1.623 10
1.623 12
1.623 12
1.623 15
1.624 5
1.624 13
1.624 16
1.624 17
1.624 10
1.625 8
1.625 20
1.625 23
1.625 15
1.626 14
1.626 21
1.626 11
1.626 18
1.627 8
1.627 8
1.627 17
1.627 15
1.628 13
1.628 8
1.628 15
1.628 12
1.628 5
1.629 14
1.629 6
1.629 9
1.629 6
1.630 11
1.630 4
1.630 13
1.630 12
1.631 10
1.631 18
1.631 16
1.631 13
1.632 19
1.632 13
1.632 9
1.632 8
1.632 7
1.633 13
1.633 7
1.633 11
1.633 10
1.634 12
1.634 15
1.634 12
1.634 9
1.635 13
1.635 8
1.635 15
1.635 6
1.636 12
1.636 19
1.636 16
1.636 13
1.636 12
1.637 9
1.637 9
1.637 21
1.637 13
1.638 15
1.638 21
1.638 14
1.638 10
1.639 18
1.639 13
1.639 8
1.639 14
1.640 6
1.640 13
1.640 10
1.640 14
1.640 10
1.641 17
1.641 13
1.641 14
1.641 10
1.642 8
1.642 12
1.642 11
1.642 17
1.643 15
1.643 12
1.643 16
1.643 13
1.644 25
1.644 15
1.644 14
1.644 25
1.644 16
1.645 11
1.645 18
1.645 17
1.645 8
1.646 20
1.646 9
1.646 5
1.646 9
1.647 14
1.647 7
1.647 14
1.647 12
1.648 5
1.648 15
1.648 10
1.648 10
1.648 8
1.649 10
1.649 8
1.649 16
1.649 19
1.650 18
1.650 10
1.650 14
1.650 9
1.651 18
1.651 12
1.651 16
1.651 19
1.652 10
1.652 16
1.652 9
1.652 14
1.652 9
1.653 10
1.653 13
1.653 6
1.653 6
1.654 10
1.654 13
1.654 15
1.654 5
1.655 13
1.655 9
1.655 16
1.655 7
1.656 11
1.656 18
1.656 5
1.656 15
1.657 15
1.657 12
1.657 23
1.657 21
1.657 13
1.658 17
1.658 16
1.658 13
1.658 12
1.659 9
1.659 11
1.659 12
1.659 16
1.660 6
1.660 17
1.660 15
1.660 11
1.661 8
1.661 9
1.661 9
1.661 7
1.662 16
1.662 9
1.662 16
1.662 11
1.662 16
1.663 17
1.663 13
1.663 16
1.663 21
1.664 13
1.664 7
1.664 19
1.664 14
1.665 8
1.665 21
1.665 5
1.665 9
1.666 15
1.666 13
1.666 9
1.666 15
1.667 12
1.667 10
1.667 16
1.667 8
1.667 12
1.668 12
1.668 4
1.668 17
1.668 14
1.669 17
1.669 8
1.669 23
1.669 17
1.670 19
1.670 16
1.670 10
1.670 12
1.671 10
1.671 12
1.671 5
1.671 16
1.672 14
1.672 9
1.672 3
1.672 12
1.672 7
1.673 10
1.673 18
1.673 9
1.673 12
1.674 12
1.674 17
1.674 16
1.674 10
1.675 10
1.675 15
1.675 8
1.675 7
1.676 20
1.676 8
1.676 12
1.676 14
1.677 13
1.677 7
1.677 13
1.677 8
1.678 6
1.678 10
1.678 10
1.678 10
1.678 10
1.679 11
1.679 10
1.679 12
1.679 11
1.680 6
1.680 5
1.680 18
1.680 7
1.681 17
1.681 11
1.681 3
1.681 15
1.682 15
1.682 16
1.682 14
1.682 13
1.683 9
1.683 18
1.683 8
1.683 9
1.684 18
1.684 11
1.684 7
1.684 5
1.684 21
1.685 8
1.685 8
1.685 6
1.685 9
1.686 15
1.686 17
1.686 14
1.686 11
1.687 12
1.687 7
1.687 15
1.687 14
1.688 12
1.688 16
1.688 8
1.688 11
1.689 15
1.689 14
1.689 9
1.689 12
1.690 11
1.690 11
1.690 12
1.690 13
1.690 6
1.691 19
1.691 14
1.691 12
1.691 11
1.692 9
1.692 8
1.692 12
1.692 7
1.693 15
1.693 14
1.693 10
1.693 12
1.694 23
1.694 7
1.694 9
1.694 8
1.695 12
1.695 11
1.695 16
1.695 6
1.696 13
1.696 13
1.696 11
1.696 12
1.697 14
1.697 14
1.697 10
1.697 13
1.697 13
1.698 14
1.698 14
1.698 11
1.698 8
1.699 9
1.699 9
1.699 15
1.699 22
1.700 15
1.700 9
1.700 19
1.700 3
1.701 9
1.701 19
1.701 9
1.701 13
1.702 13
1.702 12
1.702 5
1.702 15
1.703 13
1.703 9
1.703 14
1.703 14
1.704 4
1.704 16
1.704 18
1.704 12
1.704 15
1.705 16
1.705 7
1.705 18
1.705 20
1.706 8
1.706 10
1.706 13
1.706 9
1.707 9
1.707 11
1.707 9
1.707 8
1.708 15
1.708 6
1.708 15
1.708 8
1.709 14
1.709 18
1.709 13
1.709 10
1.710 16
1.710 17
1.710 5
1.710 15
1.711 24
1.711 19
1.711 23
1.711 16
1.712 18
1.712 11
1.712 12
1.712 8
1.713 14
1.713 7
1.713 14
1.713 13
1.713 13
1.714 12
1.714 9
1.714 11
1.714 11
1.715 11
1.715 5
1.715 8
1.715 13
1.716 11
1.716 7
1.716 10
1.716 7
1.717 15
1.717 10
1.717 8
1.717 9
1.718 12
1.718 10
1.718 7
1.718 13
1.719 8
1.719 16
1.719 10
1.719 17
1.720 11
1.720 18
1.720 11
1.720 5
1.721 16
1.721 9
1.721 15
1.721 12
1.722 9
1.722 11
1.722 6
1.722 13
1.723 11
1.723 21
1.723 14
1.723 10
1.723 11
1.724 11
1.724 13
1.724 16
1.724 16
1.725 19
1.725 17
1.725 14
1.725 13
1.726 21
1.726 13
1.726 5
1.726 10
1.727 13
1.727 15
1.727 10
1.727 16
1.728 10
1.728 19
1.728 16
1.728 8
1.729 8
1.729 12
1.729 10
1.729 7
1.730 11
1.730 10
1.730 14
1.730 17
1.731 20
1.731 16
1.731 7
1.731 15
1.732 11
1.732 16
1.732 10
1.732 16
1.733 14
1.733 13
1.733 12
1.733 16
1.734 4
1.734 11
1.734 6
1.734 11
1.734 13
1.735 12
1.735 12
1.735 11
1.735 8
1.736 21
1.736 14
1.736 18
1.736 10
1.737 28
1.737 14
1.737 11
1.737 14
1.738 12
1.738 7
1.738 8
1.738 10
1.739 10
1.739 16
1.739 8
1.739 14
1.740 16
1.740 19
1.740 12
1.740 8
1.741 18
1.741 16
1.741 14
1.741 18
1.742 9
1.742 6
1.742 5
1.742 8
1.743 9
1.743 11
1.743 11
1.743 17
1.744 13
1.744 6
1.744 19
1.744 11
1.745 6
1.745 17
1.745 7
1.745 11
1.746 17
1.746 3
1.746 9
1.746 7
1.747 13
1.747 10
1.747 13
1.747 8
1.748 9
1.748 7
1.748 10
1.748 10
1.749 11
1.749 14
1.749 8
1.749 13
1.750 15
1.750 10
1.750 11
1.750 9
1.751 11
1.751 5
1.751 12
1.751 10
1.751 8
1.752 10
1.752 13
1.752 11
1.752 13
1.753 8
1.753 11
1.753 11
1.753 8
1.754 7
1.754 11
1.754 6
1.754 9
1.755 20
1.755 11
1.755 15
1.755 16
1.756 13
1.756 10
1.756 13
1.756 12
1.757 13
1.757 14
1.757 14
1.757 15
1.758 12
1.758 6
1.758 18
1.758 14
1.759 10
1.759 14
1.759 17
1.759 9
1.760 19
1.760 16
1.760 8
1.760 18
1.761 6
1.761 11
1.761 13
1.761 22
1.762 10
1.762 8
1.762 14
1.762 8
1.763 19
1.763 15
1.763 4
1.763 9
1.764 13
1.764 13
1.764 13
1.764 9
1.765 3
1.765 9
1.765 15
1.765 13
1.766 13
1.766 16
1.766 6
1.766 13
1.767 9
1.767 10
1.767 13
1.767 14
1.768 12
1.768 13
1.768 21
1.768 10
1.769 15
1.769 12
1.769 9
1.769 13
1.770 14
1.770 13
1.770 8
1.770 14
1.771 4
1.771 14
1.771 11
1.771 6
1.772 16
1.772 9
1.772 14
1.772 11
1.773 10
1.773 8
1.773 13
1.773 12
1.774 7
1.774 12
1.774 12
1.774 8
1.775 16
1.775 12
1.775 8
1.775 11
1.776 13
1.776 10
1.776 14
1.776 10
1.777 9
1.777 15
1.777 11
1.777 7
1.778 15
1.778 20
1.778 7
1.778 7
1.779 12
1.779 10
1.779 9
1.779 11
1.780 10
1.780 14
1.780 12
1.780 11
1.781 12
1.781 18
1.781 11
1.781 9
1.782 14
1.782 6
1.782 19
1.782 7
1.783 14
1.783 15
1.783 11
1.783 9
1.784 12
1.784 13
1.784 5
1.784 15
1.785 16
1.785 17
1.785 12
1.785 15
1.786 13
1.786 18
1.786 16
1.786 14
1.787 10
1.787 9
1.787 5
1.787 9
1.788 10
1.788 13
1.788 5
1.788 12
1.789 15
1.789 14
1.789 9
1.789 14
1.790 15
1.790 11
1.790 9
1.790 11
1.791 16
1.791 19
1.791 15
1.791 12
1.792 11
1.792 19
1.792 18
1.792 17
1.793 15
1.793 13
1.793 8
1.793 12
1.794 8
1.794 12
1.794 16
1.794 4
1.795 10
1.795 6
1.795 12
1.795 7
1.796 18
1.796 14
1.796 18
1.796 19
1.797 10
1.797 8
1.797 10
1.797 9
1.798 13
1.798 12
1.798 15
1.798 10
1.799 11
1.799 16
1.799 9
1.799 15
1.800 20
1.800 7
1.800 7
1.800 11
1.801 7
1.801 10
1.801 12
1.801 10
1.802 14
1.802 15
1.802 11
1.802 12
1.803 17
1.803 8
1.803 13
1.803 11
1.804 6
1.804 8
1.804 11
1.804 8
1.805 12
1.805 10
1.805 9
1.805 12
1.806 14
1.806 12
1.806 14
1.806 20
1.807 7
1.807 17
1.807 14
1.808 9
1.808 11
1.808 7
1.808 13
1.809 8
1.809 10
1.809 10
1.809 15
1.810 11
1.810 16
1.810 14
1.810 10
1.811 13
1.811 11
1.811 11
1.811 6
1.812 12
1.812 11
1.812 9
1.812 8
1.813 20
1.813 5
1.813 10
1.813 7
1.814 14
1.814 19
1.814 7
1.814 12
1.815 14
1.815 10
1.815 8
1.815 3
1.816 14
1.816 8
1.816 8
1.816 9
1.817 16
1.817 12
1.817 7
1.817 9
1.818 13
1.818 17
1.818 16
1.818 13
1.819 8
1.819 10
1.819 16
1.819 12
1.820 11
1.820 20
1.820 16
1.820 10
1.821 11
1.821 13
1.821 8
1.821 15
1.822 14
1.822 9
1.822 16
1.822 12
1.823 6
1.823 17
1.823 10
1.823 2
1.824 17
1.824 14
1.824 13
1.824 16
1.825 11
1.825 10
1.825 9
1.826 18
1.826 9
1.826 11
1.826 14
1.827 9
1.827 5
1.827 7
1.827 14
1.828 22
1.828 12
1.828 11
1.828 14
1.829 17
1.829 12
1.829 15
1.829 16
1.830 11
1.830 14
1.830 6
1.830 16
1.831 11
1.831 12
1.831 7
1.831 16
1.832 10
1.832 14
1.832 16
1.832 6
1.833 4
1.833 10
1.833 8
1.833 7
1.834 16
1.834 11
1.834 7
1.834 14
1.835 8
1.835 12
1.835 18
1.835 13
1.836 9
1.836 11
1.836 14
1.836 8
1.837 16
1.837 12
1.837 4
1.838 7
1.838 9
1.838 8
1.838 17
1.839 9
1.839 5
1.839 5
1.839 12
1.840 5
1.840 14
1.840 11
1.840 14
1.841 14
1.841 9
1.841 2
1.841 13
1.842 12
1.842 12
1.842 12
1.842 8
1.843 10
1.843 16
1.843 12
1.843 7
1.844 10
1.844 9
1.844 10
1.844 8
1.845 11
1.845 10
1.845 17
1.845 6
1.846 10
1.846 11
1.846 15
1.846 8
1.847 10
1.847 15
1.847 11
1.848 5
1.848 9
1.848 9
1.848 17
1.849 9
1.849 10
1.849 16
1.849 10
1.850 11
1.850 13
1.850 10
1.850 9
1.851 10
1.851 15
1.851 8
1.851 15
1.852 11
1.852 13
1.852 7
1.852 12
1.853 16
1.853 13
1.853 4
1.853 11
1.854 16
1.854 15
1.854 8
1.854 12
1.855 8
1.855 7
1.855 12
1.855 13
1.856 15
1.856 7
1.856 19
1.857 10
1.857 6
1.857 8
1.857 8
1.858 11
1.858 13
1.858 8
1.858 15
1.859 15
1.859 12
1.859 10
1.859 12
1.860 5
1.860 8
1.860 15
1.860 8
1.861 21
1.861 10
1.861 7
1.861 10
1.862 11
1.862 11
1.862 15
1.862 9
1.863 10
1.863 21
1.863 7
1.863 10
1.864 19
1.864 12
1.864 8
1.865 13
1.865 7
1.865 14
1.865 11
1.866 13
1.866 10
1.866 19
1.866 14
1.867 9
1.867 11
1.867 14
1.867 10
1.868 13
1.868 8
1.868 9
1.868 8
1.869 7
1.869 10
1.869 8
1.869 11
1.870 10
1.870 11
1.870 12
1.870 8
1.871 15
1.871 10
1.871 13
1.871 5
1.872 14
1.872 16
1.872 9
1.873 15
1.873 8
1.873 11
1.873 12
1.874 12
1.874 16
1.874 12
1.874 8
1.875 12
1.875 10
1.875 11
1.875 9
1.876 7
1.876 10
1.876 8
1.876 10
1.877 8
1.877 6
1.877 14
1.877 12
1.878 15
1.878 15
1.878 14
1.879 11
1.879 19
1.879 11
1.879 11
1.880 15
1.880 9
1.880 9
1.880 14
1.881 10
1.881 10
1.881 18
1.881 8
1.882 14
1.882 12
1.882 5
1.882 21
1.883 8
1.883 8
1.883 9
1.883 10
1.884 10
1.884 10
1.884 11
1.884 5
1.885 18
1.885 12
1.885 16
1.886 7
1.886 9
1.886 5
1.886 13
1.887 11
1.887 10
1.887 11
1.887 13
1.888 7
1.888 16
1.888 9
1.888 9
1.889 9
1.889 6
1.889 9
1.889 13
1.890 12
1.890 18
1.890 20
1.890 11
1.891 11
1.891 12
1.891 15
1.892 10
1.892 10
1.892 11
1.892 12
1.893 13
1.893 14
1.893 12
1.893 12
1.894 9
1.894 17
1.894 9
1.894 10
1.895 12
1.895 15
1.895 10
1.895 9
1.896 10
1.896 8
1.896 9
1.896 23
1.897 15
1.897 10
1.897 19
1.898 16
1.898 7
1.898 11
1.898 11
1.899 9
1.899 13
1.899 8
1.899 10
1.900 11
1.900 11
1.900 6
1.900 8
1.901 19
1.901 11
1.901 17
1.901 11
1.902 9
1.902 17
1.902 12
1.903 7
1.903 7
1.903 17
1.903 5
1.904 11
1.904 17
1.904 7
1.904 13
1.905 5
1.905 11
1.905 16
1.905 8
1.906 5
1.906 11
1.906 12
1.906 8
1.907 13
1.907 13
1.907 11
1.907 9
1.908 9
1.908 15
1.908 17
1.909 14
1.909 11
1.909 17
1.909 6
1.910 7
1.910 9
1.910 13
1.910 12
1.911 8
1.911 9
1.911 11
1.911 12
1.912 11
1.912 10
1.912 8
1.912 15
1.913 8
1.913 11
1.913 6
1.914 12
1.914 12
1.914 16
1.914 7
1.915 12
1.915 10
1.915 11
1.915 13
1.916 13
1.916 15
1.916 18
1.916 20
1.917 10
1.917 11
1.917 14
1.917 7
1.918 14
1.918 11
1.918 9
1.919 17
1.919 9
1.919 9
1.919 10
1.920 13
1.920 7
1.920 7
1.920 13
1.921 12
1.921 9
1.921 9
1.921 8
1.922 12
1.922 14
1.922 12
1.923 13
1.923 15
1.923 14
1.923 9
1.924 9
1.924 11
1.924 7
1.924 11
1.925 9
1.925 17
1.925 10
1.925 11
1.926 14
1.926 9
1.926 12
1.926 11
1.927 11
1.927 9
1.927 10
1.928 13
1.928 6
1.928 15
1.928 7
1.929 13
1.929 11
1.929 8
1.929 10
1.930 15
1.930 10
1.930 15
1.930 12
1.931 18
1.931 5
1.931 14
1.932 15
1.932 20
1.932 15
1.932 10
1.933 5
1.933 18
1.933 17
1.933 7
1.934 16
1.934 13
1.934 12
1.934 13
1.935 10
1.935 9
1.935 10
1.935 8
1.936 11
1.936 8
1.936 21
1.937 11
1.937 8
1.937 9
1.937 21
1.938 17
1.938 13
1.938 19
1.938 12
1.939 6
1.939 12
1.939 16
1.939 12
1.940 12
1.940 12
1.940 7
1.941 16
1.941 10
1.941 13
1.941 9
1.942 17
1.942 10
1.942 8
1.942 19
1.943 9
1.943 12
1.943 20
1.943 12
1.944 10
1.944 17
1.944 12
1.945 5
1.945 14
1.945 12
1.945 8
1.946 10
1.946 13
1.946 9
1.946 13
1.947 14
1.947 7
1.947 8
1.947 7
1.948 6
1.948 13
1.948 9
1.949 11
1.949 12
1.949 8
1.949 11
1.950 15
1.950 12
1.950 10
1.950 10
1.951 13
1.951 9
1.951 18
1.951 16
1.952 7
1.952 16
1.952 20
1.953 10
1.953 17
1.953 12
1.953 8
1.954 11
1.954 6
1.954 11
1.954 16
1.955 14
1.955 10
1.955 12
1.955 15
1.956 9
1.956 15
1.956 18
1.957 12
1.957 13
1.957 7
1.957 14
1.958 9
1.958 14
1.958 10
1.958 5
1.959 15
1.959 11
1.959 10
1.959 13
1.960 9
1.960 15
1.960 16
1.961 7
1.961 8
1.961 13
1.961 10
1.962 20
1.962 11
1.962 14
1.962 10
1.963 11
1.963 12
1.963 14
1.963 6
1.964 10
1.964 16
1.964 11
1.965 12
1.965 13
1.965 11
1.965 6
1.966 16
1.966 12
1.966 10
1.966 10
1.967 13
1.967 12
1.967 11
1.967 11
1.968 7
1.968 10
1.968 14
1.969 2
1.969 12
1.969 9
1.969 16
1.970 11
1.970 7
1.970 12
1.970 13
1.971 5
1.971 7
1.971 12
1.972 7
1.972 11
1.972 10
1.972 12
1.973 15
1.973 10
1.973 11
1.973 15
1.974 21
1.974 8
1.974 10
1.974 11
1.975 10
1.975 12
1.975 9
1.976 8
1.976 6
1.976 25
1.976 19
1.977 10
1.977 6
1.977 17
1.977 5
1.978 5
1.978 10
1.978 8
1.979 12
1.979 8
1.979 9
1.979 6
1.980 12
1.980 9
1.980 17
1.980 14
1.981 6
1.981 8
1.981 9
1.981 8
1.982 11
1.982 17
1.982 10
1.983 17
1.983 16
1.983 7
1.983 9
1.984 4
1.984 8
1.984 10
1.984 14
1.985 21
1.985 10
1.985 10
1.986 9
1.986 12
1.986 9
1.986 6
1.987 13
1.987 14
1.987 10
1.987 11
1.988 9
1.988 8
1.988 12
1.988 10
1.989 13
1.989 13
1.989 21
1.990 7
1.990 14
1.990 10
1.990 11
1.991 18
1.991 17
1.991 15
1.991 19
1.992 6
1.992 14
1.992 20
1.993 13
1.993 9
1.993 11
1.993 10
1.994 11
1.994 15
1.994 14
1.994 10
1.995 13
1.995 14
1.995 12
1.996 11
1.996 14
1.996 11
1.996 10
1.997 14
1.997 11
1.997 9
1.997 13
1.998 14
1.998 11
1.998 15
1.999 8
1.999 20
1.999 11
1.999 12
2.000 10
2.000 15
2.000 11
2.000 13
2.001 12
2.001 10
2.001 18
2.001 13
2.002 4
2.002 9
2.002 8
2.003 4
2.003 15
2.003 8
2.003 12
2.004 11
2.004 15
2.004 4
2.004 19
2.005 20
2.005 11
2.005 10
2.006 9
2.006 6
2.006 14
2.006 9
2.007 7
2.007 12
2.007 17
2.007 9
2.008 13
2.008 11
2.008 11
2.009 8
2.009 16
2.009 14
2.009 10
2.010 15
2.010 11
2.010 13
2.010 13
2.011 8
2.011 14
2.011 20
2.012 10
2.012 16
2.012 12
2.012 13
2.013 15
2.013 14
2.013 14
2.013 20
2.014 9
2.014 8
2.014 7
2.015 15
2.015 9
2.015 13
2.015 21
2.016 16
2.016 12
2.016 9
2.016 11
2.017 16
2.017 8
2.017 12
2.018 8
2.018 10
2.018 9
2.018 12
2.019 10
2.019 12
2.019 17
2.019 9
2.020 13
2.020 15
2.020 9
2.021 8
2.021 22
2.021 12
2.021 14
2.022 9
2.022 14
2.022 13
2.022 16
2.023 16
2.023 4
2.023 13
2.024 11
2.024 8
2.024 15
2.024 5
2.025 7
2.025 13
2.025 18
2.025 13
2.026 16
2.026 14
2.026 10
2.027 17
2.027 10
2.027 7
2.027 9
2.028 9
2.028 5
2.028 13
2.028 12
2.029 10
2.029 11
2.029 10
2.030 9
2.030 14
2.030 10
2.030 12
2.031 17
2.031 11
2.031 9
2.032 13
2.032 17
2.032 10
2.032 17
2.033 10
2.033 13
2.033 15
2.033 7
2.034 6
2.034 18
2.034 12
2.035 18
2.035 14
2.035 13
2.035 5
2.036 8
2.036 16
2.036 12
2.036 13
2.037 16
2.037 11
2.037 15
2.038 9
2.038 6
2.038 12
2.038 8
2.039 12
2.039 7
2.039 14
2.039 11
2.040 9
2.040 13
2.040 18
2.041 10
2.041 12
2.041 11
2.041 15
2.042 13
2.042 14
2.042 13
2.043 16
2.043 7
2.043 8
2.043 4
2.044 8
2.044 22
2.044 12
2.044 12
2.045 13
2.045 9
2.045 10
2.046 12
2.046 11
2.046 10
2.046 7
2.047 11
2.047 5
2.047 11
2.047 15
2.048 9
2.048 8
2.048 11
2.049 8
2.049 12
2.049 10
2.049 10
2.050 9
2.050 16
2.050 14
2.050 9
2.051 10
2.051 9
2.051 12
2.052 17
2.052 12
2.052 14
2.052 17
2.053 9
2.053 19
2.053 13
2.054 7
2.054 17
2.054 9
2.054 8
2.055 15
2.055 19
2.055 7
2.055 12
2.056 11
2.056 11
2.056 13
2.057 12
2.057 11
2.057 14
2.057 6
2.058 9
2.058 11
2.058 11
2.059 7
2.059 15
2.059 15
2.059 9
2.060 7
2.060 10
2.060 10
2.060 15
2.061 7
2.061 14
2.061 15
2.062 16
2.062 6
2.062 13
2.062 15
2.063 12
2.063 16
2.063 12
2.063 9
2.064 12
2.064 7
2.064 9
2.065 7
2.065 12
2.065 8
2.065 8
2.066 14
2.066 11
2.066 15
2.067 12
2.067 8
2.067 3
2.067 10
2.068 22
2.068 22
2.068 14
2.068 11
2.069 14
2.069 16
2.069 6
2.070 17
2.070 13
2.070 10
2.070 15
2.071 12
2.071 6
2.071 11
2.072 14
2.072 6
2.072 13
2.072 17
2.073 8
2.073 14
2.073 6
2.073 9
2.074 9
2.074 10
2.074 7
2.075 13
2.075 19
2.075 5
2.075 8
2.076 12
2.076 9
2.076 14
2.077 8
2.077 5
2.077 7
2.077 12
2.078 15
2.078 12
2.078 10
2.078 5
2.079 15
2.079 10
2.079 10
2.080 14
2.080 14
2.080 10
2.080 12
2.081 10
2.081 7
2.081 15
2.082 14
2.082 10
2.082 12
2.082 16
2.083 24
2.083 7
2.083 9
2.084 15
2.084 16
2.084 6
2.084 6
2.085 12
2.085 6
2.085 4
2.085 15
2.086 15
2.086 8
2.086 12
2.087 11
2.087 6
2.087 15
2.087 11
2.088 15
2.088 10
2.088 18
2.089 11
2.089 16
2.089 12
2.089 5
2.090 13
2.090 8
2.090 8
2.090 11
2.091 12
2.091 8
2.091 12
2.092 10
2.092 11
2.092 12
2.092 13
2.093 8
2.093 12
2.093 13
2.094 7
2.094 12
2.094 19
2.094 9
2.095 13
2.095 12
2.095 7
2.096 13
2.096 14
2.096 6
2.096 16
2.097 17
2.097 10
2.097 11
2.097 8
2.098 11
2.098 12
2.098 10
2.099 10
2.099 6
2.099 10
2.099 11
2.100 8
2.100 12
2.100 18
2.101 14
2.101 13
2.101 13
2.101 16
2.102 12
2.102 7
2.102 17
2.103 17
2.103 9
2.103 15
2.103 7
2.104 10
2.104 13
2.104 10
2.105 11
2.105 10
2.105 10
2.105 8
2.106 16
2.106 16
2.106 11
2.106 12
2.107 10
2.107 9
2.107 12
2.108 11
2.108 13
2.108 16
2.108 8
2.109 9
2.109 7
2.109 7
2.110 8
2.110 11
2.110 20
2.110 9
2.111 15
2.111 12
2.111 11
2.112 15
2.112 10
2.112 11
2.112 14
2.113 10
2.113 11
2.113 15
2.114 12
2.114 11
2.114 5
2.114 15
2.115 12
2.115 13
2.115 13
2.115 11
2.116 18
2.116 15
2.116 11
2.117 22
2.117 6
2.117 12
2.117 11
2.118 12
2.118 9
2.118 19
2.119 21
2.119 13
2.119 16
2.119 9
2.120 15
2.120 11
2.120 15
2.121 6
2.121 20
2.121 13
2.121 6
2.122 13
2.122 10
2.122 13
2.123 13
2.123 13
2.123 12
2.123 21
2.124 11
2.124 10
2.124 14
2.125 12
2.125 6
2.125 18
2.125 12
2.126 16
2.126 14
2.126 11
2.126 13
2.127 8
2.127 11
2.127 8
2.128 11
2.128 10
2.128 8
2.128 9
2.129 14
2.129 12
2.129 12
2.130 14
2.130 11
2.130 14
2.130 10
2.131 10
2.131 15
2.131 9
2.132 19
2.132 18
2.132 13
2.132 10
2.133 12
2.133 11
2.133 6
2.134 14
2.134 9
2.134 10
2.134 6
2.135 9
2.135 11
2.135 18
2.136 10
2.136 7
2.136 6
2.136 15
2.137 14
2.137 17
2.137 11
2.138 12
2.138 12
2.138 12
2.138 14
2.139 11
2.139 14
2.139 9
2.140 17
2.140 10
2.140 6
2.140 12
2.141 17
2.141 14
2.141 11
2.142 8
2.142 15
2.142 8
2.142 11
2.143 13
2.143 12
2.143 8
2.144 11
2.144 11
2.144 17
2.144 10
2.145 13
2.145 13
2.145 5
2.145 13
2.146 13
2.146 10
2.146 20
2.147 12
2.147 9
2.147 7
2.147 8
2.148 7
2.148 13
2.148 11
2.149 14
2.149 12
2.149 9
2.149 8
2.150 12
2.150 13
2.150 16
2.151 13
2.151 7
2.151 9
2.151 11
2.152 10
2.152 6
2.152 13
2.153 9
2.153 11
2.153 15
2.153 15
2.154 6
2.154 9
2.154 11
2.155 11
2.155 9
2.155 10
2.155 8
2.156 13
2.156 22
2.156 13
2.157 7
2.157 10
2.157 17
2.157 15
2.158 15
2.158 10
2.158 10
2.159 10
2.159 8
2.159 21
2.159 10
2.160 10
2.160 11
2.160 16
2.161 17
2.161 10
2.161 7
2.161 15
2.162 11
2.162 12
2.162 11
2.163 9
2.163 8
2.163 11
2.163 11
2.164 6
2.164 12
2.164 14
2.165 8
2.165 12
2.165 10
2.165 16
2.166 6
2.166 13
2.166 9
2.167 12
2.167 12
2.167 15
2.167 7
2.168 11
2.168 15
2.168 11
2.169 6
2.169 8
2.169 7
2.169 6
2.170 9
2.170 12
2.170 11
2.171 5
2.171 13
2.171 11
2.171 10
2.172 12
2.172 8
2.172 20
2.173 7
2.173 9
2.173 14
2.174 9
2.174 10
2.174 6
2.174 7
2.175 13
2.175 9
2.175 8
2.176 8
2.176 10
2.176 7
2.176 11
2.177 18
2.177 11
2.177 12
2.178 10
2.178 16
2.178 13
2.178 12
2.179 9
2.179 13
2.179 15
2.180 4
2.180 11
2.180 21
2.180 7
2.181 12
2.181 14
2.181 10
2.182 12
2.182 16
2.182 11
2.182 11
2.183 5
2.183 17
2.183 11
2.184 10
2.184 12
2.184 9
2.184 11
2.185 13
2.185 10
2.185 10
2.186 10
2.186 10
2.186 18
2.186 8
2.187 11
2.187 7
2.187 8
2.188 16
2.188 8
2.188 12
2.188 10
2.189 17
2.189 13
2.189 11
2.190 14
2.190 20
2.190 8
2.190 8
2.191 9
2.191 12
2.191 12
2.192 13
2.192 12
2.192 13
2.192 9
2.193 12
2.193 14
2.193 6
2.194 15
2.194 15
2.194 7
2.195 12
2.195 14
2.195 11
2.195 14
2.196 14
2.196 11
2.196 10
2.197 16
2.197 5
2.197 6
2.197 14
2.198 9
2.198 6
2.198 21
2.199 12
2.199 16
2.199 11
2.199 13
2.200 12
2.200 20
2.200 13
2.201 11
2.201 15
2.201 11
2.201 18
2.202 15
2.202 15
2.202 16
2.203 11
2.203 8
2.203 14
2.203 11
2.204 7
2.204 14
2.204 9
2.205 7
2.205 10
2.205 18
2.206 10
2.206 11
2.206 8
2.206 6
2.207 10
2.207 11
2.207 9
2.208 12
2.208 14
2.208 14
2.208 14
2.209 14
2.209 16
2.209 6
2.210 11
2.210 5
2.210 7
2.210 7
2.211 15
2.211 8
2.211 17
2.212 11
2.212 15
2.212 15
2.212 7
2.213 16
2.213 13
2.213 4
2.214 15
2.214 16
2.214 6
2.215 16
2.215 9
2.215 3
2.215 7
2.216 15
2.216 3
2.216 19
2.217 10
2.217 10
2.217 14
2.217 13
2.218 14
2.218 10
2.218 13
2.219 14
2.219 12
2.219 6
2.219 11
2.220 17
2.220 15
2.220 13
2.221 15
2.221 18
2.221 13
2.221 14
2.222 11
2.222 10
2.222 13
2.223 10
2.223 11
2.223 18
2.224 19
2.224 14
2.224 17
2.224 11
2.225 9
2.225 9
2.225 15
2.226 13
2.226 22
2.226 8
2.226 8
2.227 8
2.227 14
2.227 10
2.228 11
2.228 9
2.228 7
2.228 8
2.229 11
2.229 12
2.229 15
2.230 10
2.230 7
2.230 13
2.231 8
2.231 6
2.231 10
2.231 15
2.232 7
2.232 14
2.232 7
2.233 7
2.233 18
2.233 11
2.233 8
2.234 9
2.234 13
2.234 6
2.235 20
2.235 8
2.235 8
2.235 13
2.236 11
2.236 4
2.236 16
2.237 7
2.237 12
2.237 11
2.238 11
2.238 8
2.238 8
2.238 12
2.239 8
2.239 9
2.239 11
2.240 15
2.240 12
2.240 24
2.240 9
2.241 9
2.241 16
2.241 15
2.242 10
2.242 9
2.242 7
2.243 17
2.243 16
2.243 6
2.243 9
2.244 12
2.244 8
2.244 15
2.245 11
2.245 8
2.245 13
2.245 12
2.246 11
2.246 9
2.246 11
2.247 6
2.247 12
2.247 10
2.247 11
2.248 8
2.248 13
2.248 8
2.249 8
2.249 6
2.249 10
2.250 12
2.250 10
2.250 12
2.250 23
2.251 7
2.251 9
2.251 23
2.252 13
2.252 6
2.252 7
2.252 17
2.253 8
2.253 11
2.253 8
2.254 12
2.254 15
2.254 16
2.255 11
2.255 12
2.255 8
2.255 8
2.256 12
2.256 14
2.256 12
2.257 10
2.257 9
2.257 9
2.257 17
2.258 7
2.258 9
2.258 16
2.259 11
2.259 12
2.259 9
2.260 8
2.260 18
2.260 12
2.260 17
2.261 10
2.261 5
2.261 12
2.262 6
2.262 15
2.262 19
2.262 17
2.263 18
2.263 15
2.263 9
2.264 16
2.264 14
2.264 13
2.265 15
2.265 15
2.265 9
2.265 16
2.266 13
2.266 14
2.266 14
2.267 11
2.267 7
2.267 12
2.268 9
2.268 11
2.268 11
2.268 12
2.269 7
2.269 16
2.269 9
2.270 5
2.270 20
2.270 13
2.270 10
2.271 6
2.271 16
2.271 17
2.272 14
2.272 8
2.272 13
2.273 22
2.273 16
2.273 12
2.273 9
2.274 17
2.274 14
2.274 20
2.275 14
2.275 12
2.275 12
2.275 19
2.276 14
2.276 12
2.276 16
2.277 9
2.277 15
2.277 14
2.278 11
2.278 16
2.278 15
2.278 15
2.279 14
2.279 12
2.279 6
2.280 13
2.280 6
2.280 8
2.281 7
2.281 10
2.281 11
2.281 19
2.282 17
2.282 7
2.282 18
2.283 9
2.283 7
2.283 19
2.283 14
2.284 11
2.284 9
2.284 7
2.285 5
2.285 19
2.285 17
2.286 14
2.286 4
2.286 12
2.286 12
2.287 16
2.287 18
2.287 9
2.288 18
2.288 12
2.288 7
2.289 11
2.289 9
2.289 11
2.289 15
2.290 14
2.290 10
2.290 16
2.291 9
2.291 5
2.291 16
2.291 8
2.292 8
2.292 10
2.292 11
2.293 6
2.293 15
2.293 7
2.294 15
2.294 17
2.294 10
2.294 14
2.295 11
2.295 10
2.295 5
2.296 16
2.296 9
2.296 11
2.297 8
2.297 15
2.297 14
2.297 12
2.298 9
2.298 6
2.298 18
2.299 13
2.299 9
2.299 17
2.300 12
2.300 7
2.300 13
2.300 4
2.301 15
2.301 9
2.301 15
2.302 10
2.302 11
2.302 10
2.303 14
2.303 12
2.303 9
2.303 9
2.304 18
2.304 9
2.304 6
2.305 16
2.305 6
2.305 8
2.305 8
2.306 21
2.306 11
2.306 11
2.307 10
2.307 8
2.307 13
2.308 13
2.308 11
2.308 25
2.308 15
2.309 10
2.309 20
2.309 16
2.310 9
2.310 14
2.310 15
2.311 11
2.311 21
2.311 8
2.311 7
2.312 11
2.312 13
2.312 10
2.313 14
2.313 18
2.313 12
2.314 7
2.314 15
2.314 10
2.314 17
2.315 9
2.315 8
2.315 16
2.316 10
2.316 13
2.316 4
2.317 14
2.317 10
2.317 9
2.317 10
2.318 15
2.318 17
2.318 11
2.319 8
2.319 9
2.319 15
2.320 11
2.320 9
2.320 12
2.320 11
2.321 7
2.321 14
2.321 10
2.322 12
2.322 13
2.322 5
2.323 12
2.323 10
2.323 9
2.323 11
2.324 11
2.324 8
2.324 9
2.325 16
2.325 9
2.325 26
2.326 23
2.326 9
2.326 11
2.326 17
2.327 14
2.327 5
2.327 13
2.328 10
2.328 10
2.328 15
2.329 10
2.329 15
2.329 9
2.329 13
2.330 15
2.330 14
2.330 12
2.331 14
2.331 15
2.331 10
2.332 13
2.332 9
2.332 16
2.332 8
2.333 15
2.333 9
2.333 15
2.334 14
2.334 11
2.334 17
2.335 6
2.335 5
2.335 12
2.335 17
2.336 8
2.336 13
2.336 15
2.337 11
2.337 17
2.337 10
2.338 11
2.338 13
2.338 11
2.338 10
2.339 9
2.339 12
2.339 11
2.340 5
2.340 14
2.340 12
2.341 16
2.341 7
2.341 8
2.341 14
2.342 14
2.342 8
2.342 16
2.343 13
2.343 10
2.343 15
2.344 13
2.344 13
2.344 13
2.344 14
2.345 6
2.345 13
2.345 19
2.346 10
2.346 23
2.346 19
2.347 8
2.347 14
2.347 13
2.348 6
2.348 18
2.348 11
2.348 20
2.349 13
2.349 10
2.349 14
2.350 4
2.350 14
2.350 13
2.351 16
2.351 13
2.351 7
2.351 12
2.352 10
2.352 8
2.352 12
2.353 21
2.353 7
2.353 15
2.354 14
2.354 8
2.354 14
2.354 13
2.355 5
2.355 6
2.355 10
2.356 10
2.356 10
2.356 7
2.357 7
2.357 20
2.357 16
2.357 10
2.358 6
2.358 13
2.358 13
2.359 10
2.359 9
2.359 16
2.360 12
2.360 14
2.360 13
2.361 10
2.361 9
2.361 6
2.361 13
2.362 12
2.362 12
2.362 11
2.363 13
2.363 11
2.363 11
2.364 14
2.364 13
2.364 4
2.364 6
2.365 3
2.365 15
2.365 18
2.366 4
2.366 16
2.366 14
2.367 8
2.367 12
2.367 10
2.367 5
2.368 16
2.368 8
2.368 6
2.369 12
2.369 12
2.369 9
2.370 12
2.370 11
2.370 9
2.371 14
2.371 13
2.371 10
2.371 17
2.372 5
2.372 13
2.372 8
2.373 13
2.373 12
2.373 12
2.374 12
2.374 11
2.374 11
2.374 11
2.375 13
2.375 9
2.375 8
2.376 13
2.376 13
2.376 8
2.377 9
2.377 12
2.377 17
2.378 7
2.378 11
2.378 15
2.378 10
2.379 14
2.379 11
2.379 18
2.380 11
2.380 13
2.380 8
2.381 12
2.381 13
2.381 5
2.381 20
2.382 14
2.382 10
2.382 21
2.383 17
2.383 16
2.383 9
2.384 18
2.384 12
2.384 16
2.385 8
2.385 17
2.385 16
2.385 8
2.386 11
2.386 5
2.386 7
2.387 11
2.387 11
2.387 4
2.388 6
2.388 8
2.388 14
2.388 4
2.389 15
2.389 10
2.389 14
2.390 11
2.390 17
2.390 6
2.391 24
2.391 14
2.391 10
2.392 8
2.392 12
2.392 12
2.392 10
2.393 11
2.393 11
2.393 24
2.394 11
2.394 10
2.394 10
2.395 17
2.395 5
2.395 17
2.396 12
2.396 13
2.396 11
2.396 10
2.397 9
2.397 7
2.397 16
2.398 13
2.398 4
2.398 20
2.399 12
2.399 11
2.399 13
2.399 12
2.400 9
2.400 16
2.400 7
2.401 8
2.401 18
2.401 9
2.402 14
2.402 18
2.402 9
2.403 10
2.403 7
2.403 9
2.403 21
2.404 13
2.404 8
2.404 9
2.405 7
2.405 7
2.405 7
2.406 15
2.406 10
2.406 14
2.407 11
2.407 6
2.407 12
2.407 7
2.408 8
2.408 10
2.408 19
2.409 10
2.409 11
2.409 16
2.410 9
2.410 10
2.410 16
2.411 13
2.411 11
2.411 6
2.411 15
2.412 21
2.412 13
2.412 10
2.413 13
2.413 4
2.413 5
2.414 15
2.414 14
2.414 4
2.415 20
2.415 20
2.415 8
2.415 15
2.416 22
2.416 14
2.416 18
2.417 12
2.417 17
2.417 8
2.418 12
2.418 15
2.418 13
2.419 5
2.419 10
2.419 13
2.419 12
2.420 9
2.420 15
2.420 12
2.421 8
2.421 9
2.421 13
2.422 14
2.422 16
2.422 10
2.423 16
2.423 10
2.423 9
2.423 10
2.424 10
2.424 13
2.424 15
2.425 17
2.425 15
2.425 8
2.426 12
2.426 8
2.426 11
2.427 15
2.427 9
2.427 9
2.427 14
2.428 22
2.428 16
2.428 13
2.429 14
2.429 4
2.429 14
2.430 15
2.430 13
2.430 17
2.431 15
2.431 12
2.431 15
2.431 16
2.432 19
2.432 11
2.432 10
2.433 6
2.433 14
2.433 10
2.434 11
2.434 8
2.434 16
2.435 9
2.435 11
2.435 12
2.435 16
2.436 11
2.436 17
2.436 10
2.437 15
2.437 11
2.437 14
2.438 10
2.438 19
2.438 9
2.439 8
2.439 14
2.439 10
2.440 11
2.440 10
2.440 13
2.440 7
2.441 12
2.441 11
2.441 11
2.442 8
2.442 7
2.442 12
2.443 13
2.443 9
2.443 16
2.444 13
2.444 12
2.444 14
2.444 9
2.445 7
2.445 10
2.445 8
2.446 6
2.446 11
2.446 7
2.447 10
2.447 11
2.447 7
2.448 10
2.448 16
2.448 12
2.448 13
2.449 15
2.449 17
2.449 5
2.450 7
2.450 14
2.450 13
2.451 9
2.451 14
2.451 5
2.452 13
2.452 16
2.452 8
2.453 17
2.453 8
2.453 8
2.453 17
2.454 18
2.454 10
2.454 22
2.455 16
2.455 12
2.455 16
2.456 12
2.456 16
2.456 13
2.457 26
2.457 13
2.457 15
2.457 19
2.458 11
2.458 16
2.458 16
2.459 11
2.459 11
2.459 12
2.460 9
2.460 13
2.460 13
2.461 12
2.461 13
2.461 12
2.462 12
2.462 16
2.462 10
2.462 10
2.463 18
2.463 20
2.463 13
2.464 10
2.464 13
2.464 14
2.465 18
2.465 21
2.465 7
2.466 18
2.466 20
2.466 12
2.467 11
2.467 9
2.467 15
2.467 15
2.468 16
2.468 20
2.468 9
2.469 10
2.469 8
2.469 12
2.470 13
2.470 9
2.470 20
2.471 8
2.471 9
2.471 7
2.472 21
2.472 17
2.472 21
2.472 21
2.473 8
2.473 12
2.473 12
2.474 7
2.474 10
2.474 15
2.475 13
2.475 18
2.475 11
2.476 9
2.476 12
2.476 7
2.477 13
2.477 14
2.477 15
2.477 10
2.478 17
2.478 17
2.478 12
2.479 13
2.479 9
2.479 10
2.480 7
2.480 11
2.480 9
2.481 8
2.481 17
2.481 8
2.482 11
2.482 16
2.482 4
2.482 27
2.483 12
2.483 17
2.483 15
2.484 15
2.484 17
2.484 13
2.485 20
2.485 16
2.485 17
2.486 12
2.486 9
2.486 13
2.487 9
2.487 13
2.487 12
2.487 13
2.488 10
2.488 20
2.488 13
2.489 14
2.489 14
2.489 19
2.490 15
2.490 10
2.490 12
2.491 12
2.491 13
2.491 15
2.492 4
2.492 12
2.492 8
2.492 13
2.493 10
2.493 8
2.493 9
2.494 8
2.494 8
2.494 16
2.495 17
2.495 16
2.495 4
2.496 13
2.496 17
2.496 12
2.497 11
2.497 16
2.497 13
2.497 12
2.498 22
2.498 17
2.498 13
2.499 11
2.499 9
2.499 18
2.500 10
2.500 6
2.500 16
2.501 10
2.501 13
2.501 21
2.502 16
2.502 15
2.502 16
2.503 10
2.503 10
2.503 15
2.503 13
2.504 13
2.504 18
2.504 21
2.505 12
2.505 27
2.505 25
2.506 18
2.506 26
2.506 21
2.507 14
2.507 14
2.507 14
2.508 8
2.508 15
2.508 9
2.509 16
2.509 12
2.509 13
2.509 12
2.510 17
2.510 16
2.510 15
2.511 14
2.511 4
2.511 15
2.512 14
2.512 9
2.512 3
2.513 12
2.513 15
2.513 11
2.514 15
2.514 9
2.514 11
2.514 16
2.515 18
2.515 8
2.515 14
2.516 7
2.516 11
2.516 11
2.517 10
2.517 12
2.517 16
2.518 16
2.518 9
2.518 11
2.519 16
2.519 10
2.519 15
2.520 9
2.520 4
2.520 14
2.520 8
2.521 9
2.521 9
2.521 12
2.522 7
2.522 16
2.522 15
2.523 15
2.523 23
2.523 23
2.524 14
2.524 14
2.524 19
2.525 8
2.525 18
2.525 7
2.526 7
2.526 17
2.526 13
2.527 12
2.527 15
2.527 11
2.527 10
2.528 6
2.528 11
2.528 8
2.529 12
2.529 11
2.529 14
2.530 12
2.530 19
2.530 8
2.531 15
2.531 16
2.531 9
2.532 25
2.532 14
2.532 5
2.533 18
2.533 9
2.533 15
2.533 16
2.534 14
2.534 14
2.534 10
2.535 11
2.535 14
2.535 14
2.536 10
2.536 5
2.536 18
2.537 15
2.537 8
2.537 9
2.538 13
2.538 13
2.538 11
2.539 16
2.539 13
2.539 15
2.539 17
2.540 1
2.540 11
2.540 16
2.541 10
2.541 12
2.541 13
2.542 5
2.542 12
2.542 19
2.543 11
2.543 12
2.543 12
2.544 9
2.544 11
2.544 11
2.545 6
2.545 17
2.545 13
2.546 9
2.546 13
2.546 14
2.546 10
2.547 11
2.547 16
2.547 10
2.548 20
2.548 14
2.548 13
2.549 8
2.549 14
2.549 16
2.550 13
2.550 12
2.550 22
2.551 11
2.551 8
2.551 10
2.552 12
2.552 6
2.552 7
2.553 12
2.553 22
2.553 7
2.553 17
2.554 12
2.554 12
2.554 16
2.555 11
2.555 12
2.555 15
2.556 11
2.556 9
2.556 9
2.557 17
2.557 9
2.557 19
2.558 7
2.558 10
2.558 6
2.559 12
2.559 13
2.559 16
2.560 11
2.560 10
2.560 23
2.561 11
2.561 6
2.561 15
2.561 12
2.562 11
2.562 24
2.562 15
2.563 8
2.563 16
2.563 15
2.564 12
2.564 10
2.564 12
2.565 10
2.565 15
2.565 13
2.566 11
2.566 10
2.566 14
2.567 16
2.567 23
2.567 15
2.568 7
2.568 16
2.568 7
2.568 12
2.569 9
2.569 13
2.569 9
2.570 15
2.570 13
2.570 14
2.571 10
2.571 16
2.571 13
2.572 11
2.572 21
2.572 11
2.573 17
2.573 17
2.573 7
2.574 17
2.574 16
2.574 14
2.575 14
2.575 8
2.575 10
2.576 10
2.576 11
2.576 7
2.576 9
2.577 13
2.577 13
2.577 15
2.578 15
2.578 11
2.578 13
2.579 7
2.579 13
2.579 16
2.580 19
2.580 6
2.580 12
2.581 12
2.581 10
2.581 12
2.582 10
2.582 15
2.582 11
2.583 12
2.583 8
2.583 9
2.584 12
2.584 7
2.584 14
2.585 10
2.585 9
2.585 13
2.585 10
2.586 14
2.586 21
2.586 10
2.587 7
2.587 15
2.587 19
2.588 12
2.588 19
2.588 17
2.589 7
2.589 9
2.589 20
2.590 10
2.590 9
2.590 15
2.591 10
2.591 12
2.591 9
2.592 4
2.592 14
2.592 14
2.593 10
2.593 12
2.593 15
2.594 10
2.594 11
2.594 10
2.594 7
2.595 14
2.595 10
2.595 16
2.596 14
2.596 25
2.596 11
2.597 14
2.597 12
2.597 8
2.598 9
2.598 13
2.598 7
2.599 15
2.599 12
2.599 11
2.600 10
2.600 10
2.600 13
2.601 19
2.601 7
2.601 15
2.602 9
2.602 12
2.602 12
2.603 13
2.603 12
2.603 13
2.603 6
2.604 12
2.604 14
2.604 9
2.605 9
2.605 5
2.605 9
2.606 12
2.606 13
2.606 9
2.607 14
2.607 7
2.607 14
2.608 5
2.608 7
2.608 14
2.609 8
2.609 12
2.609 14
2.610 12
2.610 9
2.610 13
2.611 7
2.611 12
2.611 10
2.612 8
2.612 11
2.612 16
2.613 14
2.613 8
2.613 21
2.614 12
2.614 19
2.614 14
2.614 14
2.615 7
2.615 12
2.615 12
2.616 6
2.616 14
2.616 6
2.617 11
2.617 13
2.617 16
2.618 11
2.618 9
2.618 15
2.619 7
2.619 8
2.619 13
2.620 12
2.620 20
2.620 14
2.621 6
2.621 11
2.621 15
2.622 13
2.622 14
2.622 12
2.623 7
2.623 4
2.623 14
2.624 13
2.624 9
2.624 9
2.625 13
2.625 20
2.625 18
2.625 11
2.626 14
2.626 15
2.626 8
2.627 16
2.627 9
2.627 13
2.628 12
2.628 10
2.628 8
2.629 16
2.629 17
2.629 9
2.630 9
2.630 16
2.630 4
2.631 16
2.631 15
2.631 9
2.632 7
2.632 14
2.632 11
2.633 18
2.633 16
2.633 3
2.634 13
2.634 20
2.634 13
2.635 12
2.635 14
2.635 13
2.636 14
2.636 19
2.636 8
2.637 17
2.637 17
2.637 15
2.637 22
2.638 25
2.638 16
2.638 24
2.639 26
2.639 16
2.639 25
2.640 11
2.640 8
2.640 13
2.641 11
2.641 8
2.641 14
2.642 11
2.642 12
2.642 18
2.643 17
2.643 15
2.643 12
2.644 13
2.644 13
2.644 16
2.645 9
2.645 17
2.645 17
2.646 8
2.646 16
2.646 19
2.647 11
2.647 10
2.647 17
2.648 16
2.648 10
2.648 14
2.649 21
2.649 12
2.649 10
2.650 4
2.650 7
2.650 16
2.651 11
2.651 13
2.651 11
2.652 20
2.652 12
2.652 16
2.652 12
2.653 10
2.653 14
2.653 12
2.654 11
2.654 15
2.654 16
2.655 12
2.655 13
2.655 13
2.656 14
2.656 24
2.656 18
2.657 21
2.657 20
2.657 13
2.658 11
2.658 20
2.658 14
2.659 14
2.659 20
2.659 9
2.660 6
2.660 14
2.660 13
2.661 10
2.661 11
2.661 13
2.662 9
2.662 12
2.662 9
2.663 8
2.663 21
2.663 14
2.664 10
2.664 15
2.664 12
2.665 10
2.665 16
2.665 22
2.666 9
2.666 19
2.666 8
2.667 13
2.667 10
2.667 7
2.668 11
2.668 19
2.668 10
2.669 14
2.669 16
2.669 12
2.669 8
2.670 11
2.670 19
2.670 15
2.671 17
2.671 10
2.671 6
2.672 13
2.672 11
2.672 8
2.673 18
2.673 16
2.673 18
2.674 13
2.674 14
2.674 6
2.675 16
2.675 15
2.675 10
2.676 14
2.676 11
2.676 6
2.677 12
2.677 13
2.677 12
2.678 6
2.678 15
2.678 9
2.679 13
2.679 16
2.679 10
2.680 9
2.680 8
2.680 6
2.681 7
2.681 9
2.681 12
2.682 7
2.682 11
2.682 13
2.683 13
2.683 13
2.683 8
2.684 13
2.684 17
2.684 9
2.685 12
2.685 14
2.685 12
2.686 14
2.686 9
2.686 12
2.687 13
2.687 8
2.687 14
2.688 13
2.688 16
2.688 11
2.689 11
2.689 15
2.689 13
2.690 19
2.690 8
2.690 10
2.691 9
2.691 8
2.691 7
2.691 11
2.692 11
2.692 11
2.692 9
2.693 11
2.693 12
2.693 12
2.694 5
2.694 17
2.694 11
2.695 16
2.695 2
2.695 19
2.696 7
2.696 18
2.696 12
2.697 9
2.697 8
2.697 13
2.698 11
2.698 11
2.698 17
2.699 12
2.699 10
2.699 11
2.700 10
2.700 10
2.700 14
2.701 16
2.701 5
2.701 10
2.702 9
2.702 6
2.702 15
2.703 11
2.703 11
2.703 11
2.704 11
2.704 12
2.704 11
2.705 7
2.705 16
2.705 10
2.706 12
2.706 13
2.706 12
2.707 19
2.707 18
2.707 8
2.708 22
2.708 10
2.708 14
2.709 14
2.709 13
2.709 9
2.710 12
2.710 6
2.710 9
2.711 14
2.711 7
2.711 12
2.712 16
2.712 12
2.712 10
2.713 13
2.713 11
2.713 8
2.714 17
2.714 9
2.714 26
2.715 8
2.715 5
2.715 12
2.716 12
2.716 11
2.716 10
2.717 12
2.717 8
2.717 10
2.718 17
2.718 4
2.718 9
2.719 11
2.719 7
2.719 12
2.720 13
2.720 8
2.720 11
2.721 17
2.721 14
2.721 13
2.722 13
2.722 7
2.722 10
2.723 16
2.723 11
2.723 13
2.724 11
2.724 7
2.724 15
2.725 9
2.725 11
2.725 10
2.726 20
2.726 16
2.726 10
2.727 11
2.727 12
2.727 16
2.728 16
2.728 5
2.728 10
2.729 12
2.729 6
2.729 11
2.730 12
2.730 15
2.730 19
2.731 9
2.731 10
2.731 16
2.732 18
2.732 10
2.732 12
2.733 10
2.733 7
2.733 16
2.734 8
2.734 14
2.734 17
2.735 17
2.735 8
2.735 15
2.736 10
2.736 7
2.736 19
2.737 14
2.737 8
2.737 13
2.738 5
2.738 11
2.738 11
2.739 11
2.739 7
2.739 16
2.740 8
2.740 13
2.740 15
2.741 9
2.741 12
2.741 17
2.742 14
2.742 9
2.742 19
2.743 7
2.743 9
2.743 13
2.744 18
2.744 11
2.744 16
2.745 11
2.745 5
2.745 11
2.746 12
2.746 7
2.746 14
2.747 13
2.747 11
2.747 15
2.748 15
2.748 7
2.748 13
2.749 13
2.749 8
2.749 17
2.750 14
2.750 9
2.750 6
2.751 12
2.751 14
2.751 15
2.752 10
2.752 14
2.752 15
2.753 14
2.753 14
2.753 10
2.754 13
2.754 9
2.754 9
2.755 16
2.755 13
2.755 17
2.756 20
2.756 12
2.756 14
2.757 11
2.757 6
2.757 10
2.758 17
2.758 15
2.758 7
2.759 15
2.759 10
2.759 16
2.760 13
2.760 16
2.760 6
2.761 10
2.761 7
2.761 13
2.762 15
2.762 11
2.762 10
2.763 20
2.763 19
2.763 17
2.764 15
2.764 21
2.764 9
2.765 11
2.765 10
2.765 12
2.766 10
2.766 11
2.766 8
2.767 6
2.767 14
2.767 13
2.768 16
2.768 11
2.768 12
2.769 12
2.769 11
2.769 9
2.770 9
2.770 9
2.770 13
2.771 21
2.771 8
2.771 16
2.772 13
2.772 19
2.772 11
2.773 12
2.773 8
2.773 19
2.774 9
2.774 7
2.774 14
2.775 11
2.775 14
2.775 9
2.776 16
2.776 12
2.776 15
2.777 15
2.777 11
2.777 16
2.778 7
2.778 11
2.778 19
2.779 19
2.779 7
2.779 7
2.780 13
2.780 11
2.780 20
2.781 10
2.781 16
2.781 8
2.782 16
2.782 10
2.782 12
2.783 9
2.783 7
2.783 8
2.784 17
2.784 12
2.784 17
2.785 13
2.785 13
2.785 14
2.786 11
2.786 7
2.786 15
2.787 7
2.787 11
2.787 15
2.788 11
2.788 7
2.788 16
2.789 11
2.789 7
2.789 18
2.790 12
2.790 15
2.790 14
2.791 7
2.791 14
2.791 15
2.792 12
2.792 11
2.792 13
2.793 14
2.793 20
2.793 9
2.794 2
2.794 12
2.794 7
2.795 13
2.795 15
2.795 14
2.796 10
2.796 10
2.796 10
2.797 15
2.797 8
2.797 14
2.798 11
2.798 11
2.798 7
2.799 12
2.799 12
2.800 10
2.800 15
2.800 14
2.801 6
2.801 12
2.801 11
2.802 11
2.802 11
2.802 11
2.803 8
2.803 10
2.803 10
2.804 19
2.804 13
2.804 14
2.805 9
2.805 15
2.805 17
2.806 9
2.806 13
2.806 12
2.807 17
2.807 8
2.807 9
2.808 12
2.808 11
2.808 13
2.809 12
2.809 12
2.809 12
2.810 15
2.810 16
2.810 12
2.811 15
2.811 15
2.811 13
2.812 15
2.812 16
2.812 15
2.813 11
2.813 21
2.813 14
2.814 14
2.814 15
2.814 23
2.815 14
2.815 10
2.815 12
2.816 14
2.816 22
2.816 12
2.817 18
2.817 16
2.817 18
2.818 10
2.818 17
2.818 12
2.819 14
2.819 16
2.819 8
2.820 10
2.820 11
2.820 9
2.821 10
2.821 11
2.821 10
2.822 14
2.822 16
2.823 6
2.823 11
2.823 15
2.824 11
2.824 12
2.824 18
2.825 8
2.825 20
2.825 11
2.826 5
2.826 21
2.826 15
2.827 6
2.827 7
2.827 5
2.828 11
2.828 12
2.828 10
2.829 12
2.829 15
2.829 26
2.830 6
2.830 18
2.830 17
2.831 9
2.831 11
2.831 15
2.832 20
2.832 19
2.832 11
2.833 6
2.833 9
2.833 18
2.834 11
2.834 19
2.834 14
2.835 12
2.835 15
2.835 16
2.836 10
2.836 9
2.836 12
2.837 6
2.837 12
2.837 3
2.838 10
2.838 19
2.838 8
2.839 8
2.839 9
2.840 13
2.840 8
2.840 11
2.841 10
2.841 9
2.841 20
2.842 14
2.842 11
2.842 19
2.843 17
2.843 13
2.843 12
2.844 16
2.844 8
2.844 14
2.845 7
2.845 12
2.845 20
2.846 15
2.846 11
2.846 10
2.847 11
2.847 14
2.847 16
2.848 19
2.848 22
2.848 11
2.849 13
2.849 12
2.849 16
2.850 10
2.850 10
2.850 18
2.851 16
2.851 16
2.851 14
2.852 13
2.852 7
2.852 13
2.853 13
2.853 8
2.853 14
2.854 8
2.854 4
2.855 23
2.855 13
2.855 11
2.856 17
2.856 12
2.856 9
2.857 14
2.857 14
2.857 14
2.858 8
2.858 16
2.858 13
2.859 11
2.859 10
2.859 10
2.860 13
2.860 9
2.860 8
2.861 10
2.861 11
2.861 9
2.862 18
2.862 12
2.862 9
2.863 14
2.863 6
2.863 8
2.864 6
2.864 11
2.864 12
2.865 16
2.865 13
2.865 13
2.866 19
2.866 12
2.866 12
2.867 12
2.867 10
2.868 7
2.868 20
2.868 14
2.869 7
2.869 14
2.869 12
2.870 15
2.870 12
2.870 8
2.871 12
2.871 8
2.871 14
2.872 10
2.872 12
2.872 9
2.873 8
2.873 10
2.873 11
2.874 17
2.874 16
2.874 14
2.875 10
2.875 11
2.875 18
2.876 8
2.876 14
2.876 6
2.877 14
2.877 18
2.877 18
2.878 14
2.878 11
2.878 20
2.879 5
2.879 15
2.880 12
2.880 15
2.880 9
2.881 16
2.881 9
2.881 13
2.882 17
2.882 6
2.882 10
2.883 16
2.883 7
2.883 11
2.884 6
2.884 10
2.884 16
2.885 13
2.885 9
2.885 11
2.886 13
2.886 11
2.886 19
2.887 23
2.887 14
2.887 19
2.888 17
2.888 9
2.888 15
2.889 11
2.889 17
2.889 10
2.890 10
2.890 9
2.891 13
2.891 14
2.891 14
2.892 12
2.892 18
2.892 15
2.893 11
2.893 11
2.893 15
2.894 5
2.894 17
2.894 17
2.895 11
2.895 15
2.895 3
2.896 16
2.896 10
2.896 19
2.897 20
2.897 11
2.897 9
2.898 18
2.898 12
2.898 10
2.899 15
2.899 16
2.899 13
2.900 11
2.900 5
2.901 11
2.901 12
2.901 10
2.902 11
2.902 14
2.902 10
2.903 14
2.903 14
2.903 12
2.904 9
2.904 17
2.904 8
2.905 8
2.905 13
2.905 16
2.906 7
2.906 16
2.906 18
2.907 18
2.907 14
2.907 19
2.908 12
2.908 21
2.908 15
2.909 15
2.909 7
2.909 13
2.910 16
2.910 10
2.911 7
2.911 8
2.911 16
2.912 11
2.912 14
2.912 16
2.913 12
2.913 7
2.913 10
2.914 11
2.914 13
2.914 15
2.915 22
2.915 10
2.915 22
2.916 17
2.916 17
2.916 13
2.917 20
2.917 6
2.917 12
2.918 10
2.918 17
2.918 11
2.919 16
2.919 6
2.920 10
2.920 10
2.920 12
2.921 11
2.921 13
2.921 15
2.922 14
2.922 14
2.922 8
2.923 10
2.923 12
2.923 8
2.924 10
2.924 15
2.924 8
2.925 19
2.925 8
2.925 9
2.926 16
2.926 11
2.926 6
2.927 8
2.927 16
2.927 9
2.928 9
2.928 11
2.929 12
2.929 14
2.929 12
2.930 5
2.930 12
2.930 8
2.931 7
2.931 11
2.931 8
2.932 14
2.932 13
2.932 20
2.933 4
2.933 17
2.933 14
2.934 8
2.934 13
2.934 14
2.935 12
2.935 14
2.935 7
2.936 11
2.936 19
2.937 15
2.937 13
2.937 20
2.938 16
2.938 10
2.938 12
2.939 12
2.939 13
2.939 9
2.940 9
2.940 12
2.940 13
2.941 9
2.941 8
2.941 9
2.942 11
2.942 9
2.942 15
2.943 13
2.943 7
2.943 16
2.944 1
2.944 12
2.945 9
2.945 20
2.945 6
2.946 6
2.946 12
2.946 8
2.947 12
2.947 10
2.947 11
2.948 13
2.948 13
2.948 13
2.949 15
2.949 15
2.949 7
2.950 11
2.950 12
2.950 11
2.951 13
2.951 10
2.951 7
2.952 15
2.952 13
2.953 9
2.953 13
2.953 15
2.954 12
2.954 14
2.954 16
2.955 17
2.955 16
2.955 11
2.956 17
2.956 16
2.956 19
2.957 12
2.957 13
2.957 17
2.958 11
2.958 11
2.958 17
2.959 12
2.959 17
2.960 15
2.960 9
2.960 19
2.961 14
2.961 9
2.961 15
2.962 10
2.962 4
2.962 13
2.963 11
2.963 14
2.963 14
2.964 14
2.964 10
2.964 15
2.965 15
2.965 7
2.965 16
2.966 13
2.966 11
2.966 8
2.967 18
2.967 14
2.968 12
2.968 14
2.968 6
2.969 13
2.969 15
2.969 7
2.970 13
2.970 12
2.970 8
2.971 22
2.971 11
2.971 8
2.972 12
2.972 16
2.972 12
2.973 16
2.973 7
2.973 6
2.974 16
2.974 19
2.975 11
2.975 26
2.975 9
2.976 18
2.976 11
2.976 15
2.977 18
2.977 7
2.977 7
2.978 11
2.978 9
2.978 22
2.979 7
2.979 16
2.979 6
2.980 9
2.980 20
2.981 16
2.981 13
2.981 11
2.982 13
2.982 5
2.982 15
2.983 18
2.983 11
2.983 18
2.984 16
2.984 12
2.984 26
2.985 14
2.985 10
2.985 10
2.986 15
2.986 13
2.986 17
2.987 17
2.987 9
2.988 10
2.988 14
2.988 6
2.989 9
2.989 13
2.989 13
2.990 17
2.990 17
2.990 4
2.991 16
2.991 8
2.991 9
2.992 14
2.992 9
2.992 9
2.993 9
2.993 10
2.993 11
2.994 16
2.994 12
2.995 14
2.995 16
2.995 11
2.996 16
2.996 10
2.996 18
2.997 12
2.997 5
2.997 15
2.998 12
2.998 10
2.998 10
2.999 13
2.999 12
2.999 15
3.000 11
3.000 9
3.001 9
3.001 11
3.001 17
3.002 7
3.002 9
3.002 15
3.003 16
3.003 7
3.003 11
3.004 10
3.004 11
3.004 15
3.005 14
3.005 9
3.005 13
3.006 16
3.006 12
3.007 7
3.007 11
3.007 15
3.008 11
3.008 13
3.008 10
3.009 11
3.009 12
3.009 10
3.010 15
3.010 15
3.010 12
3.011 14
3.011 20
3.011 9
3.012 12
3.012 11
3.013 17
3.013 13
3.013 16
3.014 13
3.014 17
3.014 14
3.015 8
3.015 15
3.015 9
3.016 8
3.016 13
3.016 13
3.017 9
3.017 16
3.017 16
3.018 4
3.018 13
3.019 10
3.019 9
3.019 14
3.020 14
3.020 10
3.020 10
3.021 16
3.021 15
3.021 11
3.022 11
3.022 9
3.022 8
3.023 11
3.023 16
3.023 18
3.024 13
3.024 4
3.025 9
3.025 9
3.025 9
3.026 9
3.026 6
3.026 15
3.027 14
3.027 15
3.027 6
3.028 9
3.028 8
3.028 12
3.029 10
3.029 21
3.029 17
3.030 12
3.030 18
3.031 12
3.031 8
3.031 14
3.032 13
3.032 13
3.032 13
3.033 11
3.033 8
3.033 6
3.034 16
3.034 12
3.034 11
3.035 9
3.035 6
3.036 10
3.036 8
3.036 12
3.037 15
3.037 17
3.037 5
3.038 14
3.038 14
3.038 16
3.039 10
3.039 12
3.039 10
3.040 15
3.040 8
3.040 18
3.041 13
3.041 11
3.042 9
3.042 12
3.042 8
3.043 13
3.043 14
3.043 11
3.044 10
3.044 12
3.044 13
3.045 13
3.045 9
3.045 9
3.046 11
3.046 10
3.047 8
3.047 8
3.047 12
3.048 10
3.048 9
3.048 8
3.049 12
3.049 12
3.049 13
3.050 10
3.050 17
3.050 10
3.051 9
3.051 15
3.052 16
3.052 6
3.052 16
3.053 9
3.053 9
3.053 11
3.054 15
3.054 2
3.054 13
3.055 15
3.055 9
3.055 10
3.056 11
3.056 9
3.056 8
3.057 11
3.057 8
3.058 14
3.058 12
3.058 12
3.059 9
3.059 14
3.059 13
3.060 13
3.060 16
3.060 14
3.061 12
3.061 13
3.061 12
3.062 10
3.062 15
3.063 7
3.063 18
3.063 12
3.064 8
3.064 7
3.064 15
3.065 6
3.065 8
3.065 9
3.066 7
3.066 11
3.066 10
3.067 7
3.067 11
3.068 16
3.068 6
3.068 9
3.069 15
3.069 12
3.069 8
3.070 7
3.070 4
3.070 12
3.071 15
3.071 5
3.071 10
3.072 19
3.072 13
3.073 11
3.073 11
3.073 9
3.074 8
3.074 9
3.074 8
3.075 10
3.075 8
3.075 6
3.076 8
3.076 14
3.076 14
3.077 7
3.077 6
3.078 5
3.078 8
3.078 8
3.079 15
3.079 11
3.079 8
3.080 9
3.080 16
3.080 8
3.081 14
3.081 15
3.081 12
3.082 10
3.082 12
3.083 3
3.083 9
3.083 9
3.084 13
3.084 13
3.084 11
3.085 18
3.085 10
3.085 12
3.086 13
3.086 13
3.086 10
3.087 7
3.087 8
3.088 18
3.088 7
3.088 11
3.089 15
3.089 11
3.089 9
3.090 12
3.090 16
3.090 10
3.091 14
3.091 12
3.092 11
3.092 13
3.092 15
3.093 5
3.093 11
3.093 9
3.094 13
3.094 16
3.094 9
3.095 9
3.095 11
3.095 13
3.096 7
3.096 10
3.097 8
3.097 13
3.097 13
3.098 11
3.098 11
3.098 14
3.099 16
3.099 9
3.099 10
3.100 6
3.100 10
3.100 7
3.101 16
3.101 8
3.102 13
3.102 6
3.102 11
3.103 13
3.103 15
3.103 7
3.104 12
3.104 7
3.104 16
3.105 7
3.105 11
3.106 6
3.106 8
3.106 7
3.107 7
3.107 9
3.107 6
3.108 7
3.108 10
3.108 8
3.109 12
3.109 16
3.109 18
3.110 4
3.110 12
3.111 13
3.111 14
3.111 6
3.112 11
3.112 9
3.112 17
3.113 14
3.113 12
3.113 14
3.114 13
3.114 10
3.115 13
3.115 14
3.115 8
3.116 17
3.116 10
3.116 7
3.117 6
3.117 10
3.117 10
3.118 13
3.118 6
3.118 18
3.119 10
3.119 17
3.120 10
3.120 19
3.120 11
3.121 12
3.121 14
3.121 20
3.122 7
3.122 10
3.122 9
3.123 6
3.123 15
3.124 15
3.124 12
3.124 9
3.125 14
3.125 11
3.125 16
3.126 13
3.126 15
3.126 9
3.127 4
3.127 10
3.127 12
3.128 14
3.128 13
3.129 21
3.129 9
3.129 15
3.130 15
3.130 13
3.130 9
3.131 11
3.131 11
3.131 5
3.132 15
3.132 13
3.133 8
3.133 10
3.133 16
3.134 5
3.134 14
3.134 13
3.135 15
3.135 8
3.135 12
3.136 8
3.136 13
3.137 12
3.137 9
3.137 12
3.138 7
3.138 15
3.138 13
3.139 14
3.139 10
3.139 10
3.140 14
3.140 7
3.141 12
3.141 7
3.141 11
3.142 15
3.142 9
3.142 14
3.143 12
3.143 10
3.143 8
3.144 10
3.144 12
3.144 10
3.145 7
3.145 12
3.146 13
3.146 8
3.146 15
3.147 12
3.147 16
3.147 18
3.148 8
3.148 14
3.148 13
3.149 15
3.149 13
3.150 19
3.150 15
3.150 12
3.151 14
3.151 11
3.151 13
3.152 10
3.152 6
3.152 18
3.153 12
3.153 13
3.154 10
3.154 13
3.154 11
3.155 11
3.155 6
3.155 15
3.156 13
3.156 13
3.156 12
3.157 16
3.157 16
3.158 6
3.158 20
3.158 18
3.159 13
3.159 13
3.159 11
3.160 6
3.160 16
3.160 10
3.161 9
3.161 13
3.162 13
3.162 10
3.162 15
3.163 8
3.163 9
3.163 15
3.164 4
3.164 9
3.164 17
3.165 18
3.165 10
3.166 21
3.166 17
3.166 8
3.167 14
3.167 12
3.167 8
3.168 9
3.168 7
3.168 10
3.169 6
3.169 13
3.170 6
3.170 10
3.170 15
3.171 10
3.171 14
3.171 15
3.172 10
3.172 9
3.172 12
3.173 9
3.173 11
3.174 15
3.174 7
3.174 17
3.175 20
3.175 9
3.175 10
3.176 8
3.176 11
3.176 6
3.177 22
3.177 9
3.178 13
3.178 16
3.178 6
3.179 10
3.179 11
3.179 19
3.180 13
3.180 18
3.180 6
3.181 12
3.181 9
3.182 7
3.182 18
3.182 14
3.183 7
3.183 8
3.183 12
3.184 14
3.184 6
3.184 11
3.185 8
3.185 13
3.186 24
3.186 4
3.186 9
3.187 13
3.187 7
3.187 15
3.188 15
3.188 7
3.189 12
3.189 9
3.189 13
3.190 12
3.190 11
3.190 11
3.191 16
3.191 12
3.191 6
3.192 20
3.192 14
3.193 12
3.193 15
3.193 11
3.194 12
3.194 11
3.194 13
3.195 9
3.195 12
3.195 15
3.196 7
3.196 16
3.197 8
3.197 14
3.197 15
3.198 9
3.198 6
3.198 9
3.199 12
3.199 15
3.199 14
3.200 9
3.200 7
3.201 9
3.201 18
3.201 11
3.202 10
3.202 26
3.202 7
3.203 24
3.203 9
3.204 15
3.204 17
3.204 10
3.205 8
3.205 19
3.205 13
3.206 13
3.206 5
3.206 6
3.207 7
3.207 16
3.208 12
3.208 9
3.208 11
3.209 6
3.209 7
3.209 19
3.210 14
3.210 6
3.210 21
3.211 12
3.211 15
3.212 19
3.212 22
3.212 18
3.213 23
3.213 22
3.213 20
3.214 21
3.214 13
3.215 6
3.215 13
3.215 14
3.216 12
3.216 8
3.216 15
3.217 12
3.217 19
3.217 6
3.218 12
3.218 15
3.219 10
3.219 14
3.219 8
3.220 6
3.220 6
3.220 14
3.221 15
3.221 7
3.221 11
3.222 7
3.222 9
3.223 13
3.223 10
3.223 12
3.224 14
3.224 9
3.224 14
3.225 8
3.225 12
3.226 13
3.226 10
3.226 11
3.227 7
3.227 11
3.227 12
3.228 12
3.228 11
3.228 15
3.229 6
3.229 13
3.230 19
3.230 12
3.230 21
3.231 11
3.231 10
3.231 20
3.232 11
3.232 15
3.233 20
3.233 13
3.233 12
3.234 23
3.234 10
3.234 11
3.235 12
3.235 9
3.235 5
3.236 11
3.236 14
3.237 11
3.237 10
3.237 9
3.238 10
3.238 13
3.238 6
3.239 11
3.239 12
3.240 9
3.240 9
3.240 13
3.241 16
3.241 9
3.241 13
3.242 17
3.242 11
3.242 18
3.243 10
3.243 9
3.244 16
3.244 18
3.244 8
3.245 15
3.245 4
3.245 8
3.246 12
3.246 13
3.247 11
3.247 11
3.247 14
3.248 11
3.248 7
3.248 7
3.249 12
3.249 15
3.250 7
3.250 10
3.250 16
3.251 11
3.251 19
3.251 7
3.252 17
3.252 9
3.252 14
3.253 21
3.253 7
3.254 14
3.254 18
3.254 5
3.255 12
3.255 15
3.255 5
3.256 10
3.256 6
3.257 11
3.257 16
3.257 15
3.258 9
3.258 16
3.258 20
3.259 15
3.259 14
3.259 15
3.260 8
3.260 24
3.261 10
3.261 10
3.261 20
3.262 8
3.262 13
3.262 13
3.263 17
3.263 8
3.264 14
3.264 15
3.264 11
3.265 22
3.265 18
3.265 9
3.266 16
3.266 9
3.267 22
3.267 15
3.267 16
3.268 11
3.268 9
3.268 8
3.269 13
3.269 16
3.270 17
3.270 14
3.270 17
3.271 13
3.271 10
3.271 11
3.272 10
3.272 7
3.272 9
3.273 12
3.273 7
3.274 12
3.274 14
3.274 6
3.275 10
3.275 13
3.275 13
3.276 17
3.276 12
3.277 10
3.277 12
3.277 19
3.278 9
3.278 11
3.278 17
3.279 12
3.279 12
3.280 14
3.280 9
3.280 18
3.281 9
3.281 13
3.281 6
3.282 17
3.282 7
3.282 9
3.283 8
3.283 10
3.284 14
3.284 12
3.284 9
3.285 15
3.285 13
3.285 9
3.286 21
3.286 13
3.287 15
3.287 12
3.287 11
3.288 10
3.288 11
3.288 10
3.289 8
3.289 14
3.290 10
3.290 13
3.290 10
3.291 10
3.291 11
3.291 15
3.292 10
3.292 16
3.293 16
3.293 8
3.293 7
3.294 6
3.294 12
3.294 13
3.295 16
3.295 15
3.296 14
3.296 11
3.296 15
3.297 10
3.297 11
3.297 16
3.298 7
3.298 17
3.299 7
3.299 10
3.299 11
3.300 16
3.300 10
3.300 15
3.301 14
3.301 11
3.301 15
3.302 5
3.302 9
3.303 16
3.303 7
3.303 12
3.304 10
3.304 15
3.304 14
3.305 14
3.305 5
3.306 7
3.306 14
3.306 17
3.307 17
3.307 13
3.307 5
3.308 15
3.308 15
3.309 17
3.309 6
3.309 14
3.310 10
3.310 12
3.310 8
3.311 12
3.311 11
3.312 12
3.312 13
3.312 13
3.313 20
3.313 11
3.313 6
3.314 12
3.314 8
3.315 12
3.315 11
3.315 15
3.316 7
3.316 15
3.316 13
3.317 6
3.317 8
3.318 15
3.318 7
3.318 18
3.319 7
3.319 7
3.319 18
3.320 17
3.320 5
3.321 7
3.321 12
3.321 12
3.322 14
3.322 15
3.322 13
3.323 18
3.323 13
3.324 16
3.324 13
3.324 9
3.325 12
3.325 10
3.325 10
3.326 16
3.326 11
3.327 16
3.327 13
3.327 16
3.328 14
3.328 7
3.328 14
3.329 14
3.329 11
3.330 13
3.330 16
3.330 9
3.331 14
3.331 19
3.331 8
3.332 13
3.332 15
3.333 14
3.333 15
3.333 9
3.334 9
3.334 13
3.334 14
3.335 10
3.335 11
3.336 14
3.336 9
3.336 17
3.337 9
3.337 9
3.337 6
3.338 12
3.338 3
3.339 9
3.339 18
3.339 8
3.340 15
3.340 16
3.340 13
3.341 12
3.341 12
3.342 10
3.342 10
3.342 15
3.343 7
3.343 8
3.343 10
3.344 12
3.344 16
3.345 11
3.345 6
3.345 14
3.346 14
3.346 6
3.346 19
3.347 18
3.347 12
3.348 15
3.348 9
3.348 15
3.349 12
3.349 12
3.349 11
3.350 11
3.350 6
3.351 10
3.351 8
3.351 9
3.352 13
3.352 10
3.352 14
3.353 11
3.353 14
3.354 13
3.354 7
3.354 7
3.355 9
3.355 12
3.355 15
3.356 11
3.356 10
3.357 19
3.357 14
3.357 10
3.358 12
3.358 18
3.358 7
3.359 10
3.359 9
3.360 10
3.360 13
3.360 9
3.361 6
3.361 14
3.362 9
3.362 15
3.362 10
3.363 10
3.363 10
3.363 12
3.364 6
3.364 15
3.365 21
3.365 14
3.365 10
3.366 19
3.366 14
3.366 10
3.367 15
3.367 17
3.368 15
3.368 12
3.368 8
3.369 8
3.369 10
3.369 13
3.370 8
3.370 12
3.371 12
3.371 8
3.371 19
3.372 18
3.372 10
3.372 18
3.373 8
3.373 9
3.374 16
3.374 23
3.374 13
3.375 12
3.375 18
3.375 6
3.376 12
3.376 11
3.377 13
3.377 15
3.377 12
3.378 7
3.378 8
3.378 11
3.379 10
3.379 22
3.380 15
3.380 8
3.380 17
3.381 19
3.381 11
3.382 10
3.382 12
3.382 9
3.383 19
3.383 9
3.383 9
3.384 15
3.384 17
3.385 10
3.385 12
3.385 10
3.386 9
3.386 13
3.386 14
3.387 8
3.387 11
3.388 13
3.388 12
3.388 10
3.389 13
3.389 3
3.389 16
3.390 15
3.390 11
3.391 20
3.391 13
3.391 10
3.392 11
3.392 17
3.393 9
3.393 16
3.393 9
3.394 8
3.394 4
3.394 9
3.395 13
3.395 7
3.396 18
3.396 3
3.396 12
3.397 13
3.397 7
3.397 19
3.398 10
3.398 10
3.399 8
3.399 9
3.399 8
3.400 14
3.400 11
3.400 14
3.401 17
3.401 10
3.402 9
3.402 13
3.402 19
3.403 14
3.403 10
3.404 11
3.404 8
3.404 16
3.405 13
3.405 13
3.405 14
3.406 19
3.406 9
3.407 12
3.407 10
3.407 10
3.408 7
3.408 14
3.408 13
3.409 15
3.409 12
3.410 5
3.410 5
3.410 9
3.411 16
3.411 14
3.411 12
3.412 10
3.412 18
3.413 10
3.413 13
3.413 11
3.414 8
3.414 11
3.415 15
3.415 10
3.415 12
3.416 12
3.416 9
3.416 11
3.417 9
3.417 8
3.418 12
3.418 16
3.418 11
3.419 6
3.419 9
3.419 11
3.420 12
3.420 9
3.421 7
3.421 6
3.421 18
3.422 11
3.422 10
3.423 10
3.423 4
3.423 9
3.424 14
3.424 16
3.424 10
3.425 9
3.425 13
3.426 9
3.426 9
3.426 15
3.427 8
3.427 14
3.427 8
3.428 8
3.428 7
3.429 12
3.429 9
3.429 15
3.430 7
3.430 8
3.431 10
3.431 7
3.431 9
3.432 15
3.432 12
3.432 4
3.433 19
3.433 16
3.434 14
3.434 13
3.434 21
3.435 17
3.435 16
3.436 12
3.436 15
3.436 10
3.437 9
3.437 7
3.437 7
3.438 17
3.438 3
3.439 11
3.439 14
3.439 13
3.440 5
3.440 13
3.440 9
3.441 8
3.441 11
3.442 8
3.442 14
3.442 16
3.443 7
3.443 14
3.444 22
3.444 12
3.444 19
3.445 14
3.445 22
3.445 17
3.446 13
3.446 10
3.447 12
3.447 16
3.447 11
3.448 17
3.448 13
3.449 10
3.449 11
3.449 14
3.450 9
3.450 11
3.450 13
3.451 14
3.451 17
3.452 12
3.452 13
3.452 17
3.453 11
3.453 9
3.453 13
3.454 15
3.454 13
3.455 16
3.455 13
3.455 15
3.456 11
3.456 17
3.457 12
3.457 17
3.457 17
3.458 8
3.458 13
3.458 13
3.459 10
3.459 11
3.460 10
3.460 9
3.460 3
3.461 10
3.461 9
3.462 13
3.462 14
3.462 8
3.463 11
3.463 14
3.463 10
3.464 11
3.464 17
3.465 24
3.465 15
3.465 13
3.466 11
3.466 12
3.467 13
3.467 6
3.467 13
3.468 12
3.468 12
3.468 11
3.469 13
3.469 9
3.470 20
3.470 8
3.470 13
3.471 8
3.471 14
3.472 6
3.472 12
3.472 12
3.473 6
3.473 9
3.473 15
3.474 12
3.474 15
3.475 9
3.475 16
3.475 12
3.476 11
3.476 11
3.477 8
3.477 14
3.477 12
3.478 12
3.478 12
3.478 7
3.479 16
3.479 13
3.480 11
3.480 20
3.480 17
3.481 4
3.481 10
3.482 14
3.482 13
3.482 16
3.483 9
3.483 12
3.483 13
3.484 16
3.484 9
3.485 12
3.485 17
3.485 14
3.486 15
3.486 13
3.487 8
3.487 19
3.487 7
3.488 11
3.488 9
3.488 13
3.489 6
3.489 17
3.490 14
3.490 10
3.490 17
3.491 14
3.491 8
3.492 9
3.492 15
3.492 9
3.493 12
3.493 16
3.493 19
3.494 16
3.494 14
3.495 11
3.495 15
3.495 17
3.496 13
3.496 16
3.497 15
3.497 8
3.497 20
3.498 17
3.498 7
3.498 12
3.499 11
3.499 9
3.500 10
3.500 10
3.500 11
3.501 10
3.501 13
3.502 6
3.502 16
3.502 15
3.503 12
3.503 15
3.504 11
3.504 14
3.504 14
3.505 12
3.505 9
3.505 8
3.506 7
3.506 15
3.507 13
3.507 10
3.507 7
3.508 9
3.508 20
3.509 13
3.509 6
3.509 9
3.510 10
3.510 9
3.510 15
3.511 14
3.511 8
3.512 16
3.512 8
3.512 10
3.513 13
3.513 9
3.514 7
3.514 9
3.514 8
3.515 13
3.515 14
3.516 8
3.516 9
3.516 17
3.517 7
3.517 17
3.517 9
3.518 4
3.518 14
3.519 9
3.519 8
3.519 12
3.520 13
3.520 6
3.521 19
3.521 9
3.521 7
3.522 12
3.522 11
3.522 6
3.523 5
3.523 14
3.524 12
3.524 12
3.524 9
3.525 12
3.525 12
3.526 12
3.526 11
3.526 10
3.527 10
3.527 6
3.528 13
3.528 11
3.528 9
3.529 10
3.529 13
3.529 7
3.530 10
3.530 5
3.531 7
3.531 6
3.531 20
3.532 10
3.532 8
3.533 12
3.533 7
3.533 11
3.534 9
3.534 10
3.535 13
3.535 12
3.535 12
3.536 12
3.536 7
3.536 6
3.537 12
3.537 15
3.538 9
3.538 20
3.538 15
3.539 15
3.539 14
3.540 22
3.540 11
3.540 13
3.541 17
3.541 13
3.542 15
3.542 12
3.542 16
3.543 10
3.543 10
3.543 14
3.544 9
3.544 10
3.545 7
3.545 10
3.545 9
3.546 15
3.546 12
3.547 11
3.547 7
3.547 10
3.548 13
3.548 9
3.549 9
3.549 10
3.549 15
3.550 9
3.550 15
3.550 11
3.551 8
3.551 6
3.552 10
3.552 9
3.552 9
3.553 15
3.553 17
3.554 10
3.554 9
3.554 11
3.555 7
3.555 12
3.556 14
3.556 12
3.556 12
3.557 11
3.557 7
3.557 7
3.558 10
3.558 15
3.559 15
3.559 12
3.559 12
3.560 5
3.560 16
3.561 13
3.561 9
3.561 16
3.562 11
3.562 10
3.563 16
3.563 15
3.563 7
3.564 9
3.564 11
3.564 12
3.565 9
3.565 10
3.566 7
3.566 14
3.566 8
3.567 10
3.567 10
3.568 8
3.568 8
3.568 19
3.569 8
3.569 13
3.570 8
3.570 9
3.570 8
3.571 9
3.571 10
3.572 16
3.572 11
3.572 17
3.573 9
3.573 10
3.573 11
3.574 13
3.574 22
3.575 18
3.575 11
3.575 15
3.576 13
3.576 10
3.577 11
3.577 10
3.577 6
3.578 21
3.578 8
3.579 6
3.579 20
3.579 5
3.580 4
3.580 14
3.581 11
3.581 18
3.581 12
3.582 15
3.582 10
3.582 7
3.583 16
3.583 7
3.584 13
3.584 16
3.584 10
3.585 4
3.585 18
3.586 6
3.586 14
3.586 11
3.587 10
3.587 13
3.588 12
3.588 6
3.588 16
3.589 12
3.589 9
3.590 4
3.590 10
3.590 7
3.591 9
3.591 15
3.591 11
3.592 14
3.592 10
3.593 10
3.593 12
3.593 10
3.594 11
3.594 14
3.595 15
3.595 14
3.595 12
3.596 9
3.596 6
3.597 12
3.597 12
3.597 10
3.598 13
3.598 13
3.599 13
3.599 15
3.599 11
3.600 6
3.600 15
3.601 11
3.601 11
3.601 21
3.602 7
3.602 8
3.602 16
3.603 15
3.603 10
3.604 18
3.604 12
3.604 10
3.605 17
3.605 7
3.606 15
3.606 11
3.606 15
3.607 5
3.607 7
3.608 20
3.608 9
3.608 22
3.609 12
3.609 2
3.610 11
3.610 13
3.610 10
3.611 11
3.611 13
3.612 11
3.612 10
3.612 10
3.613 6
3.613 11
3.613 13
3.614 8
3.614 12
3.615 9
3.615 15
3.615 8
3.616 14
3.616 13
3.617 9
3.617 12
3.617 12
3.618 17
3.618 10
3.619 16
3.619 10
3.619 15
3.620 14
3.620 21
3.621 11
3.621 12
3.621 6
3.622 12
3.622 11
3.623 10
3.623 15
3.623 11
3.624 16
3.624 11
3.625 11
3.625 12
3.625 15
3.626 7
3.626 13
3.626 10
3.627 7
3.627 8
3.628 12
3.628 9
3.628 11
3.629 8
3.629 11
3.630 9
3.630 10
3.630 7
3.631 17
3.631 9
3.632 10
3.632 9
3.632 13
3.633 19
3.633 8
3.634 13
3.634 9
3.634 4
3.635 15
3.635 13
3.636 8
3.636 17
3.636 9
3.637 12
3.637 15
3.638 7
3.638 13
3.638 12
3.639 11
3.639 12
3.640 10
3.640 15
3.640 12
3.641 9
3.641 15
3.641 12
3.642 12
3.642 5
3.643 14
3.643 6
3.643 9
3.644 11
3.644 13
3.645 8
3.645 12
3.645 8
3.646 4
3.646 14
3.647 12
3.647 9
3.647 14
3.648 8
3.648 12
3.649 11
3.649 10
3.649 15
3.650 14
3.650 12
3.651 15
3.651 9
3.651 14
3.652 5
3.652 14
3.653 9
3.653 13
3.653 9
3.654 22
3.654 10
3.655 19
3.655 12
3.655 11
3.656 18
3.656 16
3.657 9
3.657 12
3.657 7
3.658 10
3.658 15
3.659 16
3.659 8
3.659 15
3.660 15
3.660 17
3.661 11
3.661 12
3.661 8
3.662 12
3.662 20
3.662 17
3.663 8
3.663 11
3.664 8
3.664 12
3.664 10
3.665 10
3.665 18
3.666 16
3.666 8
3.666 12
3.667 7
3.667 6
3.668 13
3.668 8
3.668 13
3.669 11
3.669 16
3.670 8
3.670 9
3.670 7
3.671 10
3.671 9
3.672 10
3.672 11
3.672 12
3.673 8
3.673 10
3.674 19
3.674 10
3.674 13
3.675 13
3.675 13
3.676 12
3.676 17
3.676 14
3.677 5
3.677 13
3.678 11
3.678 6
3.678 12
3.679 15
3.679 8
3.680 13
3.680 17
3.680 10
3.681 18
3.681 9
3.682 7
3.682 14
3.682 6
3.683 9
3.683 17
3.684 11
3.684 15
3.684 19
3.685 10
3.685 11
3.686 16
3.686 11
3.686 8
3.687 12
3.687 23
3.688 16
3.688 13
3.688 7
3.689 12
3.689 14
3.690 10
3.690 2
3.690 9
3.691 12
3.691 9
3.692 15
3.692 10
3.692 11
3.693 14
3.693 12
3.694 10
3.694 13
3.694 15
3.695 12
3.695 15
3.695 13
3.696 9
3.696 8
3.697 16
3.697 16
3.697 16
3.698 20
3.698 14
3.699 12
3.699 17
3.699 8
3.700 9
3.700 12
3.701 9
3.701 17
3.701 7
3.702 11
3.702 15
3.703 16
3.703 15
3.703 23
3.704 18
3.704 13
3.705 11
3.705 19
3.705 6
3.706 18
3.706 9
3.707 9
3.707 10
3.707 10
3.708 13
3.708 7
3.709 18
3.709 8
3.709 17
3.710 9
3.710 12
3.711 6
3.711 11
3.711 8
3.712 15
3.712 11
3.713 13
3.713 5
3.713 7
3.714 13
3.714 13
3.715 11
3.715 11
3.715 19
3.716 14
3.716 13
3.717 11
3.717 16
3.717 13
3.718 12
3.718 10
3.719 10
3.719 11
3.719 2
3.720 10
3.720 14
3.721 9
3.721 9
3.721 17
3.722 9
3.722 10
3.723 15
3.723 13
3.723 8
3.724 14
3.724 14
3.725 12
3.725 16
3.725 10
3.726 14
3.726 8
3.727 13
3.727 18
3.727 12
3.728 3
3.728 14
3.729 24
3.729 22
3.729 11
3.730 12
3.730 14
3.731 9
3.731 11
3.731 17
3.732 11
3.732 22
3.733 19
3.733 8
3.733 15
3.734 11
3.734 10
3.735 9
3.735 8
3.735 10
3.736 12
3.736 8
3.737 16
3.737 17
3.738 2
3.738 11
3.738 12
3.739 12
3.739 12
3.740 10
3.740 11
3.740 14
3.741 21
3.741 8
3.742 8
3.742 9
3.742 12
3.743 9
3.743 10
3.744 15
3.744 9
3.744 10
3.745 13
3.745 9
3.746 16
3.746 19
3.746 8
3.747 14
3.747 4
3.748 6
3.748 14
3.748 12
3.749 15
3.749 20
3.750 14
3.750 17
3.750 26
3.751 14
3.751 16
3.752 15
3.752 14
3.752 15
3.753 10
3.753 14
3.754 7
3.754 16
3.754 6
3.755 9
3.755 17
3.756 6
3.756 11
3.756 11
3.757 7
3.757 14
3.758 17
3.758 7
3.758 10
3.759 10
3.759 14
3.760 11
3.760 14
3.760 13
3.761 16
3.761 13
3.762 12
3.762 13
3.762 14
3.763 16
3.763 11
3.764 13
3.764 12
3.764 10
3.765 11
3.765 9
3.766 12
3.766 9
3.766 12
3.767 6
3.767 9
3.768 14
3.768 8
3.768 7
3.769 10
3.769 8
3.770 14
3.770 15
3.771 14
3.771 13
3.771 12
3.772 13
3.772 27
3.773 21
3.773 16
3.773 20
3.774 12
3.774 17
3.775 16
3.775 17
3.775 6
3.776 14
3.776 8
3.777 12
3.777 15
3.777 9
3.778 14
3.778 10
3.779 18
3.779 6
3.779 5
3.780 11
3.780 8
3.781 14
3.781 14
3.781 15
3.782 18
3.782 16
3.783 13
3.783 19
3.783 16
3.784 10
3.784 18
3.785 12
3.785 11
3.785 18
3.786 16
3.786 11
3.787 21
3.787 10
3.787 7
3.788 11
3.788 6
3.789 11
3.789 19
3.789 10
3.790 5
3.790 19
3.791 10
3.791 9
3.792 12
3.792 11
3.792 17
3.793 22
3.793 9
3.794 20
3.794 14
3.794 8
3.795 14
3.795 9
3.796 14
3.796 8
3.796 14
3.797 10
3.797 5
3.798 7
3.798 15
3.798 15
3.799 15
3.799 18
3.800 12
3.800 25
3.800 15
3.801 16
3.801 15
3.802 11
3.802 8
3.802 10
3.803 16
3.803 8
3.804 10
3.804 15
3.804 12
3.805 11
3.805 13
3.806 7
3.806 11
3.807 10
3.807 8
3.807 14
3.808 11
3.808 11
3.809 13
3.809 13
3.809 13
3.810 10
3.810 11
3.811 11
3.811 10
3.811 13
3.812 11
3.812 15
3.813 22
3.813 10
3.813 15
3.814 18
3.814 11
3.815 10
3.815 14
3.815 6
3.816 9
3.816 14
3.817 5
3.817 15
3.817 19
3.818 11
3.818 12
3.819 14
3.819 7
3.820 10
3.820 19
3.820 10
3.821 13
3.821 13
3.822 13
3.822 15
3.822 12
3.823 12
3.823 17
3.824 14
3.824 15
3.824 17
3.825 12
3.825 6
3.826 12
3.826 11
3.826 9
3.827 11
3.827 14
3.828 5
3.828 12
3.828 17
3.829 6
3.829 18
3.830 16
3.830 12
3.830 18
3.831 17
3.831 14
3.832 7
3.832 15
3.833 13
3.833 17
3.833 12
3.834 7
3.834 10
3.835 18
3.835 12
3.835 13
3.836 13
3.836 2
3.837 13
3.837 10
3.837 12
3.838 9
3.838 12
3.839 20
3.839 12
3.839 7
3.840 12
3.840 12
3.841 10
3.841 9
3.841 9
3.842 10
3.842 11
3.843 10
3.843 9
3.844 10
3.844 11
3.844 9
3.845 16
3.845 13
3.846 18
3.846 8
3.846 10
3.847 16
3.847 16
3.848 11
3.848 15
3.848 12
3.849 5
3.849 3
3.850 13
3.850 10
3.850 10
3.851 13
3.851 5
3.852 13
3.852 11
3.853 9
3.853 4
3.853 9
3.854 20
3.854 11
3.855 12
3.855 10
3.855 13
3.856 6
3.856 11
3.857 10
3.857 8
3.857 13
3.858 7
3.858 10
3.859 15
3.859 10
3.859 12
3.860 11
3.860 11
3.861 11
3.861 10
3.862 9
3.862 7
3.862 13
3.863 11
3.863 11
3.864 15
3.864 9
3.864 13
3.865 7
3.865 16
3.866 6
3.866 18
3.866 14
3.867 8
3.867 9
3.868 16
3.868 8
3.868 6
3.869 3
3.869 8
3.870 10
3.870 12
3.871 10
3.871 17
3.871 15
3.872 8
3.872 12
3.873 16
3.873 7
3.873 10
3.874 17
3.874 7
3.875 12
3.875 16
3.875 15
3.876 12
3.876 9
3.877 14
3.877 13
3.877 7
3.878 10
3.878 13
3.879 8
3.879 4
3.880 15
3.880 6
3.880 7
3.881 18
3.881 8
3.882 7
3.882 8
3.882 13
3.883 12
3.883 17
3.884 9
3.884 5
3.884 15
3.885 9
3.885 10
3.886 12
3.886 10
3.887 8
3.887 18
3.887 13
3.888 15
3.888 14
3.889 10
3.889 18
3.889 13
3.890 18
3.890 8
3.891 8
3.891 9
3.891 9
3.892 8
3.892 15
3.893 12
3.893 9
3.894 15
3.894 12
3.894 11
3.895 18
3.895 7
3.896 8
3.896 9
3.896 10
3.897 14
3.897 8
3.898 13
3.898 12
3.898 8
3.899 14
3.899 21
3.900 10
3.900 10
3.900 11
3.901 18
3.901 10
3.902 21
3.902 9
3.903 10
3.903 5
3.903 17
3.904 11
3.904 1
3.905 15
3.905 8
3.905 17
3.906 11
3.906 8
3.907 9
3.907 15
3.907 13
3.908 13
3.908 13
3.909 13
3.909 15
3.910 8
3.910 9
3.910 12
3.911 14
3.911 7
3.912 13
3.912 18
3.912 15
3.913 17
3.913 7
3.914 12
3.914 18
3.914 12
3.915 9
3.915 16
3.916 15
3.916 8
3.917 20
3.917 10
3.917 6
3.918 9
3.918 11
3.919 9
3.919 12
3.919 9
3.920 9
3.920 20
3.921 18
3.921 9
3.922 15
3.922 7
3.922 13
3.923 11
3.923 8
3.924 12
3.924 13
3.924 17
3.925 8
3.925 13
3.926 13
3.926 7
3.926 15
3.927 11
3.927 14
3.928 12
3.928 14
3.929 14
3.929 16
3.929 11
3.930 8
3.930 17
3.931 12
3.931 3
3.931 13
3.932 11
3.932 9
3.933 11
3.933 19
3.933 11
3.934 13
3.934 14
3.935 5
3.935 20
3.936 12
3.936 9
3.936 14
3.937 16
3.937 9
3.938 12
3.938 7
3.938 15
3.939 19
3.939 14
3.940 12
3.940 7
3.941 15
3.941 10
3.941 8
3.942 11
3.942 9
3.943 13
3.943 13
3.943 8
3.944 16
3.944 15
3.945 11
3.945 9
3.945 15
3.946 11
3.946 13
3.947 9
3.947 12
3.948 14
3.948 7
3.948 16
3.949 14
3.949 11
3.950 9
3.950 15
3.950 17
3.951 12
3.951 14
3.952 9
3.952 9
3.953 19
3.953 7
3.953 13
3.954 14
3.954 11
3.955 6
3.955 16
3.955 10
3.956 6
3.956 14
3.957 16
3.957 17
3.958 8
3.958 19
3.958 20
3.959 14
3.959 13
3.960 8
3.960 9
3.960 14
3.961 8
3.961 10
3.962 16
3.962 14
3.963 13
3.963 5
3.963 10
3.964 13
3.964 19
3.965 14
3.965 14
3.965 10
3.966 8
3.966 13
3.967 20
3.967 9
3.967 17
3.968 9
3.968 20
3.969 8
3.969 14
3.970 9
3.970 17
3.970 15
3.971 14
3.971 17
3.972 15
3.972 17
3.972 13
3.973 9
3.973 12
3.974 14
3.974 18
3.975 6
3.975 11
3.975 10
3.976 12
3.976 8
3.977 9
3.977 14
3.977 12
3.978 11
3.978 8
3.979 8
3.979 10
3.980 10
3.980 10
3.980 18
3.981 14
3.981 15
3.982 17
3.982 19
3.982 13
3.983 15
3.983 19
3.984 18
3.984 6
3.985 10
3.985 15
3.985 10
3.986 14
3.986 7
3.987 6
3.987 3
3.987 12
3.988 12
3.988 12
3.989 12
3.989 10
3.990 5
3.990 13
3.990 12
3.991 8
3.991 10
3.992 17
3.992 13
3.992 22
3.993 22
3.993 14
3.994 24
3.994 21
3.995 17
3.995 13
3.995 12
3.996 11
3.996 12
3.997 12
3.997 10
3.997 8
3.998 7
3.998 5
3.999 16
3.999 14
4.000 10
4.000 19
4.000 9
4.001 9
4.001 17
4.002 10
4.002 14
4.002 8
4.003 20
4.003 13
4.004 18
4.004 17
4.005 16
4.005 6
4.005 10
4.006 12
4.006 15
4.007 10
4.007 9
4.007 8
4.008 11
4.008 4
4.009 13
4.009 8
4.010 9
4.010 20
4.010 13
4.011 9
4.011 10
4.012 21
4.012 11
4.013 13
4.013 13
4.013 16
4.014 19
4.014 22
4.015 10
4.015 17
4.015 16
4.016 19
4.016 28
4.017 15
4.017 16
4.018 15
4.018 16
4.018 13
4.019 19
4.019 13
4.020 8
4.020 15
4.020 17
4.021 5
4.021 11
4.022 8
4.022 10
4.023 13
4.023 14
4.023 12
4.024 13
4.024 24
4.025 16
4.025 23
4.025 19
4.026 16
4.026 23
4.027 16
4.027 10
4.028 16
4.028 8
4.028 18
4.029 14
4.029 12
4.030 11
4.030 14
4.031 10
4.031 8
4.031 13
4.032 8
4.032 15
4.033 10
4.033 14
4.033 7
4.034 15
4.034 17
4.035 5
4.035 11
4.036 11
4.036 10
4.036 13
4.037 15
4.037 10
4.038 14
4.038 16
4.039 10
4.039 12
4.039 22
4.040 6
4.040 16
4.041 11
4.041 9
4.041 16
4.042 14
4.042 11
4.043 14
4.043 15
4.044 12
4.044 13
4.044 13
4.045 14
4.045 7
4.046 11
4.046 15
4.046 12
4.047 8
4.047 14
4.048 17
4.048 24
4.049 18
4.049 26
4.049 20
4.050 19
4.050 14
4.051 11
4.051 13
4.052 8
4.052 18
4.052 9
4.053 20
4.053 9
4.054 6
4.054 10
4.054 17
4.055 14
4.055 17
4.056 10
4.056 6
4.057 12
4.057 16
4.057 13
4.058 14
4.058 17
4.059 24
4.059 25
4.060 17
4.060 10
4.060 12
4.061 10
4.061 11
4.062 17
4.062 15
4.062 14
4.063 18
4.063 10
4.064 17
4.064 11
4.065 19
4.065 8
4.065 8
4.066 19
4.066 13
4.067 8
4.067 8
4.068 9
4.068 15
4.068 12
4.069 18
4.069 16
4.070 16
4.070 15
4.070 7
4.071 19
4.071 11
4.072 10
4.072 12
4.073 6
4.073 10
4.073 7
4.074 7
4.074 16
4.075 13
4.075 7
4.076 9
4.076 14
4.076 10
4.077 7
4.077 13
4.078 6
4.078 7
4.079 7
4.079 3
4.079 10
4.080 9
4.080 9
4.081 14
4.081 13
4.081 3
4.082 13
4.082 16
4.083 11
4.083 17
4.084 18
4.084 6
4.084 8
4.085 22
4.085 15
4.086 14
4.086 13
4.087 8
4.087 14
4.087 10
4.088 7
4.088 21
4.089 6
4.089 11
4.089 11
4.090 13
4.090 7
4.091 16
4.091 11
4.092 11
4.092 9
4.092 7
4.093 6
4.093 23
4.094 14
4.094 12
4.095 10
4.095 11
4.095 10
4.096 14
4.096 13
4.097 10
4.097 13
4.098 15
4.098 4
4.098 9
4.099 12
4.099 9
4.100 9
4.100 14
4.100 5
4.101 8
4.101 16
4.102 8
4.102 7
4.103 11
4.103 8
4.103 15
4.104 13
4.104 11
4.105 14
4.105 11
4.106 23
4.106 9
4.106 6
4.107 11
4.107 9
4.108 6
4.108 8
4.109 11
4.109 11
4.109 9
4.110 13
4.110 11
4.111 8
4.111 15
4.112 14
4.112 8
4.112 11
4.113 3
4.113 19
4.114 11
4.114 14
4.114 22
4.115 17
4.115 12
4.116 11
4.116 13
4.117 13
4.117 11
4.117 12
4.118 22
4.118 10
4.119 15
4.119 10
4.120 9
4.120 19
4.120 9
4.121 21
4.121 10
4.122 11
4.122 3
4.123 13
4.123 15
4.123 9
4.124 14
4.124 16
4.125 8
4.125 8
4.126 5
4.126 12
4.126 14
4.127 9
4.127 10
4.128 10
4.128 7
4.129 14
4.129 16
4.129 14
4.130 8
4.130 7
4.131 14
4.131 4
4.131 5
4.132 12
4.132 6
4.133 6
4.133 22
4.134 9
4.134 13
4.134 8
4.135 8
4.135 13
4.136 14
4.136 10
4.137 16
4.137 11
4.137 15
4.138 22
4.138 15
4.139 12
4.139 14
4.140 10
4.140 9
4.140 12
4.141 10
4.141 10
4.142 12
4.142 11
4.143 12
4.143 8
4.143 7
4.144 12
4.144 14
4.145 14
4.145 11
4.146 14
4.146 12
4.146 10
4.147 18
4.147 12
4.148 9
4.148 9
4.149 11
4.149 10
4.149 14
4.150 17
4.150 9
4.151 9
4.151 16
4.152 5
4.152 13
4.152 15
4.153 10
4.153 13
4.154 12
4.154 10
4.154 14
4.155 11
4.155 7
4.156 14
4.156 7
4.157 7
4.157 14
4.157 12
4.158 9
4.158 9
4.159 13
4.159 9
4.160 18
4.160 11
4.160 12
4.161 11
4.161 11
4.162 8
4.162 20
4.163 16
4.163 12
4.163 18
4.164 15
4.164 9
4.165 17
4.165 17
4.166 14
4.166 11
4.166 13
4.167 6
4.167 18
4.168 12
4.168 14
4.169 13
4.169 12
4.169 15
4.170 11
4.170 9
4.171 10
4.171 16
4.172 12
4.172 10
4.172 18
4.173 18
4.173 9
4.174 11
4.174 15
4.175 10
4.175 16
4.175 13
4.176 9
4.176 13
4.177 10
4.177 12
4.178 18
4.178 14
4.178 13
4.179 13
4.179 6
4.180 8
4.180 17
4.181 12
4.181 14
4.181 24
4.182 9
4.182 16
4.183 15
4.183 13
4.184 10
4.184 12
4.184 9
4.185 11
4.185 8
4.186 11
4.186 11
4.187 12
4.187 14
4.187 6
4.188 24
4.188 15
4.189 8
4.189 6
4.190 16
4.190 7
4.190 16
4.191 13
4.191 11
4.192 11
4.192 11
4.193 13
4.193 15
4.193 13
4.194 10
4.194 12
4.195 20
4.195 8
4.196 10
4.196 8
4.196 8
4.197 19
4.197 12
4.198 9
4.198 19
4.199 12
4.199 11
4.199 15
4.200 17
4.200 16
4.201 15
4.201 13
4.202 15
4.202 15
4.202 9
4.203 10
4.203 16
4.204 13
4.204 11
4.205 18
4.205 15
4.205 5
4.206 11
4.206 10
4.207 1
4.207 18
4.208 5
4.208 14
4.208 15
4.209 17
4.209 12
4.210 10
4.210 9
4.211 7
4.211 7
4.211 11
4.212 12
4.212 13
4.213 15
4.213 11
4.214 22
4.214 12
4.214 13
4.215 14
4.215 14
4.216 13
4.216 16
4.217 8
4.217 10
4.217 18
4.218 13
4.218 7
4.219 13
4.219 15
4.220 13
4.220 15
4.221 14
4.221 14
4.221 12
4.222 10
4.222 8
4.223 13
4.223 9
4.224 5
4.224 16
4.224 16
4.225 5
4.225 9
4.226 11
4.226 14
4.227 15
4.227 10
4.227 9
4.228 9
4.228 11
4.229 10
4.229 13
4.230 12
4.230 7
4.230 5
4.231 10
4.231 11
4.232 4
4.232 14
4.233 5
4.233 12
4.233 10
4.234 6
4.234 14
4.235 11
4.235 8
4.236 14
4.236 12
4.236 19
4.237 12
4.237 8
4.238 7
4.238 18
4.239 10
4.239 13
4.239 18
4.240 15
4.240 5
4.241 17
4.241 18
4.242 12
4.242 17
4.243 17
4.243 8
4.243 13
4.244 25
4.244 13
4.245 10
4.245 15
4.246 10
4.246 15
4.246 13
4.247 9
4.247 7
4.248 13
4.248 8
4.249 8
4.249 8
4.249 5
4.250 16
4.250 10
4.251 9
4.251 10
4.252 13
4.252 7
4.252 10
4.253 13
4.253 12
4.254 16
4.254 19
4.255 9
4.255 17
4.255 12
4.256 4
4.256 12
4.257 10
4.257 6
4.258 14
4.258 10
4.259 5
4.259 12
4.259 14
4.260 12
4.260 14
4.261 9
4.261 14
4.262 16
4.262 7
4.262 8
4.263 11
4.263 16
4.264 12
4.264 8
4.265 8
4.265 13
4.265 13
4.266 9
4.266 8
4.267 10
4.267 9
4.268 7
4.268 14
4.268 12
4.269 13
4.269 8
4.270 13
4.270 7
4.271 14
4.271 6
4.271 17
4.272 18
4.272 22
4.273 10
4.273 10
4.274 9
4.274 7
4.275 14
4.275 6
4.275 9
4.276 10
4.276 7
4.277 13
4.277 10
4.278 5
4.278 6
4.278 8
4.279 10
4.279 4
4.280 17
4.280 14
4.281 8
4.281 15
4.281 14
4.282 11
4.282 16
4.283 13
4.283 10
4.284 8
4.284 12
4.285 17
4.285 6
4.285 11
4.286 15
4.286 15
4.287 17
4.287 10
4.288 10
4.288 18
4.288 15
4.289 12
4.289 10
4.290 10
4.290 17
4.291 16
4.291 6
4.291 10
4.292 11
4.292 11
4.293 15
4.293 16
4.294 11
4.294 11
4.295 9
4.295 10
4.295 16
4.296 9
4.296 9
4.297 7
4.297 19
4.298 11
4.298 18
4.298 24
4.299 8
4.299 9
4.300 23
4.300 7
4.301 13
4.301 14
4.301 11
4.302 10
4.302 13
4.303 6
4.303 10
4.304 18
4.304 18
4.305 14
4.305 13
4.305 8
4.306 13
4.306 10
4.307 11
4.307 18
4.308 18
4.308 8
4.308 18
4.309 12
4.309 18
4.310 15
4.310 21
4.311 16
4.311 16
4.311 13
4.312 14
4.312 20
4.313 20
4.313 12
4.314 15
4.314 6
4.315 12
4.315 13
4.315 12
4.316 8
4.316 12
4.317 13
4.317 8
4.318 14
4.318 24
4.318 5
4.319 14
4.319 10
4.320 13
4.320 14
4.321 3
4.321 11
4.322 15
4.322 16
4.322 5
4.323 14
4.323 8
4.324 12
4.324 12
4.325 20
4.325 11
4.325 12
4.326 14
4.326 8
4.327 11
4.327 17
4.328 12
4.328 12
4.329 14
4.329 7
4.329 13
4.330 6
4.330 8
4.331 8
4.331 9
4.332 11
4.332 13
4.332 13
4.333 10
4.333 10
4.334 11
4.334 14
4.335 11
4.335 19
4.336 20
4.336 13
4.336 16
4.337 12
4.337 14
4.338 10
4.338 16
4.339 10
4.339 11
4.339 9
4.340 12
4.340 23
4.341 10
4.341 10
4.342 13
4.342 13
4.343 14
4.343 13
4.343 13
4.344 19
4.344 19
4.345 9
4.345 16
4.346 11
4.346 16
4.346 14
4.347 9
4.347 15
4.348 20
4.348 13
4.349 4
4.349 13
4.350 11
4.350 13
4.350 17
4.351 9
4.351 4
4.352 9
4.352 17
4.353 6
4.353 16
4.353 5
4.354 5
4.354 12
4.355 12
4.355 10
4.356 11
4.356 14
4.357 15
4.357 12
4.357 10
4.358 14
4.358 19
4.359 14
4.359 7
4.360 10
4.360 12
4.360 11
4.361 13
4.361 8
4.362 7
4.362 9
4.363 6
4.363 6
4.364 10
4.364 11
4.364 6
4.365 11
4.365 8
4.366 10
4.366 15
4.367 12
4.367 5
4.368 13
4.368 26
4.368 12
4.369 15
4.369 18
4.370 21
4.370 16
4.371 14
4.371 5
4.371 7
4.372 11
4.372 5
4.373 20
4.373 7
4.374 11
4.374 17
4.375 19
4.375 8
4.375 12
4.376 9
4.376 13
4.377 16
4.377 4
4.378 7
4.378 10
4.378 24
4.379 10
4.379 16
4.380 14
4.380 17
4.381 12
4.381 14
4.382 16
4.382 20
4.382 13
4.383 16
4.383 16
4.384 19
4.384 13
4.385 19
4.385 16
4.386 7
4.386 12
4.386 9
4.387 8
4.387 14
4.388 17
4.388 5
4.389 10
4.389 13
4.389 11
4.390 18
4.390 8
4.391 14
4.391 9
4.392 12
4.392 13
4.393 16
4.393 8
4.393 10
4.394 16
4.394 11
4.395 10
4.395 17
4.396 12
4.396 10
4.397 14
4.397 7
4.397 13
4.398 18
4.398 8
4.399 5
4.399 10
4.400 17
4.400 5
4.401 18
4.401 14
4.401 9
4.402 11
4.402 13
4.403 8
4.403 8
4.404 12
4.404 10
4.404 13
4.405 18
4.405 17
4.406 21
4.406 12
4.407 14
4.407 17
4.408 16
4.408 17
4.408 22
4.409 6
4.409 9
4.410 12
4.410 16
4.411 9
4.411 11
4.412 20
4.412 11
4.412 16
4.413 12
4.413 9
4.414 10
4.414 12
4.415 9
4.415 10
4.416 13
4.416 7
4.416 12
4.417 12
4.417 10
4.418 23
4.418 15
4.419 5
4.419 17
4.419 18
4.420 17
4.420 11
4.421 14
4.421 10
4.422 12
4.422 15
4.423 11
4.423 15
4.423 11
4.424 4
4.424 16
4.425 8
4.425 12
4.426 21
4.426 12
4.427 9
4.427 9
4.427 11
4.428 13
4.428 19
4.429 14
4.429 11
4.430 13
4.430 22
4.431 6
4.431 14
4.431 16
4.432 9
4.432 15
4.433 20
4.433 7
4.434 8
4.434 14
4.435 10
4.435 9
4.435 5
4.436 8
4.436 15
4.437 9
4.437 7
4.438 12
4.438 12
4.439 13
4.439 6
4.439 13
4.440 12
4.440 19
4.441 12
4.441 9
4.442 13
4.442 8
4.443 11
4.443 10
4.443 11
4.444 12
4.444 11
4.445 18
4.445 13
4.446 13
4.446 6
4.447 10
4.447 14
4.447 18
4.448 14
4.448 10
4.449 11
4.449 9
4.450 13
4.450 16
4.451 14
4.451 13
4.451 14
4.452 20
4.452 9
4.453 16
4.453 8
4.454 9
4.454 16
4.455 12
4.455 15
4.455 4
4.456 11
4.456 13
4.457 8
4.457 11
4.458 9
4.458 7
4.459 9
4.459 17
4.459 20
4.460 11
4.460 16
4.461 12
4.461 6
4.462 9
4.462 8
4.463 12
4.463 14
4.463 13
4.464 12
4.464 13
4.465 9
4.465 10
4.466 21
4.466 15
4.467 11
4.467 8
4.467 15
4.468 5
4.468 13
4.469 16
4.469 9
4.470 18
4.470 14
4.471 16
4.471 11
4.471 10
4.472 12
4.472 17
4.473 11
4.473 13
4.474 11
4.474 6
4.475 13
4.475 15
4.475 16
4.476 12
4.476 17
4.477 7
4.477 8
4.478 15
4.478 11
4.479 10
4.479 6
4.479 16
4.480 7
4.480 12
4.481 13
4.481 9
4.482 7
4.482 6
4.483 13
4.483 7
4.483 7
4.484 7
4.484 10
4.485 13
4.485 15
4.486 13
4.486 8
4.487 8
4.487 5
4.487 9
4.488 10
4.488 14
4.489 19
4.489 6
4.490 10
4.490 13
4.491 7
4.491 5
4.491 8
4.492 10
4.492 5
4.493 15
4.493 11
4.494 17
4.494 14
4.495 6
4.495 17
4.495 18
4.496 9
4.496 18
4.497 12
4.497 9
4.498 10
4.498 12
4.499 4
4.499 10
4.499 13
4.500 4
4.500 20
4.501 10
4.501 12
4.502 8
4.502 11
4.503 9
4.503 9
4.504 12
4.504 8
4.504 14
4.505 6
4.505 9
4.506 12
4.506 18
4.507 11
4.507 11
4.508 8
4.508 11
4.508 17
4.509 6
4.509 9
4.510 16
4.510 17
4.511 7
4.511 14
4.512 18
4.512 4
4.512 20
4.513 10
4.513 10
4.514 9
4.514 11
4.515 12
4.515 12
4.516 7
4.516 10
4.516 13
4.517 21
4.517 6
4.518 18
4.518 8
4.519 14
4.519 11
4.520 10
4.520 15
4.521 16
4.521 14
4.521 6
4.522 16
4.522 7
4.523 10
4.523 18
4.524 10
4.524 7
4.525 18
4.525 15
4.525 8
4.526 12
4.526 13
4.527 8
4.527 11
4.528 8
4.528 12
4.529 12
4.529 19
4.529 8
4.530 15
4.530 16
4.531 5
4.531 16
4.532 13
4.532 8
4.533 6
4.533 10
4.534 9
4.534 16
4.534 15
4.535 10
4.535 13
4.536 10
4.536 12
4.537 11
4.537 12
4.538 13
4.538 14
4.538 12
4.539 12
4.539 9
4.540 14
4.540 13
4.541 12
4.541 7
4.542 16
4.542 18
4.542 9
4.543 12
4.543 18
4.544 15
4.544 12
4.545 11
4.545 9
4.546 4
4.546 18
4.547 14
4.547 8
4.547 14
4.548 10
4.548 7
4.549 16
4.549 16
4.550 10
4.550 15
4.551 5
4.551 7
4.551 17
4.552 14
4.552 13
4.553 14
4.553 21
4.554 9
4.554 14
4.555 13
4.555 12
4.556 8
4.556 15
4.556 17
4.557 16
4.557 11
4.558 16
4.558 13
4.559 12
4.559 11
4.560 18
4.560 15
4.560 10
4.561 12
4.561 15
4.562 12
4.562 16
4.563 7
4.563 6
4.564 9
4.564 9
4.565 13
4.565 10
4.565 8
4.566 9
4.566 16
4.567 11
4.567 10
4.568 16
4.568 6
4.569 8
4.569 15
4.569 11
4.570 14
4.570 15
4.571 18
4.571 9
4.572 19
4.572 10
4.573 18
4.573 19
4.574 24
4.574 14
4.574 18
4.575 13
4.575 12
4.576 13
4.576 14
4.577 13
4.577 8
4.578 14
4.578 12
4.578 7
4.579 8
4.579 5
4.580 9
4.580 12
4.581 14
4.581 13
4.582 11
4.582 10
4.583 17
4.583 16
4.583 17
4.584 8
4.584 12
4.585 9
4.585 11
4.586 15
4.586 12
4.587 13
4.587 7
4.588 10
4.588 13
4.588 16
4.589 9
4.589 15
4.590 19
4.590 8
4.591 19
4.591 12
4.592 12
4.592 21
4.592 12
4.593 8
4.593 14
4.594 13
4.594 12
4.595 11
4.595 16
4.596 14
4.596 12
4.597 5
4.597 7
4.597 18
4.598 9
4.598 7
4.599 7
4.599 16
4.600 15
4.600 15
4.601 11
4.601 15
4.602 18
4.602 14
4.602 8
4.603 12
4.603 7
4.604 11
4.604 13
4.605 11
4.605 12
4.606 12
4.606 20
4.607 3
4.607 11
4.607 12
4.608 15
4.608 13
4.609 10
4.609 14
4.610 13
4.610 14
4.611 11
4.611 6
4.611 20
4.612 9
4.612 14
4.613 13
4.613 8
4.614 14
4.614 18
4.615 16
4.615 12
4.616 12
4.616 6
4.616 14
4.617 12
4.617 18
4.618 11
4.618 2
4.619 11
4.619 7
4.620 11
4.620 7
4.621 20
4.621 14
4.621 8
4.622 16
4.622 17
4.623 14
4.623 12
4.624 10
4.624 12
4.625 18
4.625 11
4.626 12
4.626 8
4.626 8
4.627 7
4.627 22
4.628 16
4.628 11
4.629 13
4.629 11
4.630 8
4.630 15
4.631 12
4.631 12
4.631 15
4.632 11
4.632 7
4.633 17
4.633 10
4.634 11
4.634 13
4.635 16
4.635 11
4.636 13
4.636 15
4.636 5
4.637 10
4.637 15
4.638 11
4.638 11
4.639 19
4.639 17
4.640 19
4.640 10
4.641 7
4.641 18
4.641 13
4.642 15
4.642 17
4.643 11
4.643 10
4.644 11
4.644 9
4.645 9
4.645 21
4.646 12
4.646 17
4.646 14
4.647 9
4.647 5
4.648 8
4.648 18
4.649 12
4.649 12
4.650 7
4.650 18
4.651 10
4.651 7
4.651 16
4.652 17
4.652 10
4.653 8
4.653 16
4.654 9
4.654 6
4.655 19
4.655 13
4.656 11
4.656 11
4.656 13
4.657 9
4.657 10
4.658 8
4.658 13
4.659 12
4.659 6
4.660 12
4.660 9
4.661 10
4.661 8
4.661 12
4.662 10
4.662 7
4.663 9
4.663 16
4.664 20
4.664 13
4.665 8
4.665 9
4.666 12
4.666 9
4.666 12
4.667 5
4.667 13
4.668 6
4.668 10
4.669 5
4.669 9
4.670 16
4.670 11
4.671 11
4.671 9
4.671 7
4.672 16
4.672 14
4.673 10
4.673 11
4.674 18
4.674 11
4.675 10
4.675 13
4.676 12
4.676 10
4.677 17
4.677 13
4.677 8
4.678 13
4.678 9
4.679 7
4.679 13
4.680 15
4.680 11
4.681 12
4.681 8
4.682 8
4.682 9
4.682 10
4.683 9
4.683 14
4.684 11
4.684 8
4.685 23
4.685 13
4.686 12
4.686 12
4.687 14
4.687 13
4.687 22
4.688 20
4.688 6
4.689 14
4.689 14
4.690 8
4.690 18
4.691 13
4.691 11
4.692 19
4.692 10
4.693 14
4.693 16
4.693 15
4.694 11
4.694 7
4.695 11
4.695 14
4.696 17
4.696 18
4.697 10
4.697 7
4.698 16
4.698 13
4.698 25
4.699 9
4.699 12
4.700 9
4.700 11
4.701 9
4.701 6
4.702 10
4.702 6
4.703 12
4.703 12
4.703 17
4.704 8
4.704 17
4.705 9
4.705 9
4.706 20
4.706 8
4.707 14
4.707 11
4.708 10
4.708 9
4.709 10
4.709 8
4.709 19
4.710 15
4.710 12
4.711 15
4.711 14
4.712 15
4.712 13
4.713 11
4.713 15
4.714 21
4.714 13
4.714 11
4.715 14
4.715 17
4.716 18
4.716 8
4.717 16
4.717 8
4.718 13
4.718 9
4.719 13
4.719 18
4.720 12
4.720 6
4.720 13
4.721 17
4.721 9
4.722 15
4.722 12
4.723 9
4.723 19
4.724 13
4.724 18
4.725 16
4.725 12
4.726 16
4.726 15
4.726 13
4.727 14
4.727 9
4.728 9
4.728 10
4.729 11
4.729 16
4.730 6
4.730 13
4.731 7
4.731 6
4.731 11
4.732 13
4.732 9
4.733 15
4.733 9
4.734 8
4.734 11
4.735 11
4.735 16
4.736 11
4.736 11
4.737 9
4.737 14
4.737 16
4.738 10
4.738 11
4.739 11
4.739 8
4.740 17
4.740 14
4.741 20
4.741 7
4.742 10
4.742 5
4.743 7
4.743 11
4.743 6
4.744 13
4.744 12
4.745 13
4.745 16
4.746 14
4.746 12
4.747 7
4.747 12
4.748 14
4.748 17
4.748 11
4.749 9
4.749 10
4.750 14
4.750 11
4.751 12
4.751 10
4.752 8
4.752 15
4.753 11
4.753 13
4.754 16
4.754 13
4.754 7
4.755 17
4.755 14
4.756 10
4.756 15
4.757 16
4.757 12
4.758 15
4.758 13
4.759 6
4.759 11
4.760 10
4.760 14
4.760 11
4.761 14
4.761 10
4.762 8
4.762 20
4.763 12
4.763 8
4.764 16
4.764 12
4.765 16
4.765 14
4.766 8
4.766 11
4.766 15
4.767 8
4.767 10
4.768 13
4.768 7
4.769 10
4.769 15
4.770 8
4.770 9
4.771 7
4.771 12
4.772 12
4.772 18
4.772 10
4.773 10
4.773 8
4.774 6
4.774 11
4.775 11
4.775 12
4.776 12
4.776 16
4.777 9
4.777 8
4.778 13
4.778 8
4.778 16
4.779 7
4.779 7
4.780 11
4.780 8
4.781 11
4.781 11
4.782 9
4.782 10
4.783 11
4.783 8
4.784 9
4.784 17
4.784 8
4.785 9
4.785 12
4.786 8
4.786 11
4.787 17
4.787 15
4.788 10
4.788 18
4.789 11
4.789 8
4.790 13
4.790 19
4.791 8
4.791 9
4.791 13
4.792 6
4.792 14
4.793 12
4.793 9
4.794 12
4.794 10
4.795 11
4.795 14
4.796 19
4.796 17
4.797 10
4.797 11
4.797 15
4.798 16
4.798 14
4.799 6
4.799 22
4.800 16
4.800 11
4.801 17
4.801 12
4.802 11
4.802 16
4.803 10
4.803 11
4.803 10
4.804 6
4.804 14
4.805 12
4.805 11
4.806 8
4.806 15
4.807 11
4.807 5
4.808 11
4.808 10
4.809 15
4.809 10
4.810 15
4.810 13
4.810 17
4.811 8
4.811 7
4.812 15
4.812 16
4.813 6
4.813 9
4.814 11
4.814 10
4.815 8
4.815 9
4.816 10
4.816 14
4.816 14
4.817 6
4.817 8
4.818 10
4.818 10
4.819 6
4.819 12
4.820 3
4.820 9
4.821 13
4.821 10
4.822 16
4.822 14
4.822 7
4.823 11
4.823 18
4.824 5
4.824 13
4.825 12
4.825 8
4.826 12
4.826 11
4.827 11
4.827 9
4.828 12
4.828 5
4.829 13
4.829 7
4.829 10
4.830 13
4.830 16
4.831 7
4.831 18
4.832 13
4.832 9
4.833 12
4.833 5
4.834 5
4.834 7
4.835 9
4.835 9
4.836 17
4.836 16
4.836 7
4.837 11
4.837 11
4.838 13
4.838 8
4.839 12
4.839 10
4.840 13
4.840 14
4.841 10
4.841 13
4.842 5
4.842 6
4.842 9
4.843 13
4.843 5
4.844 19
4.844 18
4.845 9
4.845 12
4.846 14
4.846 4
4.847 16
4.847 10
4.848 13
4.848 15
4.849 11
4.849 14
4.849 15
4.850 6
4.850 7
4.851 13
4.851 14
4.852 15
4.852 12
4.853 19
4.853 12
4.854 16
4.854 10
4.855 10
4.855 15
4.856 13
4.856 11
4.856 12
4.857 12
4.857 13
4.858 17
4.858 10
4.859 9
4.859 13
4.860 8
4.860 5
4.861 11
4.861 6
4.862 7
4.862 18
4.863 16
4.863 12
4.863 8
4.864 13
4.864 8
4.865 12
4.865 4
4.866 11
4.866 16
4.867 9
4.867 11
4.868 14
4.868 17
4.869 11
4.869 10
4.870 13
4.870 9
4.870 11
4.871 16
4.871 10
4.872 10
4.872 11
4.873 8
4.873 11
4.874 12
4.874 6
4.875 11
4.875 13
4.876 7
4.876 14
4.877 11
4.877 10
4.877 8
4.878 21
4.878 10
4.879 12
4.879 13
4.880 12
4.880 6
4.881 5
4.881 9
4.882 12
4.882 14
4.883 9
4.883 4
4.884 11
4.884 11
4.885 16
4.885 5
4.885 11
4.886 12
4.886 9
4.887 11
4.887 13
4.888 13
4.888 6
4.889 13
4.889 6
4.890 7
4.890 12
4.891 12
4.891 5
4.892 23
4.892 10
4.892 10
4.893 17
4.893 7
4.894 5
4.894 8
4.895 12
4.895 10
4.896 13
4.896 8
4.897 4
4.897 9
4.898 10
4.898 7
4.899 15
4.899 12
4.899 11
4.900 6
4.900 8
4.901 8
4.901 13
4.902 8
4.902 7
4.903 8
4.903 17
4.904 15
4.904 21
4.905 15
4.905 6
4.906 10
4.906 15
4.907 8
4.907 17
4.907 9
4.908 17
4.908 19
4.909 10
4.909 8
4.910 14
4.910 13
4.911 8
4.911 10
4.912 12
4.912 6
4.913 17
4.913 20
4.914 10
4.914 6
4.914 12
4.915 11
4.915 19
4.916 11
4.916 11
4.917 18
4.917 12
4.918 12
4.918 18
4.919 18
4.919 10
4.920 17
4.920 14
4.921 12
4.921 16
4.922 20
4.922 12
4.922 14
4.923 12
4.923 16
4.924 14
4.924 10
4.925 19
4.925 12
4.926 12
4.926 9
4.927 16
4.927 10
4.928 11
4.928 8
4.929 9
4.929 14
4.930 10
4.930 15
4.930 9
4.931 12
4.931 13
4.932 16
4.932 13
4.933 9
4.933 10
4.934 19
4.934 11
4.935 8
4.935 11
4.936 11
4.936 15
4.937 18
4.937 5
4.938 22
4.938 17
4.938 14
4.939 10
4.939 14
4.940 24
4.940 6
4.941 15
4.941 13
4.942 15
4.942 12
4.943 9
4.943 9
4.944 12
4.944 15
4.945 8
4.945 10
4.946 11
4.946 10
4.946 13
4.947 12
4.947 8
4.948 23
4.948 17
4.949 9
4.949 14
4.950 14
4.950 10
4.951 17
4.951 9
4.952 18
4.952 18
4.953 10
4.953 3
4.954 16
4.954 8
4.954 7
4.955 11
4.955 6
4.956 9
4.956 12
4.957 7
4.957 12
4.958 13
4.958 13
4.959 7
4.959 12
4.960 8
4.960 12
4.961 11
4.961 14
4.962 6
4.962 7
4.963 13
4.963 12
4.963 12
4.964 14
4.964 9
4.965 15
4.965 13
4.966 10
4.966 12
4.967 12
4.967 14
4.968 14
4.968 17
4.969 10
4.969 13
4.970 10
4.970 4
4.971 10
4.971 15
4.971 6
4.972 15
4.972 6
4.973 15
4.973 16
4.974 7
4.974 3
4.975 18
4.975 16
4.976 12
4.976 15
4.977 11
4.977 9
4.978 10
4.978 9
4.979 8
4.979 11
4.980 10
4.980 14
4.980 8
4.981 10
4.981 6
4.982 14
4.982 10
4.983 9
4.983 11
4.984 10
4.984 7
4.985 9
4.985 12
4.986 7
4.986 9
4.987 10
4.987 15
4.988 18
4.988 14
4.989 12
4.989 21
4.989 15
4.990 14
4.990 14
4.991 10
4.991 12
4.992 13
4.992 7
4.993 6
4.993 10
4.994 11
4.994 15
4.995 17
4.995 9
4.996 14
4.996 11
4.997 9
4.997 10
4.998 9
4.998 11
4.998 8
4.999 13
4.999 6
5.000 15
5.000 12
5.001 12
5.001 10
5.002 8
5.002 12
5.003 9
5.003 19
5.004 7
5.004 11
5.005 9
5.005 4
5.006 11
5.006 12
5.007 14
5.007 6
5.007 14
5.008 5
5.008 7
5.009 10
5.009 8
5.010 10
5.010 11
5.011 16
5.011 11
5.012 16
5.012 12
5.013 9
5.013 9
5.014 9
5.014 14
5.015 11
5.015 14
5.016 13
5.016 15
5.016 7
5.017 12
5.017 9
5.018 16
5.018 17
5.019 17
5.019 12
5.020 6
5.020 9
5.021 12
5.021 17
5.022 9
5.022 17
5.023 18
5.023 7
5.024 14
5.024 10
5.025 8
5.025 17
5.026 6
5.026 12
5.026 12
5.027 12
5.027 13
5.028 11
5.028 4
5.029 17
5.029 14
5.030 5
5.030 21
5.031 6
5.031 10
5.032 11
5.032 18
5.033 9
5.033 20
5.034 17
5.034 10
5.035 9
5.035 7
5.036 8
5.036 11
5.036 18
5.037 7
5.037 17
5.038 9
5.038 10
5.039 16
5.039 7
5.040 9
5.040 6
5.041 13
5.041 7
5.042 11
5.042 11
5.043 6
5.043 10
5.044 7
5.044 7
5.045 15
5.045 8
5.046 10
5.046 12
5.046 8
5.047 7
5.047 15
5.048 13
5.048 7
5.049 15
5.049 5
5.050 5
5.050 8
5.051 5
5.051 12
5.052 9
5.052 11
5.053 11
5.053 14
5.054 8
5.054 10
5.055 21
5.055 4
5.056 13
5.056 10
5.056 11
5.057 15
5.057 9
5.058 7
5.058 7
5.059 10
5.059 10
5.060 11
5.060 11
5.061 10
5.061 12
5.062 14
5.062 10
5.063 7
5.063 9
5.064 17
5.064 9
5.065 9
5.065 17
5.066 10
5.066 10
5.066 9
5.067 10
5.067 12
5.068 8
5.068 22
5.069 16
5.069 10
5.070 7
5.070 8
5.071 13
5.071 10
5.072 15
5.072 12
5.073 11
5.073 11
5.074 10
5.074 13
5.075 12
5.075 7
5.076 5
5.076 8
5.077 6
5.077 10
5.077 9
5.078 18
5.078 10
5.079 11
5.079 13
5.080 12
5.080 10
5.081 19
5.081 9
5.082 8
5.082 6
5.083 7
5.083 8
5.084 14
5.084 14
5.085 4
5.085 12
5.086 12
5.086 12
5.087 12
5.087 16
5.088 13
5.088 11
5.088 14
5.089 14
5.089 11
5.090 6
5.090 17
5.091 18
5.091 11
5.092 16
5.092 12
5.093 7
5.093 19
5.094 9
5.094 7
5.095 16
5.095 12
5.096 9
5.096 9
5.097 15
5.097 6
5.098 21
5.098 9
5.099 11
5.099 11
5.100 4
5.100 4
5.100 17
5.101 10
5.101 10
5.102 13
5.102 14
5.103 12
5.103 15
5.104 11
5.104 13
5.105 11
5.105 15
5.106 11
5.106 12
5.107 16
5.107 9
5.108 14
5.108 11
5.109 8
5.109 24
5.110 13
5.110 2
5.111 15
5.111 13
5.111 6
5.112 14
5.112 16
5.113 7
5.113 10
5.114 18
5.114 5
5.115 9
5.115 12
5.116 8
5.116 15
5.117 12
5.117 13
5.118 13
5.118 12
5.119 13
5.119 11
5.120 13
5.120 14
5.121 19
5.121 13
5.122 7
5.122 16
5.123 9
5.123 5
5.124 13
5.124 18
5.124 13
5.125 15
5.125 12
5.126 5
5.126 14
5.127 13
5.127 12
5.128 12
5.128 14
5.129 10
5.129 8
5.130 10
5.130 9
5.131 8
5.131 11
5.132 5
5.132 13
5.133 10
5.133 10
5.134 8
5.134 14
5.135 11
5.135 16
5.136 14
5.136 11
5.136 14
5.137 13
5.137 15
5.138 14
5.138 9
5.139 18
5.139 16
5.140 15
5.140 14
5.141 9
5.141 13
5.142 9
5.142 11
5.143 11
5.143 10
5.144 20
5.144 21
5.145 12
5.145 14
5.146 10
5.146 11
5.147 16
5.147 10
5.148 18
5.148 22
5.149 6
5.149 9
5.149 15
5.150 22
5.150 13
5.151 12
5.151 10
5.152 10
5.152 12
5.153 12
5.153 7
5.154 12
5.154 20
5.155 8
5.155 12
5.156 13
5.156 11
5.157 8
5.157 13
5.158 15
5.158 21
5.159 7
5.159 12
5.160 14
5.160 16
5.161 9
5.161 12
5.162 7
5.162 13
5.163 9
5.163 17
5.163 8
5.164 9
5.164 19
5.165 10
5.165 16
5.166 5
5.166 12
5.167 8
5.167 18
5.168 11
5.168 14
5.169 16
5.169 10
5.170 15
5.170 11
5.171 11
5.171 13
5.172 13
5.172 10
5.173 13
5.173 16
5.174 10
5.174 18
5.175 17
5.175 5
5.176 15
5.176 15
5.177 7
5.177 10
5.177 13
5.178 10
5.178 18
5.179 13
5.179 10
5.180 11
5.180 10
5.181 11
5.181 15
5.182 11
5.182 7
5.183 12
5.183 12
5.184 17
5.184 11
5.185 9
5.185 9
5.186 19
5.186 12
5.187 11
5.187 15
5.188 13
5.188 10
5.189 12
5.189 13
5.190 13
5.190 12
5.191 12
5.191 14
5.192 17
5.192 4
5.192 6
5.193 22
5.193 16
5.194 16
5.194 14
5.195 9
5.195 18
5.196 12
5.196 11
5.197 14
5.197 13
5.198 13
5.198 6
5.199 19
5.199 9
5.200 8
5.200 17
5.201 14
5.201 15
5.202 12
5.202 20
5.203 7
5.203 13
5.204 11
5.204 10
5.205 16
5.205 18
5.206 10
5.206 11
5.207 7
5.207 13
5.208 7
5.208 11
5.208 9
5.209 13
5.209 13
5.210 7
5.210 10
5.211 12
5.211 13
5.212 10
5.212 17
5.213 10
5.213 19
5.214 18
5.214 2
5.215 13
5.215 15
5.216 16
5.216 12
5.217 11
5.217 10
5.218 11
5.218 4
5.219 8
5.219 11
5.220 19
5.220 10
5.221 9
5.221 12
5.222 14
5.222 15
5.223 14
5.223 10
5.224 14
5.224 15
5.224 15
5.225 19
5.225 21
5.226 17
5.226 11
5.227 8
5.227 8
5.228 11
5.228 9
5.229 9
5.229 10
5.230 10
5.230 12
5.231 17
5.231 11
5.232 13
5.232 20
5.233 20
5.233 14
5.234 13
5.234 11
5.235 12
5.235 10
5.236 16
5.236 12
5.237 18
5.237 21
5.238 9
5.238 13
5.239 17
5.239 11
5.240 14
5.240 6
5.241 8
5.241 16
5.242 7
5.242 8
5.242 18
5.243 7
5.243 16
5.244 13
5.244 14
5.245 12
5.245 19
5.246 10
5.246 10
5.247 7
5.247 13
5.248 7
5.248 16
5.249 19
5.249 19
5.250 26
5.250 21
5.251 11
5.251 21
5.252 16
5.252 11
5.253 13
5.253 17
5.254 13
5.254 20
5.255 19
5.255 12
5.256 28
5.256 17
5.257 21
5.257 19
5.258 15
5.258 21
5.259 19
5.259 19
5.260 15
5.260 11
5.261 16
5.261 11
5.261 25
5.262 11
5.262 13
5.263 13
5.263 11
5.264 18
5.264 19
5.265 8
5.265 14
5.266 13
5.266 12
5.267 6
5.267 10
5.268 14
5.268 12
5.269 16
5.269 9
5.270 3
5.270 16
5.271 14
5.271 14
5.272 12
5.272 8
5.273 17
5.273 12
5.274 23
5.274 12
5.275 22
5.275 12
5.276 11
5.276 21
5.277 16
5.277 13
5.278 17
5.278 16
5.279 10
5.279 16
5.280 8
5.280 8
5.281 10
5.281 10
5.282 8
5.282 9
5.282 17
5.283 17
5.283 23
5.284 17
5.284 17
5.285 13
5.285 14
5.286 15
5.286 8
5.287 12
5.287 8
5.288 18
5.288 12
5.289 19
5.289 18
5.290 8
5.290 14
5.291 19
5.291 20
5.292 9
5.292 14
5.293 14
5.293 7
5.294 18
5.294 14
5.295 12
5.295 15
5.296 12
5.296 18
5.297 14
5.297 8
5.298 8
5.298 16
5.299 12
5.299 6
5.300 10
5.300 19
5.301 13
5.301 10
5.302 20
5.302 13
5.303 22
5.303 13
5.304 12
5.304 19
5.305 18
5.305 9
5.305 13
5.306 7
5.306 7
5.307 12
5.307 9
5.308 13
5.308 14
5.309 14
5.309 6
5.310 13
5.310 19
5.311 14
5.311 15
5.312 15
5.312 6
5.313 9
5.313 10
5.314 7
5.314 9
5.315 4
5.315 11
5.316 18
5.316 17
5.317 5
5.317 12
5.318 7
5.318 16
5.319 11
5.319 12
5.320 10
5.320 7
5.321 7
5.321 9
5.322 13
5.322 16
5.323 9
5.323 10
5.324 11
5.324 17
5.325 11
5.325 12
5.326 11
5.326 10
5.327 10
5.327 11
5.328 14
5.328 14
5.329 13
5.329 16
5.330 7
5.330 5
5.331 9
5.331 9
5.331 12
5.332 23
5.332 12
5.333 14
5.333 12
5.334 16
5.334 15
5.335 19
5.335 10
5.336 12
5.336 9
5.337 16
5.337 13
5.338 20
5.338 9
5.339 13
5.339 15
5.340 16
5.340 15
5.341 12
5.341 9
5.342 10
5.342 16
5.343 11
5.343 8
5.344 15
5.344 14
5.345 10
5.345 19
5.346 7
5.346 7
5.347 10
5.347 14
5.348 9
5.348 10
5.349 10
5.349 12
5.350 13
5.350 13
5.351 12
5.351 7
5.352 13
5.352 14
5.353 19
5.353 8
5.354 11
5.354 12
5.355 12
5.355 10
5.356 10
5.356 7
5.357 10
5.357 15
5.358 18
5.358 12
5.359 19
5.359 12
5.360 11
5.360 18
5.361 10
5.361 9
5.362 10
5.362 18
5.362 15
5.363 12
5.363 10
5.364 13
5.364 14
5.365 10
5.365 10
5.366 13
5.366 13
5.367 11
5.367 14
5.368 11
5.368 8
5.369 8
5.369 11
5.370 10
5.370 15
5.371 18
5.371 8
5.372 20
5.372 11
5.373 7
5.373 19
5.374 10
5.374 8
5.375 11
5.375 18
5.376 12
5.376 7
5.377 15
5.377 13
5.378 16
5.378 9
5.379 11
5.379 9
5.380 17
5.380 15
5.381 16
5.381 16
5.382 3
5.382 6
5.383 14
5.383 8
5.384 16
5.384 9
5.385 19
5.385 8
5.386 15
5.386 15
5.387 12
5.387 15
5.388 13
5.388 10
5.389 14
5.389 8
5.390 17
5.390 17
5.391 3
5.391 11
5.392 10
5.392 13
5.393 8
5.393 8
5.394 11
5.394 11
5.395 8
5.395 11
5.396 12
5.396 15
5.397 14
5.397 18
5.398 11
5.398 8
5.399 10
5.399 13
5.400 18
5.400 10
5.401 21
5.401 6
5.402 12
5.402 13
5.403 14
5.403 14
5.403 9
5.404 11
5.404 12
5.405 16
5.405 20
5.406 15
5.406 10
5.407 18
5.407 16
5.408 12
5.408 19
5.409 7
5.409 7
5.410 17
5.410 13
5.411 13
5.411 13
5.412 11
5.412 9
5.413 6
5.413 18
5.414 12
5.414 7
5.415 14
5.415 11
5.416 11
5.416 10
5.417 26
5.417 9
5.418 11
5.418 9
5.419 17
5.419 15
5.420 10
5.420 12
5.421 10
5.421 8
5.422 11
5.422 6
5.423 12
5.423 10
5.424 10
5.424 11
5.425 16
5.425 14
5.426 10
5.426 11
5.427 9
5.427 16
5.428 13
5.428 8
5.429 8
5.429 9
5.430 13
5.430 8
5.431 8
5.431 10
5.432 15
5.432 12
5.433 10
5.433 12
5.434 24
5.434 20
5.435 13
5.435 9
5.436 11
5.436 8
5.437 12
5.437 13
5.438 6
5.438 5
5.439 11
5.439 10
5.440 15
5.440 16
5.441 7
5.441 5
5.442 8
5.442 16
5.443 11
5.443 17
5.444 12
5.444 24
5.445 9
5.445 19
5.446 17
5.446 19
5.447 14
5.447 16
5.448 12
5.448 15
5.449 11
5.449 15
5.450 12
5.450 4
5.451 13
5.451 12
5.452 9
5.452 16
5.453 12
5.453 12
5.454 15
5.454 12
5.455 8
5.455 22
5.456 14
5.456 14
5.457 12
5.457 14
5.458 10
5.458 13
5.459 11
5.459 14
5.460 11
5.460 11
5.461 9
5.461 15
5.462 10
5.462 12
5.463 19
5.463 21
5.464 8
5.464 7
5.465 19
5.465 10
5.466 11
5.466 10
5.467 15
5.467 10
5.468 13
5.468 10
5.469 16
5.469 11
5.470 11
5.470 14
5.471 18
5.471 9
5.472 16
5.472 10
5.473 6
5.473 21
5.474 13
5.474 8
5.475 17
5.475 23
5.476 10
5.476 15
5.477 16
5.477 12
5.478 13
5.478 17
5.479 13
5.479 16
5.480 9
5.480 6
5.481 15
5.481 14
5.482 10
5.482 10
5.483 21
5.483 7
5.484 17
5.484 17
5.485 13
5.485 10
5.486 13
5.486 7
5.487 12
5.487 13
5.488 12
5.488 16
5.489 12
5.489 12
5.490 15
5.490 10
5.491 11
5.491 15
5.492 14
5.492 11
5.493 10
5.493 16
5.494 8
5.494 17
5.495 17
5.495 12
5.496 10
5.496 20
5.497 7
5.497 14
5.498 8
5.498 7
5.499 10
5.499 9
5.499 9
5.500 15
5.500 9
5.501 7
5.501 17
5.502 14
5.502 8
5.503 7
5.503 8
5.504 16
5.504 14
5.505 4
5.506 8
5.506 11
5.507 13
5.507 8
5.508 17
5.508 12
5.509 14
5.509 16
5.510 14
5.510 13
5.511 7
5.511 10
5.512 11
5.512 14
5.513 12
5.513 11
5.514 11
5.514 8
5.515 4
5.515 13
5.516 12
5.516 12
5.517 15
5.517 16
5.518 11
5.518 13
5.519 19
5.519 14
5.520 14
5.520 18
5.521 9
5.521 15
5.522 10
5.522 6
5.523 11
5.523 8
5.524 9
5.524 11
5.525 16
5.525 8
5.526 8
5.526 11
5.527 11
5.527 17
5.528 11
5.528 14
5.529 7
5.529 5
5.530 6
5.530 15
5.531 9
5.531 11
5.532 12
5.532 11
5.533 5
5.533 9
5.534 13
5.534 9
5.535 12
5.535 10
5.536 8
5.536 18
5.537 13
5.537 7
5.538 14
5.538 14
5.539 11
5.539 16
5.540 13
5.540 11
5.541 17
5.541 5
5.542 11
5.542 11
5.543 9
5.543 11
5.544 12
5.544 14
5.545 11
5.545 15
5.546 7
5.546 16
5.547 18
5.547 12
5.548 11
5.548 16
5.549 18
5.549 7
5.550 17
5.550 8
5.551 9
5.551 12
5.552 16
5.552 10
5.553 10
5.553 14
5.554 11
5.554 9
5.555 7
5.555 14
5.556 11
5.556 24
5.557 14
5.557 11
5.558 14
5.558 14
5.559 9
5.559 12
5.560 13
5.560 15
5.561 12
5.561 6
5.562 12
5.562 7
5.563 17
5.563 7
5.564 8
5.564 11
5.565 17
5.565 8
5.566 13
5.566 19
5.567 11
5.567 8
5.568 12
5.568 14
5.569 11
5.569 9
5.570 13
5.570 5
5.571 7
5.571 11
5.572 6
5.572 12
5.573 11
5.573 13
5.574 12
5.574 8
5.575 12
5.575 12
5.576 8
5.576 9
5.577 13
5.577 12
5.578 8
5.578 17
5.579 10
5.579 10
5.580 15
5.580 12
5.581 12
5.581 13
5.582 15
5.582 6
5.583 8
5.583 13
5.584 10
5.584 9
5.585 5
5.585 9
5.586 10
5.586 12
5.587 7
5.587 7
5.588 14
5.588 6
5.589 10
5.589 10
5.590 3
5.590 21
5.591 16
5.591 16
5.592 14
5.592 20
5.593 4
5.593 7
5.594 14
5.594 13
5.595 11
5.595 9
5.596 6
5.596 13
5.597 16
5.597 12
5.598 6
5.598 13
5.599 8
5.599 8
5.600 7
5.600 15
5.601 13
5.601 12
5.602 14
5.603 11
5.603 9
5.604 6
5.604 9
5.605 7
5.605 16
5.606 14
5.606 11
5.607 10
5.607 16
5.608 11
5.608 17
5.609 6
5.609 12
5.610 7
5.610 16
5.611 8
5.611 8
5.612 8
5.612 11
5.613 11
5.613 8
5.614 12
5.614 11
5.615 11
5.615 12
5.616 10
5.616 14
5.617 11
5.617 8
5.618 18
5.618 9
5.619 10
5.619 17
5.620 15
5.620 12
5.621 11
5.621 21
5.622 10
5.622 13
5.623 12
5.623 11
5.624 21
5.624 15
5.625 9
5.625 16
5.626 11
5.626 9
5.627 11
5.627 13
5.628 17
5.628 16
5.629 19
5.629 11
5.630 9
5.630 8
5.631 8
5.631 13
5.632 10
5.632 11
5.633 15
5.633 15
5.634 6
5.634 14
5.635 9
5.635 11
5.636 12
5.636 9
5.637 14
5.637 12
5.638 11
5.638 15
5.639 13
5.639 14
5.640 11
5.640 20
5.641 12
5.641 15
5.642 11
5.642 12
5.643 10
5.643 10
5.644 16
5.645 9
5.645 14
5.646 9
5.646 9
5.647 14
5.647 8
5.648 13
5.648 15
5.649 3
5.649 14
5.650 18
5.650 6
5.651 11
5.651 7
5.652 11
5.652 9
5.653 10
5.653 10
5.654 20
5.654 13
5.655 16
5.655 11
5.656 12
5.656 15
5.657 8
5.657 10
5.658 16
5.658 11
5.659 10
5.659 13
5.660 7
5.660 12
5.661 7
5.661 11
5.662 10
5.662 12
5.663 10
5.663 10
5.664 12
5.664 12
5.665 18
5.665 14
5.666 11
5.666 20
5.667 10
5.667 13
5.668 12
5.668 16
5.669 10
5.669 26
5.670 18
5.670 11
5.671 11
5.671 13
5.672 14
5.672 16
5.673 10
5.673 8
5.674 18
5.674 10
5.675 12
5.675 20
5.676 6
5.677 9
5.677 7
5.678 14
5.678 17
5.679 18
5.679 13
5.680 15
5.680 17
5.681 17
5.681 14
5.682 23
5.682 17
5.683 11
5.683 7
5.684 10
5.684 6
5.685 20
5.685 11
5.686 15
5.686 16
5.687 12
5.687 8
5.688 17
5.688 16
5.689 10
5.689 14
5.690 14
5.690 17
5.691 15
5.691 12
5.692 16
5.692 9
5.693 13
5.693 10
5.694 14
5.694 13
5.695 9
5.695 11
5.696 11
5.696 8
5.697 24
5.697 16
5.698 9
5.698 14
5.699 12
5.699 8
5.700 14
5.700 15
5.701 15
5.701 18
5.702 7
5.702 5
5.703 12
5.704 9
5.704 9
5.705 21
5.705 15
5.706 5
5.706 11
5.707 9
5.707 13
5.708 15
5.708 14
5.709 21
5.709 16
5.710 8
5.710 16
5.711 14
5.711 10
5.712 9
5.712 9
5.713 14
5.713 13
5.714 10
5.714 15
5.715 4
5.715 7
5.716 19
5.716 7
5.717 18
5.717 17
5.718 11
5.718 16
5.719 13
5.719 6
5.720 10
5.720 11
5.721 19
5.721 13
5.722 9
5.722 15
5.723 8
5.723 11
5.724 8
5.724 18
5.725 12
5.725 8
5.726 12
5.726 10
5.727 12
5.728 14
5.728 10
5.729 13
5.729 9
5.730 7
5.730 5
5.731 6
5.731 8
5.732 14
5.732 12
5.733 9
5.733 10
5.734 19
5.734 8
5.735 10
5.735 11
5.736 12
5.736 7
5.737 8
5.737 11
5.738 11
5.738 12
5.739 10
5.739 10
5.740 13
5.740 13
5.741 12
5.741 10
5.742 14
5.742 8
5.743 14
5.743 14
5.744 12
5.744 11
5.745 15
5.745 12
5.746 9
5.746 13
5.747 9
5.747 14
5.748 13
5.748 7
5.749 11
5.750 10
5.750 14
5.751 9
5.751 12
5.752 15
5.752 10
5.753 13
5.753 18
5.754 10
5.754 9
5.755 11
5.755 14
5.756 11
5.756 9
5.757 13
5.757 19
5.758 15
5.758 4
5.759 19
5.759 16
5.760 12
5.760 13
5.761 12
5.761 16
5.762 9
5.762 10
5.763 18
5.763 20
5.764 16
5.764 14
5.765 9
5.765 11
5.766 7
5.766 14
5.767 6
5.767 13
5.768 14
5.768 10
5.769 12
5.770 18
5.770 14
5.771 13
5.771 12
5.772 10
5.772 16
5.773 14
5.773 15
5.774 11
5.774 9
5.775 10
5.775 12
5.776 14
5.776 8
5.777 15
5.777 21
5.778 13
5.778 8
5.779 13
5.779 6
5.780 20
5.780 12
5.781 7
5.781 15
5.782 10
5.782 10
5.783 11
5.783 14
5.784 14
5.784 17
5.785 10
5.785 11
5.786 24
5.786 16
5.787 10
5.787 13
5.788 6
5.789 5
5.789 13
5.790 8
5.790 3
5.791 19
5.791 14
5.792 11
5.792 22
5.793 11
5.793 12
5.794 13
5.794 8
5.795 8
5.795 16
5.796 20
5.796 13
5.797 13
5.797 15
5.798 10
5.798 13
5.799 10
5.799 7
5.800 13
5.800 10
5.801 10
5.801 16
5.802 12
5.802 15
5.803 9
5.803 18
5.804 12
5.804 9
5.805 9
5.806 9
5.806 13
5.807 8
5.807 5
5.808 12
5.808 9
5.809 11
5.809 16
5.810 11
5.810 14
5.811 13
5.811 15
5.812 15
5.812 16
5.813 12
5.813 9
5.814 19
5.814 12
5.815 16
5.815 13
5.816 7
5.816 11
5.817 11
5.817 16
5.818 8
5.818 12
5.819 20
5.819 7
5.820 9
5.820 10
5.821 11
5.821 12
5.822 18
5.823 5
5.823 10
5.824 20
5.824 12
5.825 9
5.825 12
5.826 7
5.826 21
5.827 7
5.827 9
5.828 11
5.828 12
5.829 14
5.829 11
5.830 12
5.830 16
5.831 10
5.831 10
5.832 11
5.832 11
5.833 8
5.833 19
5.834 17
5.834 9
5.835 9
5.835 10
5.836 21
5.836 12
5.837 13
5.837 7
5.838 16
5.839 10
5.839 11
5.840 10
5.840 10
5.841 10
5.841 15
5.842 23
5.842 11
5.843 13
5.843 15
5.844 15
5.844 22
5.845 12
5.845 15
5.846 9
5.846 17
5.847 15
5.847 9
5.848 14
5.848 20
5.849 10
5.849 17
5.850 6
5.850 11
5.851 13
5.851 13
5.852 5
5.852 17
5.853 25
5.854 12
5.854 18
5.855 10
5.855 7
5.856 12
5.856 14
5.857 7
5.857 12
5.858 5
5.858 9
5.859 11
5.859 8
5.860 12
5.860 16
5.861 15
5.861 13
5.862 14
5.862 15
5.863 7
5.863 12
5.864 8
5.864 11
5.865 6
5.865 9
5.866 9
5.866 10
5.867 12
5.867 9
5.868 10
5.869 19
5.869 17
5.870 19
5.870 18
5.871 11
5.871 16
5.872 11
5.872 17
5.873 18
5.873 13
5.874 9
5.874 18
5.875 10
5.875 18
5.876 18
5.876 18
5.877 10
5.877 15
5.878 10
5.878 7
5.879 13
5.879 13
5.880 9
5.880 9
5.881 11
5.881 11
5.882 22
5.883 6
5.883 10
5.884 19
5.884 17
5.885 8
5.885 9
5.886 13
5.886 12
5.887 16
5.887 8
5.888 18
5.888 16
5.889 19
5.889 7
5.890 12
5.890 20
5.891 11
5.891 10
5.892 13
5.892 20
5.893 5
5.893 8
5.894 7
5.894 11
5.895 10
5.896 7
5.896 12
5.897 9
5.897 10
5.898 12
5.898 17
5.899 11
5.899 11
5.900 10
5.900 12
5.901 15
5.901 12
5.902 7
5.902 12
5.903 14
5.903 6
5.904 10
5.904 8
5.905 7
5.905 17
5.906 9
5.906 6
5.907 13
5.907 21
5.908 6
5.908 15
5.909 9
5.910 8
5.910 10
5.911 11
5.911 10
5.912 13
5.912 10
5.913 12
5.913 15
5.914 17
5.914 8
5.915 8
5.915 8
5.916 11
5.916 11
5.917 10
5.917 13
5.918 16
5.918 12
5.919 11
5.919 12
5.920 13
5.920 9
5.921 14
5.922 14
5.922 7
5.923 13
5.923 15
5.924 15
5.924 15
5.925 11
5.925 8
5.926 11
5.926 8
5.927 11
5.927 11
5.928 19
5.928 8
5.929 22
5.929 19
5.930 11
5.930 8
5.931 12
5.931 13
5.932 13
5.932 14
5.933 17
5.933 12
5.934 12
5.935 6
5.935 20
5.936 13
5.936 12
5.937 14
5.937 10
5.938 9
5.938 16
5.939 20
5.939 7
5.940 8
5.940 17
5.941 7
5.941 6
5.942 10
5.942 7
5.943 11
5.943 12
5.944 12
5.944 10
5.945 11
5.945 10
5.946 13
5.947 11
5.947 14
5.948 11
5.948 11
5.949 10
5.949 20
5.950 8
5.950 8
5.951 14
5.951 10
5.952 9
5.952 20
5.953 16
5.953 9
5.954 21
5.954 15
5.955 14
5.955 7
5.956 15
5.956 5
5.957 10
5.957 18
5.958 12
5.959 8
5.959 10
5.960 8
5.960 13
5.961 8
5.961 8
5.962 13
5.962 14
5.963 15
5.963 10
5.964 18
5.964 12
5.965 12
5.965 13
5.966 20
5.966 12
5.967 12
5.967 7
5.968 17
5.968 20
5.969 10
5.970 13
5.970 8
5.971 10
5.971 15
5.972 7
5.972 15
5.973 13
5.973 13
5.974 15
5.974 11
5.975 9
5.975 10
5.976 16
5.976 21
5.977 7
5.977 13
5.978 15
5.978 12
5.979 16
5.979 12
5.980 9
5.981 6
5.981 9
5.982 9
5.982 12
5.983 7
5.983 8
5.984 10
5.984 8
5.985 7
5.985 12
5.986 8
5.986 14
5.987 11
5.987 16
5.988 5
5.988 18
5.989 10
5.989 12
5.990 17
5.990 20
5.991 8
5.992 18
5.992 19
5.993 10
5.993 11
5.994 15
5.994 8
5.995 11
5.995 9
5.996 7
5.996 9
5.997 9
5.997 8
5.998 11
5.998 17
5.999 15
5.999 13
6.000 13
6.000 12
6.001 13
6.001 11
6.002 11
6.003 16
6.003 10
6.004 9
6.004 11
6.005 8
6.005 9
6.006 12
6.006 13
6.007 7
6.007 12
6.008 8
6.008 10
6.009 13
6.009 13
6.010 5
6.010 14
6.011 18
6.011 17
6.012 17
6.012 12
6.013 7
6.014 15
6.014 15
6.015 5
6.015 19
6.016 16
6.016 8
6.017 7
6.017 9
6.018 10
6.018 12
6.019 10
6.019 16
6.020 14
6.020 13
6.021 12
6.021 16
6.022 16
6.022 10
6.023 12
6.024 10
6.024 9
6.025 12
6.025 7
6.026 5
6.026 14
6.027 9
6.027 10
6.028 12
6.028 13
6.029 8
6.029 16
6.030 10
6.030 15
6.031 10
6.031 9
6.032 8
6.032 11
6.033 12
6.034 13
6.034 10
6.035 22
6.035 11
6.036 12
6.036 10
6.037 7
6.037 15
6.038 10
6.038 9
6.039 15
6.039 5
6.040 10
6.040 9
6.041 12
6.041 9
6.042 19
6.042 17
6.043 13
6.044 11
6.044 8
6.045 13
6.045 23
6.046 13
6.046 9
6.047 16
6.047 10
6.048 14
6.048 9
6.049 17
6.049 11
6.050 15
6.050 7
6.051 11
6.051 10
6.052 9
6.052 9
6.053 10
6.054 7
6.054 9
6.055 15
6.055 8
6.056 9
6.056 22
6.057 13
6.057 12
6.058 12
6.058 12
6.059 11
6.059 22
6.060 9
6.060 12
6.061 19
6.061 19
6.062 12
6.062 9
6.063 9
6.064 12
6.064 9
6.065 14
6.065 6
6.066 9
6.066 14
6.067 13
6.067 20
6.068 11
6.068 13
6.069 14
6.069 12
6.070 16
6.070 14
6.071 14
6.071 18
6.072 8
6.073 13
6.073 16
6.074 16
6.074 7
6.075 8
6.075 14
6.076 5
6.076 8
6.077 10
6.077 13
6.078 8
6.078 11
6.079 8
6.079 16
6.080 17
6.080 14
6.081 8
6.081 14
6.082 16
6.083 13
6.083 16
6.084 12
6.084 13
6.085 15
6.085 20
6.086 18
6.086 7
6.087 12
6.087 7
6.088 12
6.088 6
6.089 12
6.089 15
6.090 4
6.090 9
6.091 10
6.092 15
6.092 12
6.093 10
6.093 10
6.094 10
6.094 10
6.095 12
6.095 10
6.096 17
6.096 10
6.097 9
6.097 6
6.098 13
6.098 10
6.099 18
6.099 12
6.100 10
6.101 12
6.101 14
6.102 18
6.102 13
6.103 14
6.103 11
6.104 11
6.104 10
6.105 17
6.105 18
6.106 8
6.106 13
6.107 14
6.107 9
6.108 8
6.108 14
6.109 10
6.110 15
6.110 17
6.111 8
6.111 15
6.112 19
6.112 9
6.113 9
6.113 14
6.114 16
6.114 10
6.115 18
6.115 15
6.116 8
6.116 6
6.117 13
6.117 17
6.118 19
6.119 9
6.119 16
6.120 13
6.120 11
6.121 8
6.121 18
6.122 9
6.122 9
6.123 9
6.123 13
6.124 6
6.124 13
6.125 11
6.125 9
6.126 13
6.126 9
6.127 17
6.128 11
6.128 14
6.129 7
6.129 15
6.130 14
6.130 9
6.131 8
6.131 12
6.132 7
6.132 16
6.133 13
6.133 11
6.134 14
6.134 14
6.135 15
6.136 14
6.136 11
6.137 2
6.137 9
6.138 8
6.138 9
6.139 19
6.139 11
6.140 6
6.140 12
6.141 10
6.141 8
6.142 13
6.142 14
6.143 12
6.143 12
6.144 13
6.145 10
6.145 5
6.146 22
6.146 12
6.147 23
6.147 8
6.148 3
6.148 23
6.149 15
6.149 9
6.150 15
6.150 11
6.151 16
6.151 12
6.152 9
6.153 14
6.153 19
6.154 16
6.154 10
6.155 16
6.155 6
6.156 11
6.156 15
6.157 13
6.157 14
6.158 8
6.158 19
6.159 11
6.159 19
6.160 12
6.161 21
6.161 14
6.162 12
6.162 12
6.163 14
6.163 13
6.164 5
6.164 14
6.165 8
6.165 13
6.166 16
6.166 7
6.167 8
6.167 22
6.168 8
6.168 9
6.169 15
6.170 11
6.170 8
6.171 14
6.171 17
6.172 18
6.172 18
6.173 16
6.173 11
6.174 12
6.174 9
6.175 12
6.175 15
6.176 15
6.176 17
6.177 12
6.178 10
6.178 12
6.179 17
6.179 12
6.180 9
6.180 12
6.181 12
6.181 6
6.182 23
6.182 15
6.183 7
6.183 9
6.184 17
6.184 10
6.185 10
6.186 16
6.186 12
6.187 14
6.187 18
6.188 14
6.188 14
6.189 16
6.189 8
6.190 15
6.190 11
6.191 9
6.191 10
6.192 13
6.192 12
6.193 11
6.194 16
6.194 12
6.195 8
6.195 8
6.196 14
6.196 10
6.197 7
6.197 10
6.198 13
6.198 12
6.199 5
6.199 12
6.200 12
6.200 10
6.201 11
6.202 10
6.202 13
6.203 14
6.203 4
6.204 6
6.204 20
6.205 12
6.205 9
6.206 11
6.206 14
6.207 15
6.207 6
6.208 14
6.208 19
6.209 13
6.210 18
6.210 16
6.211 15
6.211 9
6.212 9
6.212 14
6.213 9
6.213 13
6.214 13
6.214 16
6.215 7
6.215 10
6.216 14
6.217 13
6.217 9
6.218 12
6.218 9
6.219 11
6.219 8
6.220 12
6.220 11
6.221 12
6.221 14
6.222 14
6.222 13
6.223 7
6.223 11
6.224 12
6.225 11
6.225 12
6.226 14
6.226 13
6.227 14
6.227 21
6.228 8
6.228 12
6.229 11
6.229 11
6.230 14
6.230 14
6.231 10
6.232 14
6.232 13
6.233 17
6.233 9
6.234 9
6.234 10
6.235 12
6.235 9
6.236 10
6.236 11
6.237 14
6.237 12
6.238 15
6.238 15
6.239 17
6.240 9
6.240 10
6.241 9
6.241 8
6.242 2
6.242 9
6.243 13
6.243 17
6.244 11
6.244 15
6.245 16
6.245 10
6.246 18
6.247 11
6.247 11
6.248 10
6.248 24
6.249 6
6.249 14
6.250 11
6.250 17
6.251 13
6.251 9
6.252 3
6.252 24
6.253 15
6.253 9
6.254 10
6.255 9
6.255 9
6.256 11
6.256 11
6.257 9
6.257 19
6.258 7
6.258 16
6.259 15
6.259 15
6.260 12
6.260 10
6.261 7
6.262 9
6.262 13
6.263 9
6.263 13
6.264 8
6.264 11
6.265 13
6.265 14
6.266 12
6.266 10
6.267 13
6.267 12
6.268 7
6.269 13
6.269 16
6.270 11
6.270 11
6.271 9
6.271 9
6.272 21
6.272 14
6.273 4
6.273 16
6.274 13
6.274 13
6.275 10
6.275 16
6.276 9
6.277 14
6.277 13
6.278 11
6.278 11
6.279 16
6.279 18
6.280 11
6.280 16
6.281 13
6.281 8
6.282 11
6.282 9
6.283 17
6.284 20
6.284 14
6.285 11
6.285 10
6.286 7
6.286 8
6.287 14
6.287 9
6.288 14
6.288 14
6.289 12
6.289 11
6.290 12
6.291 11
6.291 12
6.292 7
6.292 10
6.293 17
6.293 10
6.294 7
6.294 10
6.295 13
6.295 7
6.296 15
6.296 12
6.297 8
6.298 13
6.298 8
6.299 10
6.299 14
6.300 13
6.300 6
6.301 14
6.301 7
6.302 6
6.302 17
6.303 12
6.303 6
6.304 14
6.305 14
6.305 12
6.306 12
6.306 16
6.307 7
6.307 20
6.308 13
6.308 10
6.309 12
6.309 9
6.310 6
6.310 12
6.311 10
6.312 11
6.312 13
6.313 10
6.313 9
6.314 7
6.314 13
6.315 8
6.315 12
6.316 13
6.316 11
6.317 15
6.318 17
6.318 10
6.319 17
6.319 13
6.320 8
6.320 17
6.321 11
6.321 7
6.322 15
6.322 10
6.323 8
6.323 12
6.324 15
6.325 11
6.325 14
6.326 14
6.326 13
6.327 8
6.327 10
6.328 8
6.328 12
6.329 14
6.329 11
6.330 16
6.330 15
6.331 15
6.332 17
6.332 11
6.333 9
6.333 9
6.334 12
6.334 11
6.335 9
6.335 10
6.336 12
6.336 8
6.337 16
6.337 13
6.338 17
6.339 10
6.339 8
6.340 9
6.340 17
6.341 16
6.341 6
6.342 9
6.342 7
6.343 12
6.343 6
6.344 9
6.345 12
6.345 8
6.346 8
6.346 12
6.347 14
6.347 7
6.348 11
6.348 16
6.349 10
6.349 12
6.350 12
6.350 10
6.351 19
6.352 10
6.352 9
6.353 20
6.353 6
6.354 11
6.354 13
6.355 10
6.355 8
6.356 7
6.356 11
6.357 5
6.357 18
6.358 14
6.359 9
6.359 15
6.360 9
6.360 11
6.361 17
6.361 10
6.362 10
6.362 11
6.363 6
6.363 10
6.364 15
6.365 14
6.365 9
6.366 8
6.366 13
6.367 8
6.367 13
6.368 8
6.368 11
6.369 13
6.369 10
6.370 10
6.370 7
6.371 16
6.372 7
6.372 8
6.373 6
6.373 9
6.374 14
6.374 16
6.375 6
6.375 12
6.376 13
6.376 8
6.377 15
6.378 12
6.378 11
6.379 13
6.379 17
6.380 11
6.380 7
6.381 8
6.381 9
6.382 15
6.382 7
6.383 8
6.384 17
6.384 8
6.385 7
6.385 10
6.386 10
6.386 11
6.387 15
6.387 9
6.388 18
6.388 13
6.389 13
6.389 16
6.390 23
6.391 10
6.391 12
6.392 14
6.392 10
6.393 10
6.393 15
6.394 20
6.394 7
6.395 8
6.395 13
6.396 9
6.397 12
6.397 9
6.398 9
6.398 16
6.399 7
6.399 7
6.400 11
6.400 8
6.401 13
6.401 9
6.402 14
6.403 8
6.403 9
6.404 13
6.404 10
6.405 12
6.405 7
6.406 9
6.406 3
6.407 10
6.407 11
6.408 14
6.408 13
6.409 9
6.410 17
6.410 14
6.411 7
6.411 14
6.412 8
6.412 8
6.413 15
6.413 12
6.414 10
6.414 19
6.415 13
6.416 7
6.416 7
6.417 13
6.417 9
6.418 15
6.418 15
6.419 11
6.419 15
6.420 19
6.420 9
6.421 16
6.422 10
6.422 12
6.423 14
6.423 13
6.424 15
6.424 17
6.425 14
6.425 11
6.426 11
6.426 11
6.427 10
6.428 10
6.428 15
6.429 10
6.429 14
6.430 11
6.430 9
6.431 13
6.431 15
6.432 9
6.432 14
6.433 13
6.434 8
6.434 10
6.435 7
6.435 14
6.436 8
6.436 6
6.437 5
6.437 8
6.438 7
6.438 12
6.439 6
6.440 14
6.440 12
6.441 24
6.441 16
6.442 12
6.442 11
6.443 8
6.443 8
6.444 11
6.444 13
6.445 8
6.446 5
6.446 7
6.447 11
6.447 12
6.448 9
6.448 10
6.449 15
6.449 8
6.450 7
6.450 20
6.451 13
6.452 13
6.452 17
6.453 12
6.453 2
6.454 12
6.454 19
6.455 10
6.455 12
6.456 13
6.456 13
6.457 8
6.458 9
6.458 12
6.459 13
6.459 17
6.460 9
6.460 11
6.461 9
6.461 13
6.462 11
6.462 10
6.463 8
6.464 9
6.464 12
6.465 15
6.465 11
6.466 14
6.466 7
6.467 6
6.467 10
6.468 6
6.468 16
6.469 11
6.470 12
6.470 9
6.471 10
6.471 6
6.472 12
6.472 12
6.473 5
6.473 15
6.474 5
6.474 8
6.475 19
6.476 12
6.476 7
6.477 10
6.477 16
6.478 8
6.478 11
6.479 4
6.479 17
6.480 12
6.480 17
6.481 4
6.482 17
6.482 16
6.483 12
6.483 10
6.484 9
6.484 11
6.485 13
6.485 16
6.486 8
6.487 11
6.487 8
6.488 8
6.488 15
6.489 7
6.489 9
6.490 9
6.490 14
6.491 13
6.491 18
6.492 14
6.493 10
6.493 16
6.494 12
6.494 9
6.495 9
6.495 6
6.496 9
6.496 7
6.497 16
6.497 12
6.498 7
6.499 9
6.499 6
6.500 22
6.500 12
6.501 6
6.501 16
6.502 17
6.502 12
6.503 17
6.503 8
6.504 8
6.505 10
6.505 14
6.506 9
6.506 14
6.507 5
6.507 8
6.508 16
6.508 7
6.509 7
6.510 12
6.510 19
6.511 12
6.511 9
6.512 13
6.512 6
6.513 13
6.513 15
6.514 10
6.514 13
6.515 13
6.516 7
6.516 9
6.517 9
6.517 10
6.518 8
6.518 9
6.519 3
6.519 12
6.520 12
6.520 8
6.521 12
6.522 6
6.522 8
6.523 15
6.523 21
6.524 6
6.524 13
6.525 17
6.525 4
6.526 8
6.527 13
6.527 13
6.528 11
6.528 14
6.529 16
6.529 10
6.530 13
6.530 8
6.531 16
6.531 13
6.532 8
6.533 19
6.533 7
6.534 14
6.534 9
6.535 11
6.535 7
6.536 10
6.536 13
6.537 6
6.538 5
6.538 20
6.539 9
6.539 12
6.540 9
6.540 9
6.541 12
6.541 13
6.542 11
6.542 12
6.543 13
6.544 6
6.544 5
6.545 17
6.545 8
6.546 13
6.546 14
6.547 6
6.547 16
6.548 14
6.549 13
6.549 12
6.550 12
6.550 5
6.551 9
6.551 9
6.552 14
6.552 13
6.553 16
6.553 13
6.554 14
6.555 12
6.555 9
6.556 9
6.556 13
6.557 9
6.557 13
6.558 11
6.558 10
6.559 12
6.560 11
6.560 8
6.561 9
6.561 5
6.562 7
6.562 11
6.563 12
6.563 12
6.564 10
6.564 9
6.565 10
6.566 20
6.566 15
6.567 14
6.567 23
6.568 13
6.568 12
6.569 22
6.569 15
6.570 12
6.571 19
6.571 11
6.572 13
6.572 20
6.573 11
6.573 15
6.574 13
6.574 5
6.575 14
6.576 11
6.576 19
6.577 16
6.577 11
6.578 19
6.578 6
6.579 15
6.579 12
6.580 9
6.580 12
6.581 7
6.582 10
6.582 16
6.583 11
6.583 13
6.584 16
6.584 9
6.585 15
6.585 12
6.586 12
6.587 16
6.587 15
6.588 14
6.588 8
6.589 10
6.589 14
6.590 7
6.590 17
6.591 11
6.592 3
6.592 5
6.593 13
6.593 6
6.594 13
6.594 7
6.595 12
6.595 12
6.596 15
6.596 7
6.597 14
6.598 9
6.598 14
6.599 16
6.599 16
6.600 12
6.600 15
6.601 16
6.601 12
6.602 16
6.603 13
6.603 13
6.604 11
6.604 4
6.605 16
6.605 10
6.606 14
6.606 13
6.607 6
6.608 21
6.608 5
6.609 11
6.609 16
6.610 13
6.610 18
6.611 17
6.611 10
6.612 13
6.613 8
6.613 6
6.614 17
6.614 8
6.615 8
6.615 8
6.616 19
6.616 16
6.617 10
6.617 8
6.618 8
6.619 11
6.619 19
6.620 15
6.620 17
6.621 7
6.621 11
6.622 13
6.622 14
6.623 8
6.624 16
6.624 12
6.625 17
6.625 6
6.626 11
6.626 10
6.627 11
6.627 7
6.628 11
6.629 16
6.629 10
6.630 13
6.630 11
6.631 16
6.631 12
6.632 17
6.632 12
6.633 8
6.634 18
6.634 14
6.635 8
6.635 13
6.636 18
6.636 8
6.637 14
6.637 14
6.638 8
6.639 11
6.639 15
6.640 9
6.640 14
6.641 11
6.641 7
6.642 18
6.642 14
6.643 13
6.644 12
6.644 12
6.645 10
6.645 8
6.646 21
6.646 9
6.647 16
6.647 10
6.648 11
6.649 15
6.649 17
6.650 11
6.650 13
6.651 10
6.651 14
6.652 24
6.652 14
6.653 9
6.654 13
6.654 14
6.655 5
6.655 19
6.656 9
6.656 11
6.657 15
6.657 11
6.658 8
6.659 20
6.659 16
6.660 5
6.660 14
6.661 8
6.661 11
6.662 17
6.662 18
6.663 4
6.664 13
6.664 14
6.665 14
6.665 19
6.666 14
6.666 11
6.667 10
6.667 17
6.668 7
6.669 14
6.669 12
6.670 9
6.670 8
6.671 13
6.671 9
6.672 15
6.672 11
6.673 15
6.674 18
6.674 8
6.675 13
6.675 9
6.676 11
6.676 6
6.677 7
6.677 9
6.678 4
6.679 7
6.679 11
6.680 6
6.680 6
6.681 12
6.681 3
6.682 12
6.682 17
6.683 13
6.684 17
6.684 5
6.685 6
6.685 10
6.686 11
6.686 7
6.687 12
6.687 11
6.688 6
6.689 12
6.689 13
6.690 11
6.690 11
6.691 14
6.691 13
6.692 14
6.692 18
6.693 9
6.694 7
6.694 18
6.695 17
6.695 10
6.696 21
6.696 13
6.697 13
6.697 11
6.698 14
6.699 15
6.699 9
6.700 8
6.700 7
6.701 4
6.701 12
6.702 10
6.702 18
6.703 14
6.704 14
6.704 11
6.705 8
6.705 16
6.706 15
6.706 12
6.707 8
6.707 13
6.708 6
6.709 9
6.709 12
6.710 16
6.710 12
6.711 12
6.711 13
6.712 15
6.712 16
6.713 12
6.714 18
6.714 17
6.715 5
6.715 16
6.716 11
6.716 11
6.717 18
6.718 7
6.718 10
6.719 6
6.719 13
6.720 8
6.720 15
6.721 13
6.721 12
6.722 10
6.723 12
6.723 12
6.724 15
6.724 8
6.725 7
6.725 19
6.726 19
6.726 11
6.727 16
6.728 12
6.728 9
6.729 6
6.729 18
6.730 8
6.730 13
6.731 13
6.731 10
6.732 20
6.733 18
6.733 9
6.734 19
6.734 14
6.735 10
6.735 13
6.736 12
6.736 10
6.737 19
6.738 15
6.738 10
6.739 13
6.739 11
6.740 9
6.740 17
6.741 6
6.742 4
6.742 16
6.743 9
6.743 9
6.744 16
6.744 12
6.745 9
6.745 7
6.746 10
6.747 8
6.747 12
6.748 7
6.748 14
6.749 8
6.749 18
6.750 11
6.750 10
6.751 15
6.752 4
6.752 20
6.753 18
6.753 9
6.754 10
6.754 10
6.755 11
6.755 17
6.756 13
6.757 7
6.757 15
6.758 11
6.758 9
6.759 15
6.759 13
6.760 8
6.761 14
6.761 11
6.762 8
6.762 10
6.763 12
6.763 9
6.764 15
6.764 14
6.765 8
6.766 20
6.766 8
6.767 7
6.767 10
6.768 16
6.768 10
6.769 9
6.769 21
6.770 11
6.771 7
6.771 12
6.772 10
6.772 16
6.773 17
6.773 13
6.774 22
6.775 12
6.775 6
6.776 12
6.776 8
6.777 3
6.777 14
6.778 8
6.778 11
6.779 12
6.780 11
6.780 14
6.781 18
6.781 10
6.782 17
6.782 11
6.783 10
6.784 7
6.784 23
6.785 9
6.785 11
6.786 6
6.786 11
6.787 15
6.787 17
6.788 15
6.789 13
6.789 16
6.790 6
6.790 9
6.791 13
6.791 13
6.792 12
6.792 12
6.793 13
6.794 12
6.794 13
6.795 20
6.795 12
6.796 10
6.796 5
6.797 14
6.798 17
6.798 10
6.799 10
6.799 12
6.800 18
6.800 18
6.801 14
6.801 16
6.802 9
6.803 11
6.803 10
6.804 14
6.804 13
6.805 20
6.805 16
6.806 20
6.807 15
6.807 9
6.808 10
6.808 12
6.809 5
6.809 9
6.810 9
6.810 14
6.811 10
6.812 10
6.812 9
6.813 17
6.813 8
6.814 10
6.814 22
6.815 9
6.816 13
6.816 19
6.817 12
6.817 17
6.818 11
6.818 7
6.819 6
6.819 16
6.820 14
6.821 13
6.821 16
6.822 18
6.822 11
6.823 11
6.823 17
6.824 5
6.825 7
6.825 9
6.826 9
6.826 10
6.827 10
6.827 6
6.828 16
6.828 14
6.829 7
6.830 12
6.830 12
6.831 12
6.831 12
6.832 12
6.832 12
6.833 9
6.834 15
6.834 8
6.835 17
6.835 13
6.836 14
6.836 20
6.837 14
6.837 10
6.838 16
6.839 12
6.839 13
6.840 16
6.840 10
6.841 8
6.841 7
6.842 17
6.843 12
6.843 15
6.844 16
6.844 11
6.845 9
6.845 14
6.846 9
6.846 12
6.847 16
6.848 7
6.848 14
6.849 9
6.849 9
6.850 22
6.850 16
6.851 9
6.852 13
6.852 14
6.853 13
6.853 19
6.854 14
6.854 13
6.855 16
6.856 11
6.856 20
6.857 9
6.857 11
6.858 12
6.858 12
6.859 18
6.859 14
6.860 17
6.861 18
6.861 11
6.862 19
6.862 12
6.863 6
6.863 13
6.864 15
6.865 15
6.865 16
6.866 18
6.866 5
6.867 16
6.867 10
6.868 12
6.868 6
6.869 11
6.870 11
6.870 8
6.871 11
6.871 8
6.872 14
6.872 14
6.873 3
6.874 18
6.874 11
6.875 9
6.875 13
6.876 16
6.876 9
6.877 6
6.878 8
6.878 11
6.879 13
6.879 8
6.880 10
6.880 13
6.881 11
6.881 8
6.882 11
6.883 12
6.883 6
6.884 7
6.884 18
6.885 11
6.885 13
6.886 15
6.887 15
6.887 17
6.888 13
6.888 10
6.889 10
6.889 12
6.890 13
6.891 19
6.891 21
6.892 7
6.892 16
6.893 14
6.893 8
6.894 11
6.894 12
6.895 13
6.896 14
6.896 12
6.897 13
6.897 6
6.898 15
6.898 10
6.899 14
6.900 17
6.900 11
6.901 15
6.901 14
6.902 15
6.902 13
6.903 15
6.904 12
6.904 15
6.905 15
6.905 10
6.906 18
6.906 12
6.907 12
6.908 9
6.908 12
6.909 12
6.909 6
6.910 8
6.910 9
6.911 8
6.911 17
6.912 9
6.913 14
6.913 14
6.914 8
6.914 8
6.915 15
6.915 9
6.916 13
6.917 17
6.917 9
6.918 9
6.918 11
6.919 7
6.919 18
6.920 19
6.921 10
6.921 15
6.922 13
6.922 17
6.923 18
6.923 19
6.924 11
6.925 17
6.925 15
6.926 12
6.926 15
6.927 13
6.927 12
6.928 8
6.928 19
6.929 10
6.930 15
6.930 11
6.931 10
6.931 12
6.932 10
6.932 10
6.933 23
6.934 18
6.934 10
6.935 16
6.935 14
6.936 10
6.936 13
6.937 11
6.938 15
6.938 18
6.939 8
6.939 7
6.940 14
6.940 14
6.941 11
6.942 12
6.942 10
6.943 10
6.943 17
6.944 7
6.944 16
6.945 11
6.946 14
6.946 10
6.947 14
6.947 13
6.948 8
6.948 16
6.949 7
6.949 8
6.950 9
6.951 13
6.951 11
6.952 19
6.952 19
6.953 9
6.953 12
6.954 14
6.955 15
6.955 16
6.956 10
6.956 10
6.957 12
6.957 24
6.958 10
6.959 12
6.959 5
6.960 13
6.960 12
6.961 9
6.961 6
6.962 12
6.963 11
6.963 9
6.964 16
6.964 17
6.965 13
6.965 14
6.966 6
6.967 16
6.967 15
6.968 19
6.968 9
6.969 10
6.969 19
6.970 8
6.971 20
6.971 6
6.972 4
6.972 6
6.973 15
6.973 9
6.974 8
6.975 19
6.975 11
6.976 18
6.976 13
6.977 11
6.977 25
6.978 16
6.978 14
6.979 22
6.980 16
6.980 14
6.981 17
6.981 7
6.982 8
6.982 11
6.983 16
6.984 10
6.984 16
6.985 10
6.985 11
6.986 9
6.986 15
6.987 7
6.988 5
6.988 8
6.989 7
6.989 9
6.990 12
6.990 8
6.991 10
6.992 10
6.992 12
6.993 14
6.993 8
6.994 15
6.994 17
6.995 12
6.996 8
6.996 11
6.997 15
6.997 15
6.998 13
6.998 16
6.999 15
7.000 13
7.000 11
7.001 15
7.001 17
7.002 13
7.002 7
7.003 11
7.004 10
7.004 8
7.005 12
7.005 14
7.006 4
7.006 8
7.007 19
7.008 12
7.008 27
7.009 14
7.009 11
7.010 23
7.010 21
7.011 11
7.012 28
7.012 12
7.013 11
7.013 14
7.014 18
7.014 12
7.015 16
7.016 14
7.016 5
7.017 15
7.017 14
7.018 12
7.018 12
7.019 17
7.020 10
7.020 16
7.021 9
7.021 10
7.022 10
7.022 8
7.023 6
7.024 19
7.024 18
7.025 17
7.025 18
7.026 7
7.026 22
7.027 10
7.028 17
7.028 10
7.029 10
7.029 20
7.030 9
7.030 18
7.031 11
7.032 13
7.032 21
7.033 19
7.033 14
7.034 11
7.034 9
7.035 16
7.036 17
7.036 13
7.037 8
7.037 13
7.038 10
7.038 15
7.039 14
7.040 15
7.040 15
7.041 12
7.041 20
7.042 6
7.042 12
7.043 9
7.044 11
7.044 15
7.045 9
7.045 12
7.046 17
7.046 13
7.047 14
7.048 21
7.048 12
7.049 4
7.049 11
7.050 11
7.050 12
7.051 14
7.052 11
7.052 15
7.053 9
7.053 11
7.054 10
7.054 14
7.055 9
7.056 9
7.056 17
7.057 10
7.057 7
7.058 20
7.058 16
7.059 14
7.060 19
7.060 15
7.061 16
7.061 8
7.062 11
7.062 10
7.063 7
7.064 15
7.064 14
7.065 6
7.065 10
7.066 12
7.067 8
7.067 10
7.068 14
7.068 19
7.069 7
7.069 10
7.070 17
7.071 14
7.071 5
7.072 10
7.072 12
7.073 11
7.073 9
7.074 11
7.075 9
7.075 17
7.076 7
7.076 10
7.077 11
7.077 9
7.078 16
7.079 8
7.079 15
7.080 9
7.080 13
7.081 14
7.081 11
7.082 13
7.083 17
7.083 7
7.084 9
7.084 11
7.085 11
7.085 11
7.086 8
7.087 13
7.087 22
7.088 13
7.088 10
7.089 12
7.089 15
7.090 16
7.091 15
7.091 11
7.092 12
7.092 10
7.093 15
7.093 20
7.094 14
7.095 9
7.095 11
7.096 13
7.096 8
7.097 6
7.098 15
7.098 15
7.099 12
7.099 17
7.100 12
7.100 11
7.101 18
7.102 13
7.102 9
7.103 19
7.103 14
7.104 13
7.104 15
7.105 6
7.106 10
7.106 21
7.107 12
7.107 8
7.108 13
7.108 12
7.109 14
7.110 17
7.110 11
7.111 16
7.111 16
7.112 10
7.112 11
7.113 17
7.114 11
7.114 10
7.115 8
7.115 15
7.116 18
7.116 10
7.117 10
7.118 9
7.118 9
7.119 16
7.119 18
7.120 14
7.121 10
7.121 18
7.122 24
7.122 16
7.123 15
7.123 21
7.124 6
7.125 16
7.125 22
7.126 11
7.126 13
7.127 11
7.127 12
7.128 15
7.129 4
7.129 13
7.130 9
7.130 18
7.131 6
7.131 10
7.132 11
7.133 10
7.133 8
7.134 9
7.134 11
7.135 11
7.135 8
7.136 16
7.137 13
7.137 13
7.138 16
7.138 12
7.139 17
7.140 13
7.140 7
7.141 14
7.141 5
7.142 5
7.142 13
7.143 12
7.144 9
7.144 14
7.145 10
7.145 11
7.146 9
7.146 9
7.147 9
7.148 15
7.148 12
7.149 10
7.149 15
7.150 10
7.150 8
7.151 13
7.152 16
7.152 11
7.153 20
7.153 15
7.154 16
7.155 15
7.155 6
7.156 7
7.156 14
7.157 13
7.157 15
7.158 22
7.159 11
7.159 4
7.160 14
7.160 6
7.161 11
7.161 12
7.162 14
7.163 18
7.163 12
7.164 16
7.164 13
7.165 13
7.166 15
7.166 14
7.167 14
7.167 15
7.168 12
7.168 20
7.169 14
7.170 6
7.170 19
7.171 12
7.171 10
7.172 17
7.172 7
7.173 7
7.174 11
7.174 8
7.175 4
7.175 22
7.176 19
7.176 9
7.177 11
7.178 13
7.178 13
7.179 8
7.179 10
7.180 10
7.181 9
7.181 11
7.182 12
7.182 13
7.183 6
7.183 7
7.184 13
7.185 10
7.185 7
7.186 17
7.186 13
7.187 11
7.187 19
7.188 7
7.189 9
7.189 10
7.190 11
7.190 4
7.191 10
7.192 15
7.192 10
7.193 15
7.193 10
7.194 13
7.194 15
7.195 12
7.196 13
7.196 22
7.197 11
7.197 10
7.198 14
7.198 12
7.199 13
7.200 8
7.200 10
7.201 10
7.201 9
7.202 12
7.203 5
7.203 15
7.204 15
7.204 9
7.205 10
7.205 19
7.206 10
7.207 25
7.207 18
7.208 8
7.208 12
7.209 5
7.209 9
7.210 26
7.211 15
7.211 11
7.212 17
7.212 9
7.213 16
7.214 11
7.214 18
7.215 22
7.215 15
7.216 13
7.216 10
7.217 13
7.218 12
7.218 8
7.219 16
7.219 13
7.220 12
7.221 15
7.221 12
7.222 12
7.222 12
7.223 14
7.223 9
7.224 18
7.225 7
7.225 7
7.226 15
7.226 12
7.227 8
7.227 13
7.228 18
7.229 9
7.229 14
7.230 15
7.230 11
7.231 11
7.232 15
7.232 11
7.233 9
7.233 14
7.234 12
7.234 13
7.235 10
7.236 10
7.236 13
7.237 14
7.237 6
7.238 9
7.239 17
7.239 19
7.240 14
7.240 6
7.241 15
7.241 13
7.242 12
7.243 4
7.243 14
7.244 15
7.244 12
7.245 10
7.245 8
7.246 10
7.247 10
7.247 14
7.248 9
7.248 13
7.249 17
7.250 10
7.250 16
7.251 12
7.251 17
7.252 12
7.252 14
7.253 9
7.254 14
7.254 10
7.255 12
7.255 11
7.256 17
7.257 9
7.257 19
7.258 11
7.258 15
7.259 25
7.259 14
7.260 16
7.261 13
7.261 15
7.262 11
7.262 15
7.263 18
7.264 10
7.264 11
7.265 11
7.265 9
7.266 13
7.266 13
7.267 8
7.268 14
7.268 9
7.269 15
7.269 15
7.270 14
7.270 11
7.271 16
7.272 20
7.272 13
7.273 11
7.273 12
7.274 5
7.275 13
7.275 9
7.276 12
7.276 13
7.277 9
7.277 12
7.278 11
7.279 18
7.279 8
7.280 12
7.280 12
7.281 4
7.282 16
7.282 10
7.283 11
7.283 25
7.284 8
7.284 7
7.285 19
7.286 26
7.286 8
7.287 11
7.287 15
7.288 9
7.289 11
7.289 15
7.290 14
7.290 21
7.291 10
7.291 15
7.292 17
7.293 18
7.293 10
7.294 14
7.294 17
7.295 10
7.296 13
7.296 17
7.297 11
7.297 9
7.298 6
7.298 16
7.299 14
7.300 11
7.300 4
7.301 14
7.301 12
7.302 7
7.303 8
7.303 11
7.304 12
7.304 17
7.305 16
7.305 20
7.306 21
7.307 16
7.307 14
7.308 14
7.308 10
7.309 17
7.310 18
7.310 14
7.311 10
7.311 9
7.312 12
7.312 13
7.313 15
7.314 18
7.314 7
7.315 13
7.315 17
7.316 12
7.317 12
7.317 20
7.318 8
7.318 18
7.319 18
7.319 16
7.320 21
7.321 12
7.321 11
7.322 7
7.322 13
7.323 9
7.324 11
7.324 15
7.325 4
7.325 9
7.326 7
7.327 10
7.327 8
7.328 13
7.328 15
7.329 8
7.329 13
7.330 11
7.331 14
7.331 10
7.332 8
7.332 16
7.333 12
7.334 8
7.334 15
7.335 12
7.335 17
7.336 9
7.336 15
7.337 8
7.338 18
7.338 14
7.339 14
7.339 17
7.340 13
7.341 11
7.341 21
7.342 17
7.342 14
7.343 13
7.343 18
7.344 10
7.345 17
7.345 11
7.346 13
7.346 17
7.347 13
7.348 9
7.348 17
7.349 16
7.349 8
7.350 15
7.351 15
7.351 10
7.352 19
7.352 11
7.353 10
7.353 15
7.354 13
7.355 15
7.355 16
7.356 7
7.356 11
7.357 13
7.358 11
7.358 8
7.359 7
7.359 10
7.360 12
7.360 15
7.361 17
7.362 6
7.362 14
7.363 15
7.363 12
7.364 22
7.365 16
7.365 7
7.366 11
7.366 17
7.367 12
7.368 14
7.368 20
7.369 16
7.369 16
7.370 15
7.370 15
7.371 11
7.372 15
7.372 12
7.373 14
7.373 12
7.374 8
7.375 12
7.375 8
7.376 10
7.376 14
7.377 10
7.377 5
7.378 15
7.379 15
7.379 8
7.380 16
7.380 19
7.381 10
7.382 19
7.382 4
7.383 9
7.383 18
7.384 10
7.385 12
7.385 21
7.386 16
7.386 11
7.387 11
7.387 14
7.388 10
7.389 8
7.389 18
7.390 14
7.390 10
7.391 10
7.392 13
7.392 10
7.393 11
7.393 12
7.394 15
7.395 8
7.395 7
7.396 12
7.396 12
7.397 5
7.397 7
7.398 20
7.399 11
7.399 9
7.400 9
7.400 7
7.401 13
7.402 10
7.402 5
7.403 10
7.403 11
7.404 11
7.405 15
7.405 6
7.406 7
7.406 20
7.407 17
7.407 15
7.408 13
7.409 16
7.409 16
7.410 13
7.410 9
7.411 9
7.412 16
7.412 13
7.413 17
7.413 13
7.414 9
7.415 12
7.415 11
7.416 12
7.416 7
7.417 17
7.417 12
7.418 11
7.419 20
7.419 7
7.420 9
7.420 17
7.421 11
7.422 6
7.422 20
7.423 15
7.423 10
7.424 16
7.425 14
7.425 21
7.426 14
7.426 9
7.427 7
7.427 9
7.428 15
7.429 14
7.429 11
7.430 7
7.430 11
7.431 13
7.432 10
7.432 10
7.433 11
7.433 7
7.434 15
7.435 13
7.435 9
7.436 11
7.436 6
7.437 10
7.437 15
7.438 11
7.439 9
7.439 5
7.440 14
7.440 12
7.441 8
7.442 13
7.442 9
7.443 11
7.443 13
7.444 12
7.445 9
7.445 14
7.446 21
7.446 16
7.447 17
7.448 17
7.448 6
7.449 22
7.449 8
7.450 10
7.450 20
7.451 11
7.452 8
7.452 13
7.453 18
7.453 4
7.454 13
7.455 8
7.455 12
7.456 13
7.456 11
7.457 7
7.458 8
7.458 15
7.459 8
7.459 12
7.460 15
7.460 11
7.461 14
7.462 17
7.462 7
7.463 17
7.463 12
7.464 13
7.465 8
7.465 6
7.466 10
7.466 11
7.467 11
7.468 13
7.468 13
7.469 10
7.469 6
7.470 13
7.471 11
7.471 7
7.472 20
7.472 16
7.473 11
7.473 15
7.474 15
7.475 8
7.475 14
7.476 8
7.476 19
7.477 14
7.478 18
7.478 8
7.479 21
7.479 10
7.480 15
7.481 15
7.481 17
7.482 11
7.482 19
7.483 25
7.484 11
7.484 12
7.485 13
7.485 4
7.486 6
7.486 19
7.487 6
7.488 8
7.488 13
7.489 11
7.489 14
7.490 6
7.491 8
7.491 15
7.492 10
7.492 7
7.493 12
7.494 9
7.494 15
7.495 13
7.495 15
7.496 12
7.497 15
7.497 6
7.498 9
7.498 15
7.499 17
7.500 4
7.500 14
7.501 12
7.501 9
7.502 8
7.502 11
7.503 12
7.504 17
7.504 14
7.505 12
7.505 8
7.506 10
7.507 6
7.507 8
7.508 12
7.508 7
7.509 11
7.510 15
7.510 12
7.511 13
7.511 11
7.512 7
7.513 14
7.513 13
7.514 11
7.514 11
7.515 13
7.516 9
7.516 17
7.517 13
7.517 10
7.518 11
7.518 14
7.519 11
7.520 10
7.520 9
7.521 7
7.521 13
7.522 14
7.523 13
7.523 7
7.524 13
7.524 8
7.525 13
7.526 13
7.526 9
7.527 17
7.527 14
7.528 9
7.529 12
7.529 13
7.530 11
7.530 10
7.531 15
7.532 7
7.532 10
7.533 11
7.533 10
7.534 19
7.534 14
7.535 6
7.536 12
7.536 9
7.537 7
7.537 17
7.538 9
7.539 12
7.539 12
7.540 18
7.540 13
7.541 14
7.542 10
7.542 8
7.543 7
7.543 7
7.544 10
7.545 9
7.545 13
7.546 15
7.546 11
7.547 15
7.548 7
7.548 16
7.549 11
7.549 4
7.550 14
7.551 18
7.551 10
7.552 13
7.552 8
7.553 15
7.554 9
7.554 10
7.555 9
7.555 16
7.556 13
7.556 10
7.557 16
7.558 12
7.558 11
7.559 10
7.559 9
7.560 16
7.561 13
7.561 16
7.562 7
7.562 18
7.563 8
7.564 8
7.564 10
7.565 12
7.565 11
7.566 26
7.567 11
7.567 6
7.568 12
7.568 5
7.569 10
7.570 14
7.570 10
7.571 10
7.571 11
7.572 11
7.573 16
7.573 12
7.574 13
7.574 5
7.575 24
7.576 13
7.576 10
7.577 11
7.577 20
7.578 12
7.578 15
7.579 14
7.580 10
7.580 13
7.581 12
7.581 12
7.582 14
7.583 9
7.583 18
7.584 15
7.584 7
7.585 8
7.586 14
7.586 14
7.587 9
7.587 15
7.588 9
7.589 7
7.589 18
7.590 11
7.590 4
7.591 8
7.592 15
7.592 8
7.593 18
7.593 12
7.594 10
7.595 14
7.595 14
7.596 6
7.596 24
7.597 17
7.598 13
7.598 21
7.599 14
7.599 16
7.600 15
7.601 14
7.601 12
7.602 15
7.602 7
7.603 10
7.604 17
7.604 16
7.605 14
7.605 12
7.606 11
7.607 16
7.607 13
7.608 9
7.608 8
7.609 10
7.609 18
7.610 8
7.611 16
7.611 14
7.612 8
7.612 12
7.613 13
7.614 13
7.614 14
7.615 10
7.615 6
7.616 11
7.617 16
7.617 11
7.618 14
7.618 9
7.619 10
7.620 12
7.620 15
7.621 9
7.621 13
7.622 13
7.623 13
7.623 9
7.624 10
7.624 8
7.625 13
7.626 23
7.626 15
7.627 11
7.627 14
7.628 9
7.629 14
7.629 13
7.630 9
7.630 9
7.631 6
7.632 7
7.632 11
7.633 10
7.633 8
7.634 7
7.635 13
7.635 14
7.636 10
7.636 6
7.637 7
7.638 15
7.638 15
7.639 4
7.639 13
7.640 16
7.641 10
7.641 19
7.642 15
7.642 10
7.643 12
7.644 13
7.644 10
7.645 15
7.645 19
7.646 17
7.647 14
7.647 9
7.648 20
7.648 15
7.649 9
7.650 18
7.650 4
7.651 11
7.651 13
7.652 16
7.653 14
7.653 6
7.654 13
7.654 11
7.655 8
7.656 16
7.656 13
7.657 7
7.657 14
7.658 11
7.659 9
7.659 19
7.660 9
7.660 9
7.661 8
7.662 12
7.662 11
7.663 12
7.663 17
7.664 11
7.664 14
7.665 12
7.666 6
7.666 9
7.667 13
7.667 8
7.668 20
7.669 8
7.669 14
7.670 14
7.670 15
7.671 8
7.672 13
7.672 14
7.673 15
7.673 24
7.674 13
7.675 5
7.675 11
7.676 14
7.676 11
7.677 11
7.678 10
7.678 9
7.679 15
7.679 6
7.680 10
7.681 11
7.681 6
7.682 13
7.682 10
7.683 17
7.684 7
7.684 8
7.685 11
7.685 14
7.686 5
7.687 20
7.687 11
7.688 10
7.688 6
7.689 12
7.690 12
7.690 12
7.691 16
7.691 14
7.692 9
7.693 8
7.693 15
7.694 8
7.694 9
7.695 14
7.696 13
7.696 12
7.697 8
7.697 5
7.698 11
7.699 12
7.699 12
7.700 17
7.700 11
7.701 10
7.702 11
7.702 7
7.703 10
7.703 12
7.704 17
7.705 13
7.705 15
7.706 11
7.706 14
7.707 11
7.708 13
7.708 13
7.709 11
7.710 18
7.710 17
7.711 10
7.711 17
7.712 12
7.713 13
7.713 8
7.714 8
7.714 9
7.715 18
7.716 9
7.716 12
7.717 8
7.717 12
7.718 6
7.719 15
7.719 12
7.720 6
7.720 10
7.721 15
7.722 7
7.722 10
7.723 17
7.723 14
7.724 12
7.725 8
7.725 12
7.726 18
7.726 9
7.727 14
7.728 8
7.728 7
7.729 5
7.729 13
7.730 19
7.731 9
7.731 15
7.732 14
7.732 13
7.733 20
7.734 17
7.734 9
7.735 9
7.735 11
7.736 12
7.737 12
7.737 12
7.738 6
7.738 16
7.739 6
7.740 9
7.740 14
7.741 11
7.741 13
7.742 20
7.743 7
7.743 15
7.744 20
7.744 19
7.745 13
7.746 12
7.746 7
7.747 8
7.747 9
7.748 14
7.749 6
7.749 10
7.750 13
7.750 10
7.751 7
7.752 15
7.752 9
7.753 13
7.753 9
7.754 13
7.755 16
7.755 13
7.756 10
7.756 10
7.757 10
7.758 7
7.758 15
7.759 14
7.759 18
7.760 15
7.761 13
7.761 11
7.762 11
7.762 10
7.763 8
7.764 13
7.764 17
7.765 11
7.766 15
7.766 15
7.767 8
7.767 17
7.768 15
7.769 12
7.769 13
7.770 13
7.770 12
7.771 13
7.772 15
7.772 7
7.773 14
7.773 7
7.774 4
7.775 13
7.775 16
7.776 11
7.776 11
7.777 6
7.778 5
7.778 11
7.779 5
7.779 6
7.780 15
7.781 9
7.781 13
7.782 9
7.782 15
7.783 12
7.784 10
7.784 11
7.785 11
7.785 16
7.786 11
7.787 13
7.787 15
7.788 11
7.788 12
7.789 12
7.790 13
7.790 8
7.791 8
7.791 15
7.792 12
7.793 14
7.793 15
7.794 8
7.794 12
7.795 11
7.796 13
7.796 11
7.797 11
7.798 10
7.798 8
7.799 5
7.799 10
7.800 11
7.801 12
7.801 9
7.802 25
7.802 5
7.803 16
7.804 12
7.804 14
7.805 9
7.805 14
7.806 8
7.807 7
7.807 15
7.808 10
7.808 19
7.809 13
7.810 16
7.810 9
7.811 12
7.811 15
7.812 6
7.813 21
7.813 12
7.814 12
7.814 11
7.815 9
7.816 9
7.816 18
7.817 16
7.817 7
7.818 15
7.819 11
7.819 9
7.820 14
7.821 17
7.821 5
7.822 13
7.822 18
7.823 8
7.824 8
7.824 6
7.825 11
7.825 22
7.826 11
7.827 10
7.827 9
7.828 10
7.828 10
7.829 16
7.830 9
7.830 10
7.831 9
7.831 10
7.832 9
7.833 13
7.833 10
7.834 13
7.834 12
7.835 13
7.836 9
7.836 10
7.837 14
7.837 10
7.838 14
7.839 11
7.839 7
7.840 5
7.841 13
7.841 8
7.842 11
7.842 9
7.843 9
7.844 13
7.844 7
7.845 10
7.845 9
7.846 8
7.847 8
7.847 15
7.848 10
7.848 7
7.849 10
7.850 17
7.850 11
7.851 13
7.851 13
7.852 16
7.853 13
7.853 14
7.854 14
7.854 18
7.855 20
7.856 3
7.856 12
7.857 11
7.858 13
7.858 15
7.859 10
7.859 8
7.860 8
7.861 17
7.861 9
7.862 15
7.862 6
7.863 11
7.864 8
7.864 17
7.865 8
7.865 11
7.866 12
7.867 5
7.867 16
7.868 11
7.868 9
7.869 10
7.870 15
7.870 8
7.871 12
7.871 11
7.872 7
7.873 10
7.873 14
7.874 11
7.875 9
7.875 18
7.876 13
7.876 9
7.877 8
7.878 14
7.878 16
7.879 9
7.879 16
7.880 13
7.881 9
7.881 4
7.882 14
7.882 11
7.883 16
7.884 13
7.884 16
7.885 16
7.885 14
7.886 9
7.887 14
7.887 13
7.888 17
7.889 6
7.889 9
7.890 10
7.890 8
7.891 10
7.892 15
7.892 13
7.893 13
7.893 17
7.894 9
7.895 17
7.895 14
7.896 10
7.896 13
7.897 15
7.898 8
7.898 11
7.899 13
7.899 10
7.900 8
7.901 12
7.901 10
7.902 17
7.903 19
7.903 10
7.904 12
7.904 15
7.905 6
7.906 11
7.906 7
7.907 7
7.907 13
7.908 16
7.909 12
7.909 6
7.910 11
7.910 11
7.911 19
7.912 10
7.912 18
7.913 8
7.913 15
7.914 9
7.915 13
7.915 6
7.916 6
7.917 16
7.917 12
7.918 10
7.918 15
7.919 11
7.920 13
7.920 12
7.921 8
7.921 9
7.922 17
7.923 15
7.923 6
7.924 11
7.924 14
7.925 8
7.926 14
7.926 17
7.927 9
7.927 16
7.928 15
7.929 10
7.929 13
7.930 15
7.931 11
7.931 9
7.932 8
7.932 7
7.933 15
7.934 12
7.934 14
7.935 10
7.935 12
7.936 14
7.937 18
7.937 10
7.938 7
7.938 19
7.939 14
7.940 12
7.940 11
7.941 16
7.942 5
7.942 11
7.943 14
7.943 8
7.944 14
7.945 13
7.945 20
7.946 13
7.946 15
7.947 6
7.948 13
7.948 13
7.949 8
7.949 14
7.950 13
7.951 14
7.951 12
7.952 15
7.953 8
7.953 8
7.954 8
7.954 15
7.955 14
7.956 11
7.956 13
7.957 12
7.957 13
7.958 13
7.959 10
7.959 10
7.960 13
7.960 8
7.961 7
7.962 13
7.962 13
7.963 14
7.964 11
7.964 15
7.965 23
7.965 12
7.966 15
7.967 13
7.967 11
7.968 11
7.968 14
7.969 8
7.970 10
7.970 11
7.971 7
7.971 21
7.972 10
7.973 14
7.973 5
7.974 8
7.975 10
7.975 12
7.976 8
7.976 12
7.977 9
7.978 12
7.978 6
7.979 17
7.979 7
7.980 17
7.981 14
7.981 12
7.982 9
7.983 9
7.983 13
7.984 15
7.984 17
7.985 14
7.986 7
7.986 10
7.987 16
7.987 15
7.988 10
7.989 12
7.989 8
7.990 10
7.990 13
7.991 9
7.992 8
7.992 10
7.993 12
7.994 15
7.994 8
7.995 8
7.995 11
7.996 9
7.997 13
7.997 19
7.998 18
7.998 5
7.999 20
8.000 11
8.000 15
8.001 12
8.001 10
8.002 14
8.003 7
8.003 12
8.004 14
8.005 10
8.005 11
8.006 7
8.006 6
8.007 15
8.008 17
8.008 14
8.009 10
8.009 12
8.010 18
8.011 14
8.011 9
8.012 12
8.013 14
8.013 11
8.014 12
8.014 16
8.015 7
8.016 11
8.016 11
8.017 16
8.017 13
8.018 6
8.019 4
8.019 14
8.020 16
8.021 11
8.021 18
8.022 11
8.022 4
8.023 16
8.024 11
8.024 5
8.025 13
8.025 15
8.026 10
8.027 13
8.027 11
8.028 13
8.029 17
8.029 11
8.030 10
8.030 8
8.031 13
8.032 12
8.032 16
8.033 12
8.033 10
8.034 16
8.035 7
8.035 13
8.036 14
8.036 16
8.037 17
8.038 7
8.038 13
8.039 5
8.040 18
8.040 10
8.041 10
8.041 15
8.042 8
8.043 10
8.043 6
8.044 9
8.044 11
8.045 9
8.046 9
8.046 13
8.047 9
8.048 16
8.048 9
8.049 18
8.049 9
8.050 3
8.051 21
8.051 10
8.052 9
8.052 14
8.053 15
8.054 11
8.054 15
8.055 11
8.056 7
8.056 11
8.057 17
8.057 6
8.058 11
8.059 21
8.059 3
8.060 7
8.060 9
8.061 9
8.062 10
8.062 22
8.063 10
8.064 14
8.064 12
8.065 11
8.065 15
8.066 15
8.067 10
8.067 7
8.068 17
8.068 4
8.069 17
8.070 11
8.070 9
8.071 8
8.072 13
8.072 16
8.073 8
8.073 15
8.074 10
8.075 16
8.075 12
8.076 6
8.076 11
8.077 8
8.078 14
8.078 8
8.079 9
8.080 9
8.080 20
8.081 7
8.081 9
8.082 10
8.083 8
8.083 7
8.084 9
8.085 10
8.085 11
8.086 16
8.086 14
8.087 8
8.088 13
8.088 17
8.089 10
8.089 17
8.090 13
8.091 7
8.091 11
8.092 15
8.093 8
8.093 9
8.094 9
8.094 12
8.095 13
8.096 5
8.096 13
8.097 20
8.097 9
8.098 15
8.099 17
8.099 13
8.100 8
8.101 13
8.101 9
8.102 10
8.102 10
8.103 7
8.104 6
8.104 12
8.105 12
8.105 14
8.106 7
8.107 10
8.107 3
8.108 10
8.109 15
8.109 6
8.110 14
8.110 19
8.111 7
8.112 13
8.112 6
8.113 5
8.114 21
8.114 9
8.115 13
8.115 14
8.116 12
8.117 11
8.117 14
8.118 18
8.118 9
8.119 14
8.120 11
8.120 7
8.121 16
8.122 15
8.122 15
8.123 11
8.123 12
8.124 12
8.125 13
8.125 12
8.126 13
8.126 8
8.127 14
8.128 7
8.128 5
8.129 10
8.130 7
8.130 19
8.131 9
8.131 9
8.132 20
8.133 13
8.133 13
8.134 16
8.135 14
8.135 13
8.136 14
8.136 12
8.137 7
8.138 7
8.138 8
8.139 8
8.139 16
8.140 20
8.141 9
8.141 11
8.142 9
8.143 10
8.143 18
8.144 6
8.144 9
8.145 10
8.146 16
8.146 10
8.147 16
8.148 11
8.148 16
8.149 10
8.149 14
8.150 13
8.151 15
8.151 8
8.152 15
8.152 11
8.153 10
8.154 11
8.154 16
8.155 15
8.156 10
8.156 17
8.157 9
8.157 7
8.158 13
8.159 9
8.159 11
8.160 17
8.161 10
8.161 14
8.162 10
8.162 7
8.163 11
8.164 14
8.164 15
8.165 8
8.165 14
8.166 13
8.167 13
8.167 13
8.168 11
8.169 9
8.169 10
8.170 13
8.170 7
8.171 16
8.172 17
8.172 13
8.173 12
8.174 19
8.174 12
8.175 14
8.175 7
8.176 15
8.177 16
8.177 14
8.178 9
8.179 9
8.179 7
8.180 7
8.180 7
8.181 19
8.182 12
8.182 12
8.183 10
8.183 10
8.184 16
8.185 4
8.185 9
8.186 13
8.187 14
8.187 6
8.188 18
8.188 16
8.189 12
8.190 13
8.190 6
8.191 9
8.192 9
8.192 13
8.193 10
8.193 22
8.194 6
8.195 9
8.195 13
8.196 11
8.197 7
8.197 14
8.198 14
8.198 5
8.199 10
8.200 13
8.200 15
8.201 15
8.201 16
8.202 13
8.203 20
8.203 16
8.204 23
8.205 13
8.205 9
8.206 15
8.206 14
8.207 11
8.208 10
8.208 14
8.209 20
8.210 13
8.210 17
8.211 14
8.211 8
8.212 16
8.213 15
8.213 15
8.214 13
8.215 21
8.215 12
8.216 20
8.216 9
8.217 9
8.218 17
8.218 12
8.219 15
8.219 10
8.220 11
8.221 9
8.221 11
8.222 14
8.223 7
8.223 17
8.224 12
8.224 14
8.225 8
8.226 8
8.226 9
8.227 9
8.228 15
8.228 11
8.229 10
8.229 8
8.230 8
8.231 17
8.231 12
8.232 3
8.233 10
8.233 8
8.234 12
8.234 7
8.235 9
8.236 7
8.236 10
8.237 20
8.238 12
8.238 9
8.239 7
8.239 10
8.240 21
8.241 14
8.241 11
8.242 15
8.243 20
8.243 5
8.244 14
8.244 9
8.245 3
8.246 11
8.246 17
8.247 8
8.248 10
8.248 4
8.249 17
8.249 15
8.250 17
8.251 7
8.251 11
8.252 15
8.253 13
8.253 16
8.254 14
8.254 14
8.255 13
8.256 9
8.256 14
8.257 13
8.257 9
8.258 11
8.259 14
8.259 6
8.260 9
8.261 20
8.261 8
8.262 10
8.262 13
8.263 6
8.264 10
8.264 13
8.265 11
8.266 7
8.266 12
8.267 13
8.267 17
8.268 13
8.269 12
8.269 5
8.270 15
8.271 9
8.271 9
8.272 9
8.272 10
8.273 11
8.274 12
8.274 15
8.275 12
8.276 28
8.276 15
8.277 8
8.277 9
8.278 10
8.279 14
8.279 7
8.280 18
8.281 11
8.281 10
8.282 10
8.282 13
8.283 11
8.284 15
8.284 12
8.285 8
8.286 13
8.286 8
8.287 21
8.287 12
8.288 10
8.289 9
8.289 11
8.290 12
8.291 7
8.291 12
8.292 11
8.292 12
8.293 11
8.294 8
8.294 12
8.295 18
8.296 14
8.296 15
8.297 11
8.297 7
8.298 16
8.299 15
8.299 7
8.300 16
8.301 11
8.301 16
8.302 17
8.302 12
8.303 17
8.304 15
8.304 12
8.305 6
8.306 13
8.306 11
8.307 6
8.307 15
8.308 10
8.309 15
8.309 10
8.310 14
8.311 5
8.311 16
8.312 9
8.312 13
8.313 14
8.314 9
8.314 4
8.315 15
8.316 12
8.316 13
8.317 15
8.317 9
8.318 8
8.319 10
8.319 10
8.320 12
8.321 13
8.321 19
8.322 9
8.322 17
8.323 11
8.324 12
8.324 12
8.325 10
8.326 10
8.326 18
8.327 12
8.327 10
8.328 21
8.329 16
8.329 5
8.330 8
8.331 18
8.331 13
8.332 15
8.332 10
8.333 12
8.334 20
8.334 15
8.335 6
8.336 13
8.336 12
8.337 19
8.338 14
8.338 13
8.339 8
8.339 10
8.340 10
8.341 10
8.341 5
8.342 11
8.343 9
8.343 7
8.344 10
8.344 9
8.345 15
8.346 13
8.346 13
8.347 10
8.348 19
8.348 10
8.349 11
8.349 10
8.350 12
8.351 12
8.351 14
8.352 8
8.353 15
8.353 16
8.354 8
8.354 17
8.355 13
8.356 8
8.356 13
8.357 20
8.358 5
8.358 9
8.359 11
8.359 10
8.360 19
8.361 12
8.361 8
8.362 14
8.363 11
8.363 10
8.364 10
8.364 10
8.365 4
8.366 11
8.366 18
8.367 9
8.368 15
8.368 11
8.369 12
8.370 11
8.370 16
8.371 9
8.371 19
8.372 13
8.373 19
8.373 8
8.374 18
8.375 11
8.375 17
8.376 18
8.376 7
8.377 13
8.378 10
8.378 12
8.379 20
8.380 18
8.380 9
8.381 11
8.381 11
8.382 9
8.383 11
8.383 8
8.384 15
8.385 8
8.385 10
8.386 8
8.386 9
8.387 16
8.388 16
8.388 17
8.389 9
8.390 15
8.390 11
8.391 8
8.392 7
8.392 14
8.393 9
8.393 12
8.394 14
8.395 18
8.395 10
8.396 18
8.397 12
8.397 8
8.398 11
8.398 10
8.399 9
8.400 14
8.400 7
8.401 13
8.402 10
8.402 8
8.403 13
8.403 5
8.404 19
8.405 10
8.405 13
8.406 15
8.407 11
8.407 9
8.408 15
8.408 8
8.409 8
8.410 8
8.410 11
8.411 7
8.412 11
8.412 10
8.413 11
8.414 9
8.414 10
8.415 9
8.415 7
8.416 11
8.417 17
8.417 12
8.418 10
8.419 19
8.419 11
8.420 11
8.420 13
8.421 10
8.422 7
8.422 13
8.423 11
8.424 9
8.424 22
8.425 9
8.426 7
8.426 12
8.427 10
8.427 9
8.428 13
8.429 12
8.429 12
8.430 16
8.431 14
8.431 7
8.432 11
8.432 12
8.433 9
8.434 9
8.434 17
8.435 8
8.436 17
8.436 10
8.437 11
8.437 11
8.438 10
8.439 8
8.439 15
8.440 14
8.441 10
8.441 11
8.442 9
8.443 6
8.443 8
8.444 14
8.444 9
8.445 8
8.446 21
8.446 14
8.447 10
8.448 20
8.448 6
8.449 14
8.449 14
8.450 5
8.451 10
8.451 10
8.452 10
8.453 4
8.453 17
8.454 2
8.455 12
8.455 9
8.456 6
8.456 14
8.457 8
8.458 7
8.458 11
8.459 9
8.460 5
8.460 8
8.461 13
8.461 9
8.462 14
8.463 19
8.463 10
8.464 16
8.465 13
8.465 10
8.466 8
8.467 10
8.467 13
8.468 18
8.468 16
8.469 16
8.470 10
8.470 10
8.471 17
8.472 17
8.472 10
8.473 10
8.473 10
8.474 7
8.475 11
8.475 10
8.476 12
8.477 13
8.477 12
8.478 9
8.479 8
8.479 8
8.480 17
8.480 6
8.481 22
8.482 15
8.482 8
8.483 8
8.484 16
8.484 13
8.485 6
8.485 8
8.486 15
8.487 14
8.487 16
8.488 7
8.489 12
8.489 12
8.490 13
8.491 12
8.491 13
8.492 14
8.492 14
8.493 16
8.494 5
8.494 11
8.495 15
8.496 10
8.496 15
8.497 16
8.498 14
8.498 17
8.499 10
8.499 12
8.500 13
8.501 7
8.501 13
8.502 11
8.503 16
8.503 15
8.504 7
8.504 7
8.505 10
8.506 14
8.506 17
8.507 10
8.508 15
8.508 7
8.509 6
8.510 14
8.510 10
8.511 8
8.511 12
8.512 10
8.513 9
8.513 14
8.514 6
8.515 14
8.515 13
8.516 11
8.517 15
8.517 11
8.518 10
8.518 7
8.519 17
8.520 11
8.520 7
8.521 14
8.522 8
8.522 9
8.523 19
8.524 14
8.524 10
8.525 12
8.525 16
8.526 12
8.527 15
8.527 9
8.528 12
8.529 9
8.529 18
8.530 10
8.530 11
8.531 12
8.532 5
8.532 13
8.533 14
8.534 12
8.534 21
8.535 13
8.536 9
8.536 15
8.537 13
8.537 11
8.538 18
8.539 13
8.539 12
8.540 20
8.541 19
8.541 13
8.542 10
8.543 12
8.543 13
8.544 14
8.544 10
8.545 7
8.546 12
8.546 11
8.547 17
8.548 11
8.548 13
8.549 7
8.550 15
8.550 10
8.551 13
8.551 12
8.552 9
8.553 14
8.553 14
8.554 11
8.555 10
8.555 13
8.556 15
8.557 9
8.557 11
8.558 15
8.558 7
8.559 12
8.560 15
8.560 12
8.561 13
8.562 15
8.562 11
8.563 16
8.564 18
8.564 6
8.565 13
8.565 13
8.566 14
8.567 12
8.567 14
8.568 11
8.569 16
8.569 12
8.570 16
8.571 9
8.571 19
8.572 12
8.572 13
8.573 13
8.574 12
8.574 19
8.575 11
8.576 8
8.576 12
8.577 15
8.578 15
8.578 13
8.579 19
8.579 8
8.580 10
8.581 9
8.581 11
8.582 16
8.583 12
8.583 9
8.584 12
8.585 13
8.585 11
8.586 12
8.586 20
8.587 13
8.588 13
8.588 15
8.589 11
8.590 14
8.590 9
8.591 12
8.592 10
8.592 10
8.593 13
8.593 16
8.594 17
8.595 9
8.595 7
8.596 15
8.597 9
8.597 7
8.598 8
8.599 4
8.599 18
8.600 17
8.600 9
8.601 14
8.602 12
8.602 8
8.603 12
8.604 10
8.604 16
8.605 13
8.606 15
8.606 5
8.607 14
8.607 13
8.608 9
8.609 10
8.609 12
8.610 9
8.611 22
8.611 16
8.612 14
8.613 13
8.613 10
8.614 15
8.614 12
8.615 17
8.616 9
8.616 5
8.617 16
8.618 13
8.618 8
8.619 8
8.620 9
8.620 15
8.621 16
8.621 2
8.622 12
8.623 11
8.623 2
8.624 13
8.625 16
8.625 6
8.626 15
8.627 18
8.627 6
8.628 12
8.628 10
8.629 4
8.630 16
8.630 10
8.631 17
8.632 19
8.632 16
8.633 17
8.634 13
8.634 6
8.635 9
8.636 18
8.636 14
8.637 10
8.637 19
8.638 11
8.639 3
8.639 13
8.640 11
8.641 12
8.641 13
8.642 16
8.643 16
8.643 16
8.644 11
8.644 17
8.645 15
8.646 9
8.646 13
8.647 13
8.648 20
8.648 10
8.649 10
8.650 10
8.650 9
8.651 12
8.651 10
8.652 9
8.653 13
8.653 6
8.654 12
8.655 11
8.655 14
8.656 11
8.657 7
8.657 14
8.658 16
8.659 19
8.659 9
8.660 9
8.660 11
8.661 15
8.662 10
8.662 15
8.663 23
8.664 17
8.664 14
8.665 15
8.666 17
8.666 15
8.667 10
8.667 10
8.668 13
8.669 10
8.669 14
8.670 13
8.671 16
8.671 8
8.672 18
8.673 15
8.673 12
8.674 11
8.675 17
8.675 15
8.676 7
8.676 14
8.677 6
8.678 14
8.678 13
8.679 10
8.680 12
8.680 13
8.681 9
8.682 15
8.682 15
8.683 14
8.683 12
8.684 10
8.685 10
8.685 16
8.686 12
8.687 12
8.687 13
8.688 20
8.689 17
8.689 21
8.690 16
8.691 9
8.691 9
8.692 16
8.692 12
8.693 17
8.694 12
8.694 9
8.695 12
8.696 13
8.696 7
8.697 6
8.698 15
8.698 6
8.699 20
8.700 12
8.700 13
8.701 14
8.701 12
8.702 15
8.703 14
8.703 12
8.704 9
8.705 19
8.705 19
8.706 11
8.707 18
8.707 15
8.708 13
8.708 18
8.709 14
8.710 9
8.710 18
8.711 13
8.712 10
8.712 11
8.713 8
8.714 13
8.714 17
8.715 15
8.716 13
8.716 9
8.717 5
8.717 7
8.718 10
8.719 22
8.719 15
8.720 13
8.721 13
8.721 12
8.722 15
8.723 14
8.723 12
8.724 17
8.725 12
8.725 13
8.726 14
8.726 11
8.727 9
8.728 13
8.728 12
8.729 12
8.730 15
8.730 9
8.731 9
8.732 12
8.732 14
8.733 7
8.734 11
8.734 14
8.735 7
8.735 4
8.736 14
8.737 12
8.737 12
8.738 9
8.739 7
8.739 23
8.740 15
8.741 13
8.741 14
8.742 11
8.743 11
8.743 12
8.744 7
8.744 11
8.745 15
8.746 8
8.746 16
8.747 12
8.748 10
8.748 10
8.749 13
8.750 13
8.750 15
8.751 11
8.752 16
8.752 8
8.753 16
8.753 13
8.754 13
8.755 12
8.755 16
8.756 15
8.757 11
8.757 10
8.758 13
8.759 14
8.759 11
8.760 8
8.761 8
8.761 19
8.762 12
8.762 18
8.763 5
8.764 13
8.764 10
8.765 9
8.766 9
8.766 8
8.767 15
8.768 9
8.768 19
8.769 15
8.770 17
8.770 12
8.771 19
8.771 8
8.772 25
8.773 13
8.773 10
8.774 16
8.775 9
8.775 11
8.776 17
8.777 6
8.777 17
8.778 8
8.779 22
8.779 5
8.780 12
8.780 16
8.781 9
8.782 16
8.782 12
8.783 12
8.784 14
8.784 15
8.785 13
8.786 10
8.786 13
8.787 13
8.788 22
8.788 23
8.789 16
8.790 17
8.790 14
8.791 19
8.791 16
8.792 12
8.793 10
8.793 13
8.794 13
8.795 6
8.795 15
8.796 11
8.797 8
8.797 14
8.798 12
8.799 12
8.799 9
8.800 8
8.800 10
8.801 19
8.802 13
8.802 8
8.803 19
8.804 8
8.804 16
8.805 16
8.806 21
8.806 16
8.807 22
8.808 27
8.808 12
8.809 19
8.810 11
8.810 8
8.811 11
8.811 13
8.812 8
8.813 11
8.813 10
8.814 9
8.815 14
8.815 15
8.816 14
8.817 14
8.817 12
8.818 11
8.819 21
8.819 17
8.820 18
8.820 13
8.821 18
8.822 6
8.822 10
8.823 18
8.824 11
8.824 12
8.825 24
8.826 15
8.826 15
8.827 20
8.828 11
8.828 20
8.829 21
8.830 15
8.830 8
8.831 20
8.831 16
8.832 7
8.833 15
8.833 10
8.834 12
8.835 16
8.835 6
8.836 16
8.837 8
8.837 12
8.838 14
8.839 17
8.839 13
8.840 19
8.841 14
8.841 18
8.842 14
8.842 17
8.843 20
8.844 24
8.844 20
8.845 17
8.846 20
8.846 13
8.847 7
8.848 10
8.848 10
8.849 10
8.850 11
8.850 15
8.851 15
8.852 17
8.852 11
8.853 16
8.853 12
8.854 21
8.855 12
8.855 14
8.856 13
8.857 15
8.857 20
8.858 19
8.859 11
8.859 16
8.860 19
8.861 8
8.861 20
8.862 18
8.863 10
8.863 9
8.864 9
8.864 6
8.865 17
8.866 17
8.866 9
8.867 10
8.868 11
8.868 7
8.869 14
8.870 13
8.870 14
8.871 7
8.872 15
8.872 15
8.873 20
8.874 16
8.874 14
8.875 11
8.875 19
8.876 10
8.877 17
8.877 20
8.878 11
8.879 15
8.879 11
8.880 9
8.881 14
8.881 12
8.882 12
8.883 19
8.883 10
8.884 9
8.885 11
8.885 11
8.886 18
8.886 15
8.887 11
8.888 8
8.888 18
8.889 17
8.890 16
8.890 10
8.891 19
8.892 7
8.892 13
8.893 15
8.894 11
8.894 8
8.895 16
8.896 13
8.896 12
8.897 13
8.898 16
8.898 17
8.899 13
8.899 6
8.900 10
8.901 12
8.901 9
8.902 13
8.903 13
8.903 10
8.904 13
8.905 13
8.905 12
8.906 15
8.907 14
8.907 15
8.908 14
8.909 15
8.909 9
8.910 14
8.911 10
8.911 10
8.912 9
8.912 10
8.913 11
8.914 24
8.914 14
8.915 9
8.916 12
8.916 10
8.917 11
8.918 13
8.918 13
8.919 12
8.920 11
8.920 9
8.921 11
8.922 19
8.922 8
8.923 11
8.923 12
8.924 14
8.925 12
8.925 16
8.926 13
8.927 10
8.927 16
8.928 10
8.929 6
8.929 15
8.930 10
8.931 13
8.931 12
8.932 16
8.933 17
8.933 14
8.934 24
8.935 12
8.935 17
8.936 15
8.937 11
8.937 15
8.938 11
8.938 9
8.939 12
8.940 11
8.940 9
8.941 17
8.942 13
8.942 17
8.943 18
8.944 9
8.944 16
8.945 10
8.946 11
8.946 9
8.947 10
8.948 11
8.948 10
8.949 14
8.950 11
8.950 15
8.951 15
8.951 13
8.952 7
8.953 17
8.953 9
8.954 13
8.955 14
8.955 8
8.956 8
8.957 11
8.957 18
8.958 5
8.959 20
8.959 12
8.960 9
8.961 13
8.961 7
8.962 12
8.963 15
8.963 16
8.964 12
8.964 10
8.965 17
8.966 20
8.966 14
8.967 15
8.968 10
8.968 16
8.969 13
8.970 6
8.970 15
8.971 15
8.972 16
8.972 15
8.973 7
8.974 16
8.974 12
8.975 14
8.976 14
8.976 12
8.977 7
8.978 11
8.978 11
8.979 9
8.979 12
8.980 13
8.981 6
8.981 18
8.982 18
8.983 17
8.983 12
8.984 8
8.985 8
8.985 15
8.986 20
8.987 16
8.987 13
8.988 17
8.989 9
8.989 18
8.990 14
8.991 17
8.991 8
8.992 10
8.993 13
8.993 12
8.994 12
8.994 3
8.995 14
8.996 13
8.996 20
8.997 10
8.998 15
8.998 16
8.999 14
9.000 17
9.000 15
9.001 7
9.002 15
9.002 11
9.003 11
9.004 15
9.004 12
9.005 20
9.006 17
9.006 17
9.007 4
9.008 17
9.008 20
9.009 11
9.010 21
9.010 9
9.011 6
9.011 7
9.012 8
9.013 9
9.013 16
9.014 15
9.015 4
9.015 11
9.016 13
9.017 8
9.017 12
9.018 15
9.019 9
9.019 10
9.020 9
9.021 7
9.021 15
9.022 12
9.023 6
9.023 14
9.024 13
9.025 9
9.025 8
9.026 18
9.026 13
9.027 18
9.028 17
9.028 4
9.029 9
9.030 7
9.030 6
9.031 12
9.032 16
9.032 8
9.033 12
9.034 7
9.034 9
9.035 16
9.036 10
9.036 11
9.037 14
9.038 13
9.038 8
9.039 8
9.040 12
9.040 10
9.041 13
9.042 14
9.042 11
9.043 12
9.044 14
9.044 10
9.045 12
9.045 9
9.046 8
9.047 18
9.047 11
9.048 19
9.049 8
9.049 9
9.050 18
9.051 10
9.051 16
9.052 7
9.053 14
9.053 16
9.054 12
9.055 22
9.055 12
9.056 10
9.057 9
9.057 11
9.058 11
9.059 14
9.059 12
9.060 10
9.061 11
9.061 10
9.062 12
9.062 12
9.063 6
9.064 10
9.064 25
9.065 15
9.066 12
9.066 8
9.067 10
9.068 11
9.068 11
9.069 13
9.070 10
9.070 20
9.071 15
9.072 9
9.072 14
9.073 9
9.074 8
9.074 18
9.075 20
9.076 5
9.076 14
9.077 16
9.078 5
9.078 18
9.079 12
9.080 7
9.080 17
9.081 15
9.082 15
9.082 11
9.083 14
9.083 7
9.084 15
9.085 17
9.085 13
9.086 12
9.087 20
9.087 13
9.088 17
9.089 17
9.089 22
9.090 12
9.091 19
9.091 9
9.092 14
9.093 9
9.093 13
9.094 15
9.095 15
9.095 16
9.096 19
9.097 15
9.097 12
9.098 8
9.099 4
9.099 11
9.100 15
9.101 8
9.101 21
9.102 8
9.103 14
9.103 9
9.104 14
9.104 8
9.105 8
9.106 15
9.106 13
9.107 14
9.108 13
9.108 12
9.109 20
9.110 24
9.110 19
9.111 7
9.112 10
9.112 11
9.113 9
9.114 10
9.114 11
9.115 7
9.116 17
9.116 8
9.117 13
9.118 13
9.118 10
9.119 6
9.120 17
9.120 13
9.121 9
9.122 14
9.122 12
9.123 13
9.124 13
9.124 11
9.125 8
9.126 12
9.126 8
9.127 9
9.127 19
9.128 15
9.129 9
9.129 11
9.130 16
9.131 16
9.131 21
9.132 16
9.133 8
9.133 9
9.134 12
9.135 14
9.135 15
9.136 19
9.137 11
9.137 16
9.138 12
9.139 11
9.139 27
9.140 10
9.141 10
9.141 16
9.142 10
9.143 10
9.143 17
9.144 11
9.145 12
9.145 16
9.146 3
9.147 5
9.147 12
9.148 10
9.149 15
9.149 9
9.150 8
9.151 12
9.151 10
9.152 13
9.153 9
9.153 17
9.154 10
9.154 18
9.155 23
9.156 10
9.156 13
9.157 22
9.158 15
9.158 13
9.159 15
9.160 8
9.160 13
9.161 14
9.162 11
9.162 9
9.163 9
9.164 16
9.164 14
9.165 10
9.166 17
9.166 8
9.167 6
9.168 13
9.168 20
9.169 14
9.170 20
9.170 10
9.171 9
9.172 15
9.172 12
9.173 12
9.174 11
9.174 7
9.175 4
9.176 14
9.176 5
9.177 20
9.178 14
9.178 11
9.179 13
9.180 14
9.180 18
9.181 14
9.182 11
9.182 14
9.183 16
9.183 5
9.184 13
9.185 10
9.185 10
9.186 7
9.187 15
9.187 4
9.188 8
9.189 8
9.189 10
9.190 14
9.191 10
9.191 10
9.192 16
9.193 16
9.193 10
9.194 16
9.195 7
9.195 13
9.196 9
9.197 16
9.197 13
9.198 14
9.199 17
9.199 10
9.200 14
9.201 15
9.201 19
9.202 8
9.203 11
9.203 14
9.204 8
9.205 13
9.205 19
9.206 16
9.207 18
9.207 8
9.208 9
9.209 12
9.209 9
9.210 16
9.211 17
9.211 11
9.212 9
9.213 12
9.213 11
9.214 2
9.215 8
9.215 10
9.216 11
9.217 13
9.217 8
9.218 10
9.219 11
9.219 15
9.220 9
9.220 8
9.221 12
9.222 7
9.222 18
9.223 14
9.224 16
9.224 11
9.225 18
9.226 8
9.226 11
9.227 15
9.228 13
9.228 17
9.229 11
9.230 8
9.230 11
9.231 14
9.232 10
9.232 10
9.233 10
9.234 11
9.234 18
9.235 20
9.236 9
9.236 12
9.237 12
9.238 11
9.238 13
9.239 11
9.240 15
9.240 9
9.241 16
9.242 12
9.242 18
9.243 13
9.244 23
9.244 16
9.245 17
9.246 7
9.246 11
9.247 14
9.248 13
9.248 12
9.249 7
9.250 9
9.250 20
9.251 10
9.252 15
9.252 14
9.253 8
9.254 10
9.254 20
9.255 9
9.256 15
9.256 18
9.257 14
9.258 4
9.258 13
9.259 12
9.260 14
9.260 17
9.261 11
9.262 10
9.262 14
9.263 7
9.264 6
9.264 17
9.265 11
9.266 12
9.266 13
9.267 14
9.268 11
9.268 12
9.269 12
9.269 10
9.270 14
9.271 8
9.271 13
9.272 11
9.273 12
9.273 9
9.274 12
9.275 11
9.275 12
9.276 15
9.277 9
9.277 9
9.278 11
9.279 13
9.279 11
9.280 22
9.281 17
9.281 11
9.282 12
9.283 14
9.283 7
9.284 17
9.285 13
9.285 15
9.286 10
9.287 16
9.287 15
9.288 7
9.289 15
9.289 14
9.290 7
9.291 12
9.291 9
9.292 7
9.293 10
9.293 7
9.294 11
9.295 14
9.295 12
9.296 11
9.297 14
9.297 6
9.298 14
9.299 18
9.299 10
9.300 11
9.301 12
9.301 10
9.302 12
9.303 10
9.303 14
9.304 11
9.305 13
9.305 5
9.306 20
9.307 11
9.307 10
9.308 23
9.309 17
9.309 10
9.310 20
9.311 16
9.311 6
9.312 15
9.313 10
9.313 8
9.314 11
9.315 8
9.315 9
9.316 23
9.317 12
9.317 17
9.318 10
9.319 12
9.319 12
9.320 10
9.321 15
9.321 8
9.322 13
9.323 9
9.323 9
9.324 11
9.325 13
9.325 9
9.326 15
9.327 10
9.327 9
9.328 10
9.329 10
9.329 9
9.330 14
9.331 10
9.331 11
9.332 13
9.333 14
9.333 10
9.334 12
9.335 11
9.335 11
9.336 8
9.337 11
9.337 10
9.338 13
9.339 15
9.339 15
9.340 12
9.341 13
9.341 10
9.342 13
9.343 11
9.343 18
9.344 12
9.345 7
9.345 13
9.346 8
9.347 15
9.347 9
9.348 15
9.349 5
9.349 9
9.350 13
9.351 12
9.351 20
9.352 19
9.353 15
9.353 13
9.354 16
9.355 15
9.355 11
9.356 13
9.357 9
9.357 10
9.358 14
9.359 8
9.359 7
9.360 13
9.361 16
9.361 7
9.362 14
9.363 16
9.363 14
9.364 14
9.365 18
9.365 11
9.366 11
9.367 12
9.367 16
9.368 10
9.369 16
9.369 7
9.370 15
9.371 10
9.371 11
9.372 15
9.373 15
9.373 4
9.374 14
9.375 8
9.375 15
9.376 14
9.377 11
9.377 13
9.378 11
9.379 12
9.379 5
9.380 11
9.381 12
9.381 5
9.382 14
9.383 14
9.383 9
9.384 12
9.385 14
9.385 12
9.386 11
9.387 7
9.387 9
9.388 11
9.389 18
9.389 11
9.390 15
9.391 17
9.391 12
9.392 24
9.393 17
9.393 10
9.394 12
9.395 12
9.395 3
9.396 11
9.397 13
9.397 10
9.398 11
9.399 12
9.399 9
9.400 20
9.401 11
9.401 6
9.402 10
9.403 13
9.403 9
9.404 16
9.405 10
9.405 11
9.406 11
9.407 16
9.407 12
9.408 22
9.409 5
9.409 15
9.410 11
9.411 17
9.411 8
9.412 9
9.413 11
9.413 7
9.414 10
9.415 12
9.415 9
9.416 10
9.417 9
9.417 10
9.418 20
9.419 13
9.419 4
9.420 17
9.421 20
9.421 7
9.422 7
9.423 16
9.423 14
9.424 13
9.425 9
9.425 14
9.426 8
9.427 18
9.427 11
9.428 17
9.429 11
9.429 4
9.430 19
9.431 14
9.431 6
9.432 14
9.433 14
9.433 12
9.434 13
9.435 8
9.435 10
9.436 9
9.437 7
9.437 7
9.438 15
9.439 7
9.439 11
9.440 18
9.441 15
9.441 7
9.442 13
9.443 6
9.443 2
9.444 19
9.445 11
9.445 11
9.446 11
9.447 12
9.447 6
9.448 13
9.449 8
9.449 12
9.450 8
9.451 12
9.451 13
9.452 15
9.453 10
9.453 6
9.454 9
9.455 8
9.455 10
9.456 10
9.457 16
9.458 12
9.458 20
9.459 18
9.460 14
9.460 10
9.461 16
9.462 8
9.462 22
9.463 11
9.464 15
9.464 13
9.465 9
9.466 19
9.466 9
9.467 14
9.468 13
9.468 10
9.469 14
9.470 12
9.470 14
9.471 10
9.472 9
9.472 14
9.473 8
9.474 10
9.474 17
9.475 14
9.476 12
9.476 15
9.477 16
9.478 7
9.478 11
9.479 15
9.480 13
9.480 16
9.481 22
9.482 3
9.482 14
9.483 10
9.484 12
9.484 13
9.485 19
9.486 7
9.486 14
9.487 10
9.488 5
9.488 16
9.489 11
9.490 11
9.490 13
9.491 5
9.492 11
9.492 9
9.493 10
9.494 11
9.494 20
9.495 11
9.496 12
9.496 14
9.497 17
9.498 17
9.498 11
9.499 10
9.500 11
9.500 13
9.501 7
9.502 14
9.502 11
9.503 15
9.504 11
9.504 10
9.505 8
9.506 9
9.507 4
9.507 11
9.508 8
9.509 11
9.509 12
9.510 15
9.511 16
9.511 10
9.512 13
9.513 11
9.513 15
9.514 6
9.515 7
9.515 13
9.516 10
9.517 17
9.517 20
9.518 12
9.519 19
9.519 11
9.520 5
9.521 13
9.521 18
9.522 13
9.523 12
9.523 9
9.524 19
9.525 19
9.525 20
9.526 9
9.527 13
9.527 14
9.528 12
9.529 8
9.529 17
9.530 13
9.531 19
9.531 13
9.532 15
9.533 14
9.533 13
9.534 11
9.535 10
9.535 16
9.536 13
9.537 18
9.537 16
9.538 8
9.539 10
9.539 12
9.540 9
9.541 11
9.541 14
9.542 8
9.543 13
9.544 8
9.544 9
9.545 10
9.546 14
9.546 7
9.547 12
9.548 13
9.548 7
9.549 14
9.550 16
9.550 19
9.551 13
9.552 11
9.552 11
9.553 19
9.554 16
9.554 13
9.555 13
9.556 14
9.556 12
9.557 8
9.558 14
9.558 13
9.559 17
9.560 8
9.560 13
9.561 13
9.562 8
9.562 9
9.563 11
9.564 9
9.564 6
9.565 9
9.566 11
9.566 12
9.567 12
9.568 14
9.568 7
9.569 13
9.570 18
9.570 9
9.571 8
9.572 16
9.572 9
9.573 16
9.574 21
9.575 18
9.575 13
9.576 9
9.577 10
9.577 12
9.578 15
9.579 10
9.579 17
9.580 12
9.581 11
9.581 13
9.582 13
9.583 9
9.583 11
9.584 11
9.585 7
9.585 7
9.586 14
9.587 9
9.587 11
9.588 14
9.589 11
9.589 18
9.590 17
9.591 13
9.591 12
9.592 17
9.593 6
9.593 14
9.594 9
9.595 10
9.595 18
9.596 9
9.597 15
9.597 19
9.598 10
9.599 10
9.599 20
9.600 15
9.601 14
9.602 11
9.602 8
9.603 3
9.604 13
9.604 12
9.605 11
9.606 13
9.606 16
9.607 12
9.608 22
9.608 20
9.609 19
9.610 13
9.610 18
9.611 6
9.612 15
9.612 16
9.613 9
9.614 9
9.614 11
9.615 12
9.616 16
9.616 10
9.617 6
9.618 10
9.618 9
9.619 9
9.620 5
9.620 7
9.621 6
9.622 19
9.622 9
9.623 13
9.624 14
9.625 14
9.625 8
9.626 13
9.627 13
9.627 12
9.628 14
9.629 14
9.629 15
9.630 18
9.631 8
9.631 17
9.632 13
9.633 10
9.633 7
9.634 7
9.635 9
9.635 10
9.636 9
9.637 9
9.637 7
9.638 14
9.639 11
9.639 17
9.640 15
9.641 13
9.641 16
9.642 13
9.643 12
9.643 12
9.644 18
9.645 7
9.645 5
9.646 19
9.647 14
9.648 9
9.648 12
9.649 17
9.650 10
9.650 7
9.651 14
9.652 5
9.652 8
9.653 12
9.654 14
9.654 10
9.655 14
9.656 4
9.656 11
9.657 15
9.658 12
9.658 8
9.659 15
9.660 9
9.660 14
9.661 14
9.662 20
9.662 14
9.663 15
9.664 17
9.664 8
9.665 14
9.666 11
9.667 15
9.667 9
9.668 10
9.669 12
9.669 12
9.670 10
9.671 15
9.671 10
9.672 8
9.673 10
9.673 11
9.674 11
9.675 12
9.675 6
9.676 11
9.677 12
9.677 12
9.678 7
9.679 17
9.679 21
9.680 9
9.681 15
9.681 17
9.682 7
9.683 18
9.683 17
9.684 6
9.685 9
9.686 20
9.686 7
9.687 11
9.688 18
9.688 10
9.689 12
9.690 15
9.690 12
9.691 16
9.692 18
9.692 11
9.693 19
9.694 15
9.694 14
9.695 16
9.696 14
9.696 13
9.697 9
9.698 8
9.698 13
9.699 13
9.700 9
9.700 9
9.701 11
9.702 15
9.702 7
9.703 16
9.704 9
9.705 14
9.705 13
9.706 15
9.707 11
9.707 9
9.708 14
9.709 15
9.709 12
9.710 12
9.711 12
9.711 23
9.712 14
9.713 12
9.713 16
9.714 10
9.715 8
9.715 19
9.716 13
9.717 6
9.717 16
9.718 12
9.719 17
9.719 13
9.720 14
9.721 8
9.722 14
9.722 15
9.723 9
9.724 17
9.724 14
9.725 14
9.726 15
9.726 11
9.727 11
9.728 10
9.728 13
9.729 11
9.730 9
9.730 14
9.731 16
9.732 17
9.732 14
9.733 6
9.734 11
9.734 16
9.735 12
9.736 13
9.736 12
9.737 13
9.738 7
9.739 12
9.739 11
9.740 8
9.741 16
9.741 10
9.742 10
9.743 16
9.743 12
9.744 12
9.745 9
9.745 13
9.746 16
9.747 10
9.747 9
9.748 15
9.749 13
9.749 9
9.750 15
9.751 12
9.751 12
9.752 17
9.753 17
9.754 12
9.754 13
9.755 15
9.756 12
9.756 11
9.757 16
9.758 6
9.758 13
9.759 13
9.760 6
9.760 20
9.761 11
9.762 9
9.762 12
9.763 11
9.764 10
9.764 10
9.765 10
9.766 13
9.766 12
9.767 11
9.768 17
9.769 8
9.769 11
9.770 9
9.771 8
9.771 9
9.772 10
9.773 9
9.773 17
9.774 7
9.775 8
9.775 18
9.776 11
9.777 24
9.777 13
9.778 7
9.779 8
9.779 20
9.780 10
9.781 11
9.781 13
9.782 13
9.783 20
9.784 8
9.784 7
9.785 12
9.786 9
9.786 11
9.787 12
9.788 12
9.788 3
9.789 11
9.790 11
9.790 16
9.791 19
9.792 16
9.792 5
9.793 16
9.794 16
9.794 5
9.795 14
9.796 7
9.796 6
9.797 14
9.798 13
9.799 7
9.799 9
9.800 9
9.801 10
9.801 14
9.802 8
9.803 14
9.803 13
9.804 7
9.805 12
9.805 18
9.806 9
9.807 13
9.807 10
9.808 13
9.809 16
9.809 12
9.810 17
9.811 6
9.812 10
9.812 22
9.813 15
9.814 10
9.814 11
9.815 13
9.816 11
9.816 12
9.817 8
9.818 12
9.818 18
9.819 16
9.820 22
9.820 10
9.821 10
9.822 13
9.822 13
9.823 7
9.824 10
9.824 14
9.825 14
9.826 11
9.827 17
9.827 13
9.828 20
9.829 7
9.829 5
9.830 15
9.831 18
9.831 13
9.832 17
9.833 5
9.833 14
9.834 15
9.835 21
9.835 13
9.836 12
9.837 12
9.837 15
9.838 8
9.839 19
9.840 8
9.840 13
9.841 13
9.842 12
9.842 14
9.843 17
9.844 10
9.844 11
9.845 23
9.846 10
9.846 16
9.847 13
9.848 9
9.848 15
9.849 11
9.850 9
9.851 22
9.851 18
9.852 7
9.853 11
9.853 16
9.854 15
9.855 11
9.855 11
9.856 11
9.857 12
9.857 10
9.858 10
9.859 16
9.859 14
9.860 14
9.861 19
9.861 14
9.862 10
9.863 12
9.864 22
9.864 20
9.865 9
9.866 14
9.866 8
9.867 12
9.868 16
9.868 12
9.869 14
9.870 15
9.870 10
9.871 11
9.872 11
9.872 9
9.873 6
9.874 11
9.874 10
9.875 13
9.876 11
9.877 19
9.877 8
9.878 9
9.879 6
9.879 16
9.880 12
9.881 11
9.881 12
9.882 26
9.883 14
9.883 17
9.884 9
9.885 11
9.885 10
9.886 15
9.887 7
9.888 10
9.888 15
9.889 10
9.890 14
9.890 15
9.891 11
9.892 18
9.892 12
9.893 9
9.894 11
9.894 13
9.895 10
9.896 15
9.896 14
9.897 13
9.898 18
9.899 24
9.899 14
9.900 13
9.901 16
9.901 15
9.902 15
9.903 15
9.903 13
9.904 13
9.905 13
9.905 11
9.906 10
9.907 9
9.907 7
9.908 14
9.909 14
9.909 10
9.910 14
9.911 7
9.912 11
9.912 13
9.913 17
9.914 12
9.914 10
9.915 15
9.916 7
9.916 15
9.917 8
9.918 8
9.918 11
9.919 22
9.920 7
9.920 9
9.921 10
9.922 14
9.923 14
9.923 9
9.924 18
9.925 21
9.925 12
9.926 12
9.927 6
9.927 12
9.928 11
9.929 26
9.929 12
9.930 13
9.931 18
9.931 8
9.932 18
9.933 14
9.934 12
9.934 11
9.935 15
9.936 12
9.936 7
9.937 10
9.938 15
9.938 16
9.939 19
9.940 15
9.940 18
9.941 14
9.942 16
9.943 13
9.943 12
9.944 10
9.945 14
9.945 10
9.946 18
9.947 8
9.947 8
9.948 13
9.949 13
9.949 8
9.950 13
9.951 9
9.951 14
9.952 15
9.953 11
9.954 16
9.954 15
9.955 9
9.956 19
9.956 13
9.957 16
9.958 19
9.958 20
9.959 8
9.960 16
9.960 16
9.961 8
9.962 13
9.962 16
9.963 12
9.964 20
9.965 18
9.965 4
9.966 13
9.967 7
9.967 8
9.968 15
9.969 16
9.969 17
9.970 10
9.971 20
9.971 14
9.972 19
9.973 12
9.974 9
9.974 15
9.975 14
9.976 8
9.976 13
9.977 9
9.978 13
9.978 13
9.979 9
9.980 7
9.980 19
9.981 11
9.982 12
9.982 16
9.983 22
9.984 10
9.985 18
9.985 13
9.986 12
9.987 14
9.987 10
9.988 6
9.989 17
9.989 12
9.990 9
9.991 9
9.991 5
9.992 6
9.993 10
9.994 14
9.994 9
9.995 17
9.996 12
9.996 11
9.997 14
9.998 9
9.998 10
9.999 13
10.000 14
10.000 15
10.001 22
10.002 15
10.002 13
10.003 18
10.004 15
10.005 8
10.005 16
10.006 15
10.007 12
10.007 11
10.008 10
10.009 12
10.009 12
10.010 15
10.011 11
10.011 15
10.012 10
10.013 11
10.014 12
10.014 12
10.015 9
10.016 15
10.016 7
10.017 8
10.018 8
10.018 16
10.019 13
10.020 14
10.020 15
10.021 9
10.022 13
10.023 11
10.023 16
10.024 13
10.025 7
10.025 12
10.026 12
10.027 15
10.027 10
10.028 14
10.029 10
10.029 11
10.030 12
10.031 11
10.032 10
10.032 10
10.033 13
10.034 10
10.034 11
10.035 18
10.036 15
10.036 7
10.037 14
10.038 9
10.038 14
10.039 20
10.040 11
10.040 20
10.041 11
10.042 10
10.043 16
10.043 11
10.044 6
10.045 15
10.045 14
10.046 12
10.047 8
10.047 10
10.048 8
10.049 7
10.049 8
10.050 10
10.051 21
10.052 9
10.052 13
10.053 20
10.054 15
10.054 15
10.055 14
10.056 14
10.056 8
10.057 13
10.058 16
10.058 15
10.059 15
10.060 9
10.061 16
10.061 19
10.062 21
10.063 11
10.063 17
10.064 12
10.065 15
10.065 15
10.066 12
10.067 9
10.067 9
10.068 9
10.069 15
10.070 11
10.070 12
10.071 11
10.072 15
10.072 7
10.073 17
10.074 20
10.074 15
10.075 13
10.076 18
10.077 12
10.077 9
10.078 19
10.079 20
10.079 11
10.080 15
10.081 18
10.081 14
10.082 15
10.083 10
10.083 13
10.084 7
10.085 14
10.086 9
10.086 13
10.087 15
10.088 8
10.088 11
10.089 9
10.090 7
10.090 18
10.091 8
10.092 10
10.092 2
10.093 28
10.094 6
10.095 10
10.095 11
10.096 7
10.097 13
10.097 17
10.098 11
10.099 11
10.099 7
10.100 9
10.101 11
10.101 18
10.102 8
10.103 10
10.104 20
10.104 9
10.105 15
10.106 9
10.106 10
10.107 15
10.108 16
10.108 12
10.109 10
10.110 7
10.110 11
10.111 8
10.112 22
10.113 12
10.113 14
10.114 14
10.115 10
10.115 15
10.116 11
10.117 14
10.117 7
10.118 11
10.119 5
10.120 12
10.120 16
10.121 11
10.122 11
10.122 20
10.123 11
10.124 11
10.124 15
10.125 11
10.126 17
10.126 10
10.127 10
10.128 11
10.129 23
10.129 10
10.130 11
10.131 13
10.131 7
10.132 14
10.133 8
10.133 8
10.134 12
10.135 11
10.136 17
10.136 17
10.137 13
10.138 8
10.138 19
10.139 11
10.140 11
10.140 9
10.141 11
10.142 15
10.142 11
10.143 11
10.144 13
10.145 18
10.145 17
10.146 8
10.147 7
10.147 12
10.148 7
10.149 12
10.149 18
10.150 7
10.151 10
10.152 9
10.152 16
10.153 18
10.154 7
10.154 13
10.155 8
10.156 8
10.156 10
10.157 14
10.158 12
10.158 5
10.159 11
10.160 14
10.161 11
10.161 16
10.162 12
10.163 6
10.163 11
10.164 17
10.165 15
10.165 17
10.166 17
10.167 8
10.168 16
10.168 17
10.169 20
10.170 12
10.170 12
10.171 17
10.172 16
10.172 13
10.173 8
10.174 12
10.174 10
10.175 11
10.176 17
10.177 11
10.177 8
10.178 14
10.179 10
10.179 7
10.180 7
10.181 15
10.181 11
10.182 20
10.183 12
10.184 9
10.184 20
10.185 18
10.186 11
10.186 13
10.187 8
10.188 17
10.188 18
10.189 10
10.190 13
10.191 12
10.191 4
10.192 12
10.193 16
10.193 11
10.194 7
10.195 8
10.195 17
10.196 7
10.197 9
10.197 9
10.198 9
10.199 6
10.200 15
10.200 12
10.201 14
10.202 15
10.202 6
10.203 9
10.204 17
10.204 10
10.205 13
10.206 7
10.207 13
10.207 9
10.208 10
10.209 11
10.209 11
10.210 14
10.211 11
10.211 16
10.212 5
10.213 9
10.214 11
10.214 11
10.215 10
10.216 17
10.216 16
10.217 9
10.218 11
10.218 14
10.219 10
10.220 18
10.221 10
10.221 8
10.222 8
10.223 18
10.223 7
10.224 9
10.225 21
10.225 13
10.226 11
10.227 10
10.228 7
10.228 8
10.229 12
10.230 15
10.230 18
10.231 18
10.232 12
10.232 8
10.233 21
10.234 12
10.234 11
10.235 18
10.236 9
10.237 14
10.237 7
10.238 6
10.239 13
10.239 21
10.240 13
10.241 12
10.241 17
10.242 8
10.243 8
10.244 11
10.244 12
10.245 15
10.246 20
10.246 8
10.247 17
10.248 10
10.248 9
10.249 15
10.250 19
10.251 12
10.251 21
10.252 11
10.253 15
10.253 10
10.254 11
10.255 8
10.255 12
10.256 17
10.257 15
10.258 13
10.258 14
10.259 15
10.260 12
10.260 8
10.261 11
10.262 10
10.262 14
10.263 10
10.264 7
10.265 14
10.265 9
10.266 17
10.267 14
10.267 8
10.268 11
10.269 16
10.269 17
10.270 10
10.271 11
10.272 16
10.272 12
10.273 5
10.274 9
10.274 20
10.275 13
10.276 16
10.276 12
10.277 21
10.278 11
10.279 17
10.279 18
10.280 7
10.281 19
10.281 15
10.282 10
10.283 14
10.283 15
10.284 16
10.285 9
10.286 7
10.286 7
10.287 9
10.288 10
10.288 10
10.289 12
10.290 11
10.290 14
10.291 6
10.292 10
10.293 6
10.293 12
10.294 12
10.295 14
10.295 21
10.296 6
10.297 10
10.297 15
10.298 6
10.299 10
10.300 12
10.300 9
10.301 6
10.302 14
10.302 12
10.303 10
10.304 18
10.305 10
10.305 9
10.306 15
10.307 14
10.307 11
10.308 9
10.309 12
10.309 11
10.310 11
10.311 5
10.312 17
10.312 11
10.313 11
10.314 9
10.314 16
10.315 13
10.316 17
10.316 18
10.317 21
10.318 23
10.319 17
10.319 15
10.320 13
10.321 15
10.321 12
10.322 11
10.323 18
10.323 13
10.324 8
10.325 12
10.326 13
10.326 7
10.327 15
10.328 14
10.328 6
10.329 11
10.330 11
10.330 7
10.331 9
10.332 11
10.333 16
10.333 12
10.334 12
10.335 13
10.335 14
10.336 13
10.337 3
10.338 10
10.338 19
10.339 9
10.340 11
10.340 13
10.341 12
10.342 22
10.342 19
10.343 10
10.344 6
10.345 14
10.345 9
10.346 15
10.347 9
10.347 16
10.348 11
10.349 12
10.349 8
10.350 16
10.351 19
10.352 11
10.352 19
10.353 15
10.354 16
10.354 20
10.355 12
10.356 8
10.356 11
10.357 12
10.358 17
10.359 13
10.359 13
10.360 8
10.361 27
10.361 14
10.362 8
10.363 15
10.364 13
10.364 9
10.365 15
10.366 4
10.366 16
10.367 15
10.368 12
10.368 17
10.369 17
10.370 14
10.371 6
10.371 15
10.372 12
10.373 6
10.373 10
10.374 14
10.375 12
10.375 21
10.376 19
10.377 12
10.378 8
10.378 12
10.379 19
10.380 11
10.380 8
10.381 9
10.382 11
10.383 13
10.383 10
10.384 12
10.385 13
10.385 11
10.386 11
10.387 14
10.387 13
10.388 13
10.389 10
10.390 8
10.390 6
10.391 15
10.392 7
10.392 14
10.393 13
10.394 10
10.394 13
10.395 13
10.396 10
10.397 10
10.397 12
10.398 10
10.399 19
10.399 10
10.400 7
10.401 11
10.402 25
10.402 11
10.403 4
10.404 16
10.404 7
10.405 14
10.406 12
10.406 12
10.407 7
10.408 12
10.409 5
10.409 13
10.410 11
10.411 12
10.411 7
10.412 14
10.413 8
10.414 9
10.414 14
10.415 6
10.416 16
10.416 13
10.417 17
10.418 19
10.418 16
10.419 9
10.420 18
10.421 5
10.421 9
10.422 14
10.423 16
10.423 6
10.424 13
10.425 11
10.426 15
10.426 13
10.427 15
10.428 8
10.428 18
10.429 17
10.430 15
10.430 16
10.431 16
10.432 12
10.433 18
10.433 18
10.434 13
10.435 11
10.435 18
10.436 6
10.437 15
10.438 16
10.438 12
10.439 17
10.440 22
10.440 10
10.441 11
10.442 13
10.442 16
10.443 13
10.444 10
10.445 11
10.445 15
10.446 14
10.447 10
10.447 13
10.448 8
10.449 6
10.450 11
10.450 13
10.451 9
10.452 11
10.452 11
10.453 8
10.454 14
10.454 13
10.455 12
10.456 17
10.457 15
10.457 10
10.458 12
10.459 12
10.459 9
10.460 14
10.461 12
10.462 7
10.462 21
10.463 9
10.464 13
10.464 15
10.465 27
10.466 11
10.466 14
10.467 8
10.468 15
10.469 15
10.469 10
10.470 14
10.471 10
10.471 13
10.472 13
10.473 12
10.474 13
10.474 9
10.475 13
10.476 14
10.476 11
10.477 10
10.478 9
10.479 12
10.479 6
10.480 20
10.481 13
10.481 10
10.482 13
10.483 9
10.483 15
10.484 10
10.485 6
10.486 23
10.486 19
10.487 14
10.488 20
10.488 9
10.489 6
10.490 11
10.491 14
10.491 10
10.492 12
10.493 10
10.493 10
10.494 8
10.495 10
10.496 14
10.496 15
10.497 11
10.498 7
10.498 7
10.499 9
10.500 8
10.500 11
10.501 20
10.502 12
10.503 19
10.503 10
10.504 10
10.505 11
10.505 14
10.506 7
10.507 20
10.508 6
10.508 7
10.509 8
10.510 14
10.510 13
10.511 13
10.512 23
10.513 19
10.513 13
10.514 14
10.515 15
10.515 10
10.516 9
10.517 8
10.517 15
10.518 12
10.519 7
10.520 8
10.520 16
10.521 8
10.522 11
10.522 6
10.523 10
10.524 7
10.525 9
10.525 13
10.526 13
10.527 15
10.527 9
10.528 26
10.529 11
10.530 10
10.530 12
10.531 11
10.532 12
10.532 16
10.533 10
10.534 12
10.535 14
10.535 8
10.536 6
10.537 14
10.537 16
10.538 5
10.539 11
10.539 7
10.540 8
10.541 12
10.542 14
10.542 13
10.543 17
10.544 9
10.544 10
10.545 13
10.546 19
10.547 9
10.547 16
10.548 13
10.549 9
10.549 18
10.550 12
10.551 8
10.552 16
10.552 13
10.553 6
10.554 17
10.554 13
10.555 10
10.556 9
10.557 14
10.557 14
10.558 14
10.559 8
10.559 14
10.560 18
10.561 17
10.561 13
10.562 8
10.563 6
10.564 5
10.564 13
10.565 10
10.566 15
10.566 19
10.567 9
10.568 14
10.569 8
10.569 16
10.570 6
10.571 15
10.571 16
10.572 14
10.573 18
10.574 11
10.574 14
10.575 15
10.576 2
10.576 6
10.577 12
10.578 19
10.579 10
10.579 8
10.580 16
10.581 9
10.581 12
10.582 19
10.583 9
10.584 16
10.584 12
10.585 7
10.586 13
10.586 14
10.587 10
10.588 14
10.589 6
10.589 15
10.590 17
10.591 14
10.591 5
10.592 15
10.593 8
10.593 8
10.594 11
10.595 10
10.596 10
10.596 20
10.597 20
10.598 2
10.598 9
10.599 9
10.600 15
10.601 20
10.601 11
10.602 12
10.603 14
10.603 19
10.604 10
10.605 14
10.606 11
10.606 9
10.607 8
10.608 3
10.608 7
10.609 16
10.610 15
10.611 12
10.611 25
10.612 6
10.613 8
10.613 9
10.614 9
10.615 12
10.616 16
10.616 17
10.617 9
10.618 16
10.618 15
10.619 12
10.620 19
10.621 17
10.621 8
10.622 13
10.623 14
10.623 10
10.624 17
10.625 15
10.626 12
10.626 13
10.627 16
10.628 10
10.628 11
10.629 7
10.630 14
10.631 10
10.631 14
10.632 9
10.633 11
10.633 13
10.634 13
10.635 10
10.636 13
10.636 8
10.637 15
10.638 12
10.638 13
10.639 15
10.640 11
10.641 10
10.641 14
10.642 12
10.643 14
10.643 10
10.644 9
10.645 11
10.646 18
10.646 16
10.647 8
10.648 11
10.648 13
10.649 9
10.650 7
10.651 19
10.651 13
10.652 14
10.653 12
10.653 3
10.654 9
10.655 13
10.655 7
10.656 17
10.657 14
10.658 5
10.658 19
10.659 12
10.660 7
10.660 12
10.661 14
10.662 7
10.663 14
10.663 9
10.664 9
10.665 20
10.665 16
10.666 8
10.667 15
10.668 10
10.668 14
10.669 17
10.670 10
10.670 9
10.671 16
10.672 10
10.673 6
10.673 13
10.674 9
10.675 11
10.675 16
10.676 11
10.677 7
10.678 10
10.678 4
10.679 7
10.680 16
10.680 21
10.681 7
10.682 16
10.683 14
10.683 14
10.684 12
10.685 9
10.686 13
10.686 20
10.687 11
10.688 13
10.688 14
10.689 12
10.690 9
10.691 13
10.691 10
10.692 19
10.693 24
10.693 15
10.694 18
10.695 6
10.696 18
10.696 5
10.697 8
10.698 17
10.698 9
10.699 8
10.700 16
10.701 12
10.701 15
10.702 10
10.703 15
10.703 12
10.704 9
10.705 11
10.706 13
10.706 4
10.707 8
10.708 15
10.708 13
10.709 13
10.710 6
10.711 11
10.711 7
10.712 12
10.713 12
10.713 8
10.714 10
10.715 7
10.716 11
10.716 12
10.717 15
10.718 6
10.718 12
10.719 11
10.720 9
10.721 16
10.721 10
10.722 16
10.723 14
10.723 16
10.724 11
10.725 15
10.726 10
10.726 13
10.727 14
10.728 15
10.728 9
10.729 23
10.730 10
10.731 18
10.731 11
10.732 13
10.733 7
10.733 15
10.734 10
10.735 18
10.736 10
10.736 19
10.737 10
10.738 14
10.738 14
10.739 11
10.740 15
10.741 13
10.741 7
10.742 16
10.743 12
10.743 10
10.744 18
10.745 13
10.746 12
10.746 18
10.747 19
10.748 8
10.749 19
10.749 11
10.750 12
10.751 11
10.751 18
10.752 10
10.753 11
10.754 18
10.754 8
10.755 12
10.756 10
10.756 11
10.757 18
10.758 6
10.759 16
10.759 7
10.760 7
10.761 15
10.761 11
10.762 9
10.763 7
10.764 18
10.764 13
10.765 8
10.766 16
10.766 8
10.767 12
10.768 10
10.769 12
10.769 11
10.770 6
10.771 14
10.771 8
10.772 13
10.773 10
10.774 6
10.774 5
10.775 13
10.776 4
10.777 15
10.777 19
10.778 9
10.779 23
10.779 12
10.780 9
10.781 18
10.782 9
10.782 10
10.783 11
10.784 6
10.784 10
10.785 14
10.786 16
10.787 13
10.787 11
10.788 13
10.789 7
10.789 13
10.790 6
10.791 9
10.792 15
10.792 6
10.793 16
10.794 15
10.794 13
10.795 9
10.796 15
10.797 9
10.797 11
10.798 13
10.799 10
10.799 10
10.800 15
10.801 13
10.802 5
10.802 23
10.803 9
10.804 15
10.805 15
10.805 14
10.806 22
10.807 18
10.807 11
10.808 12
10.809 20
10.810 23
10.810 8
10.811 11
10.812 13
10.812 10
10.813 12
10.814 10
10.815 13
10.815 20
10.816 11
10.817 14
10.817 22
10.818 16
10.819 12
10.820 13
10.820 17
10.821 8
10.822 10
10.823 18
10.823 12
10.824 11
10.825 16
10.825 16
10.826 6
10.827 10
10.828 9
10.828 8
10.829 17
10.830 14
10.830 11
10.831 13
10.832 10
10.833 18
10.833 14
10.834 12
10.835 19
10.835 6
10.836 17
10.837 9
10.838 16
10.838 10
10.839 7
10.840 16
10.841 7
10.841 14
10.842 17
10.843 12
10.843 15
10.844 9
10.845 10
10.846 13
10.846 13
10.847 13
10.848 16
10.848 6
10.849 8
10.850 13
10.851 13
10.851 9
10.852 14
10.853 15
10.853 6
10.854 14
10.855 11
10.856 12
10.856 15
10.857 14
10.858 10
10.859 15
10.859 13
10.860 11
10.861 9
10.861 8
10.862 7
10.863 17
10.864 16
10.864 15
10.865 11
10.866 7
10.866 7
10.867 11
10.868 15
10.869 13
10.869 17
10.870 17
10.871 11
10.872 14
10.872 12
10.873 7
10.874 9
10.874 15
10.875 10
10.876 12
10.877 5
10.877 7
10.878 16
10.879 13
10.879 6
10.880 9
10.881 7
10.882 16
10.882 15
10.883 16
10.884 3
10.885 25
10.885 13
10.886 16
10.887 16
10.887 11
10.888 5
10.889 9
10.890 12
10.890 11
10.891 14
10.892 13
10.892 9
10.893 11
10.894 10
10.895 4
10.895 8
10.896 15
10.897 14
10.898 12
10.898 11
10.899 9
10.900 16
10.900 21
10.901 9
10.902 17
10.903 15
10.903 8
10.904 13
10.905 7
10.905 12
10.906 19
10.907 11
10.908 14
10.908 18
10.909 15
10.910 6
10.911 20
10.911 15
10.912 11
10.913 12
10.913 13
10.914 11
10.915 6
10.916 9
10.916 11
10.917 20
10.918 10
10.918 14
10.919 15
10.920 13
10.921 11
10.921 11
10.922 13
10.923 13
10.924 13
10.924 7
10.925 12
10.926 10
10.926 7
10.927 12
10.928 11
10.929 11
10.929 12
10.930 20
10.931 16
10.931 15
10.932 19
10.933 15
10.934 11
10.934 12
10.935 15
10.936 17
10.937 18
10.937 19
10.938 22
10.939 16
10.939 26
10.940 17
10.941 16
10.942 13
10.942 15
10.943 23
10.944 7
10.945 13
10.945 16
10.946 12
10.947 4
10.947 13
10.948 14
10.949 11
10.950 16
10.950 16
10.951 6
10.952 13
10.952 8
10.953 15
10.954 8
10.955 18
10.955 15
10.956 13
10.957 17
10.958 15
10.958 11
10.959 13
10.960 8
10.960 15
10.961 13
10.962 13
10.963 13
10.963 8
10.964 9
10.965 4
10.966 10
10.966 13
10.967 14
10.968 13
10.968 13
10.969 12
10.970 12
10.971 11
10.971 24
10.972 16
10.973 9
10.973 10
10.974 12
10.975 11
10.976 17
10.976 23
10.977 14
10.978 18
10.979 26
10.979 20
10.980 14
10.981 15
10.981 18
10.982 10
10.983 16
10.984 11
10.984 13
10.985 9
10.986 8
10.987 13
10.987 9
10.988 13
10.989 10
10.989 5
10.990 9
10.991 15
10.992 11
10.992 12
10.993 15
10.994 18
10.995 12
10.995 19
10.996 17
10.997 15
10.997 18
10.998 19
10.999 14
11.000 11
11.000 11
11.001 11
11.002 12
11.003 16
11.003 17
11.004 12
11.005 9
11.005 6
11.006 17
11.007 6
11.008 9
11.008 14
11.009 15
11.010 9
11.011 14
11.011 16
11.012 11
11.013 10
11.013 16
11.014 13
11.015 13
11.016 17
11.016 6
11.017 14
11.018 11
11.018 12
11.019 10
11.020 14
11.021 19
11.021 17
11.022 16
11.023 6
11.024 13
11.024 11
11.025 5
11.026 14
11.026 12
11.027 11
11.028 8
11.029 11
11.029 5
11.030 11
11.031 14
11.032 8
11.032 13
11.033 16
11.034 8
11.034 8
11.035 1
11.036 7
11.037 11
11.037 11
11.038 10
11.039 16
11.040 11
11.040 10
11.041 17
11.042 8
11.042 4
11.043 16
11.044 16
11.045 4
11.045 16
11.046 15
11.047 13
11.048 14
11.048 10
11.049 13
11.050 14
11.050 10
11.051 16
11.052 29
11.053 18
11.053 16
11.054 18
11.055 13
11.056 15
11.056 11
11.057 9
11.058 8
11.058 14
11.059 11
11.060 8
11.061 14
11.061 12
11.062 9
11.063 12
11.064 23
11.064 14
11.065 13
11.066 22
11.067 9
11.067 13
11.068 13
11.069 12
11.069 7
11.070 14
11.071 14
11.072 11
11.072 26
11.073 15
11.074 10
11.075 12
11.075 13
11.076 15
11.077 13
11.077 11
11.078 12
11.079 11
11.080 10
11.080 22
11.081 7
11.082 5
11.083 13
11.083 11
11.084 5
11.085 19
11.085 7
11.086 13
11.087 20
11.088 21
11.088 14
11.089 21
11.090 22
11.091 23
11.091 17
11.092 14
11.093 14
11.093 13
11.094 17
11.095 10
11.096 16
11.096 15
11.097 11
11.098 8
11.099 10
11.099 17
11.100 12
11.101 12
11.101 10
11.102 19
11.103 19
11.104 9
11.104 15
11.105 15
11.106 8
11.107 14
11.107 18
11.108 9
11.109 9
11.110 9
11.110 10
11.111 16
11.112 10
11.112 12
11.113 8
11.114 16
11.115 12
11.115 14
11.116 9
11.117 8
11.118 16
11.118 16
11.119 10
11.120 14
11.120 13
11.121 17
11.122 12
11.123 21
11.123 6
11.124 14
11.125 15
11.126 10
11.126 12
11.127 13
11.128 9
11.128 8
11.129 13
11.130 12
11.131 8
11.131 22
11.132 16
11.133 15
11.134 22
11.134 13
11.135 12
11.136 9
11.137 8
11.137 19
11.138 17
11.139 11
11.139 13
11.140 20
11.141 14
11.142 16
11.142 16
11.143 13
11.144 24
11.145 12
11.145 9
11.146 17
11.147 15
11.147 8
11.148 20
11.149 19
11.150 17
11.150 15
11.151 17
11.152 11
11.153 9
11.153 10
11.154 12
11.155 13
11.156 6
11.156 5
11.157 13
11.158 11
11.158 5
11.159 10
11.160 8
11.161 5
11.161 8
11.162 17
11.163 8
11.164 11
11.164 16
11.165 9
11.166 14
11.167 11
11.167 11
11.168 17
11.169 15
11.169 10
11.170 13
11.171 15
11.172 5
11.172 7
11.173 18
11.174 6
11.175 12
11.175 10
11.176 8
11.177 8
11.177 9
11.178 17
11.179 8
11.180 9
11.180 10
11.181 11
11.182 14
11.183 8
11.183 13
11.184 14
11.185 6
11.186 12
11.186 10
11.187 16
11.188 16
11.188 20
11.189 11
11.190 17
11.191 10
11.191 10
11.192 11
11.193 18
11.194 14
11.194 12
11.195 10
11.196 7
11.197 11
11.197 10
11.198 10
11.199 6
11.199 12
11.200 11
11.201 5
11.202 18
11.202 13
11.203 13
11.204 12
11.205 8
11.205 12
11.206 12
11.207 8
11.208 12
11.208 18
11.209 13
11.210 10
11.210 9
11.211 16
11.212 16
11.213 21
11.213 4
11.214 14
11.215 12
11.216 9
11.216 10
11.217 21
11.218 10
11.219 7
11.219 9
11.220 13
11.221 10
11.221 10
11.222 17
11.223 15
11.224 12
11.224 23
11.225 18
11.226 17
11.227 14
11.227 8
11.228 9
11.229 8
11.230 21
11.230 20
11.231 9
11.232 11
11.232 17
11.233 13
11.234 13
11.235 19
11.235 9
11.236 17
11.237 13
11.238 12
11.238 9
11.239 15
11.240 20
11.241 11
11.241 19
11.242 14
11.243 10
11.243 27
11.244 10
11.245 10
11.246 10
11.246 9
11.247 20
11.248 16
11.249 7
11.249 12
11.250 18
11.251 5
11.252 19
11.252 19
11.253 9
11.254 11
11.254 12
11.255 14
11.256 12
11.257 18
11.257 5
11.258 13
11.259 13
11.260 14
11.260 20
11.261 13
11.262 8
11.263 15
11.263 10
11.264 11
11.265 11
11.266 14
11.266 9
11.267 12
11.268 12
11.268 13
11.269 10
11.270 16
11.271 10
11.271 7
11.272 12
11.273 10
11.274 13
11.274 14
11.275 8
11.276 11
11.277 16
11.277 11
11.278 7
11.279 16
11.279 10
11.280 8
11.281 8
11.282 11
11.282 14
11.283 7
11.284 8
11.285 16
11.285 16
11.286 11
11.287 8
11.288 9
11.288 6
11.289 19
11.290 9
11.291 15
11.291 18
11.292 11
11.293 10
11.293 13
11.294 11
11.295 12
11.296 13
11.296 17
11.297 11
11.298 14
11.299 11
11.299 6
11.300 10
11.301 12
11.302 12
11.302 15
11.303 13
11.304 14
11.305 14
11.305 21
11.306 8
11.307 10
11.307 10
11.308 8
11.309 11
11.310 25
11.310 12
11.311 15
11.312 15
11.313 14
11.313 17
11.314 11
11.315 12
11.316 12
11.316 15
11.317 10
11.318 11
11.319 11
11.319 18
11.320 15
11.321 11
11.321 7
11.322 11
11.323 14
11.324 8
11.324 18
11.325 10
11.326 11
11.327 19
11.327 18
11.328 3
11.329 19
11.330 8
11.330 15
11.331 15
11.332 11
11.333 10
11.333 13
11.334 12
11.335 16
11.335 22
11.336 20
11.337 17
11.338 14
11.338 13
11.339 10
11.340 13
11.341 14
11.341 15
11.342 13
11.343 17
11.344 10
11.344 4
11.345 13
11.346 10
11.347 14
11.347 14
11.348 9
11.349 16
11.349 11
11.350 11
11.351 18
11.352 8
11.352 7
11.353 19
11.354 11
11.355 12
11.355 14
11.356 16
11.357 14
11.358 9
11.358 13
11.359 10
11.360 16
11.361 16
11.361 13
11.362 12
11.363 9
11.364 7
11.364 13
11.365 10
11.366 9
11.366 18
11.367 13
11.368 12
11.369 12
11.369 8
11.370 11
11.371 13
11.372 10
11.372 9
11.373 15
11.374 12
11.375 11
11.375 8
11.376 14
11.377 7
11.378 20
11.378 13
11.379 2
11.380 18
11.380 13
11.381 14
11.382 13
11.383 6
11.383 12
11.384 9
11.385 10
11.386 14
11.386 10
11.387 13
11.388 5
11.389 7
11.389 12
11.390 11
11.391 8
11.392 9
11.392 8
11.393 13
11.394 10
11.395 10
11.395 18
11.396 12
11.397 11
11.398 12
11.398 9
11.399 8
11.400 11
11.400 16
11.401 4
11.402 14
11.403 17
11.403 16
11.404 16
11.405 16
11.406 10
11.406 23
11.407 13
11.408 14
11.409 14
11.409 17
11.410 13
11.411 13
11.412 13
11.412 10
11.413 14
11.414 19
11.415 5
11.415 6
11.416 8
11.417 10
11.417 14
11.418 15
11.419 10
11.420 19
11.420 13
11.421 7
11.422 17
11.423 12
11.423 9
11.424 11
11.425 15
11.426 5
11.426 15
11.427 13
11.428 8
11.429 12
11.429 17
11.430 15
11.431 11
11.432 9
11.432 6
11.433 20
11.434 10
11.435 13
11.435 21
11.436 19
11.437 7
11.437 18
11.438 10
11.439 13
11.440 9
11.440 16
11.441 12
11.442 7
11.443 10
11.443 13
11.444 13
11.445 20
11.446 15
11.446 8
11.447 10
11.448 13
11.449 10
11.449 8
11.450 10
11.451 16
11.452 17
11.452 10
11.453 14
11.454 13
11.455 8
11.455 16
11.456 9
11.457 14
11.457 14
11.458 11
11.459 7
11.460 14
11.460 19
11.461 9
11.462 15
11.463 7
11.463 10
11.464 8
11.465 12
11.466 8
11.466 14
11.467 10
11.468 4
11.469 14
11.469 12
11.470 8
11.471 8
11.472 11
11.472 11
11.473 11
11.474 15
11.475 10
11.475 20
11.476 10
11.477 7
11.478 9
11.478 8
11.479 13
11.480 9
11.480 9
11.481 14
11.482 13
11.483 7
11.483 7
11.484 17
11.485 7
11.486 10
11.486 17
11.487 19
11.488 11
11.489 12
11.489 11
11.490 16
11.491 7
11.492 21
11.492 12
11.493 19
11.494 12
11.495 12
11.495 19
11.496 13
11.497 10
11.498 9
11.498 15
11.499 13
11.500 10
11.501 19
11.501 7
11.502 11
11.503 15
11.504 10
11.504 11
11.505 12
11.506 12
11.506 14
11.507 9
11.508 11
11.509 14
11.509 12
11.510 18
11.511 17
11.512 15
11.512 6
11.513 14
11.514 11
11.515 10
11.515 11
11.516 12
11.517 10
11.518 12
11.518 13
11.519 7
11.520 16
11.521 16
11.521 10
11.522 13
11.523 7
11.524 12
11.524 14
11.525 9
11.526 10
11.527 12
11.527 12
11.528 10
11.529 11
11.530 11
11.530 11
11.531 10
11.532 10
11.533 12
11.533 20
11.534 9
11.535 13
11.536 9
11.536 10
11.537 11
11.538 10
11.538 20
11.539 17
11.540 14
11.541 14
11.541 7
11.542 12
11.543 11
11.544 11
11.544 8
11.545 14
11.546 8
11.547 14
11.547 14
11.548 7
11.549 20
11.550 13
11.550 6
11.551 23
11.552 18
11.553 13
11.553 15
11.554 18
11.555 9
11.556 7
11.556 10
11.557 11
11.558 10
11.559 8
11.559 8
11.560 16
11.561 10
11.562 12
11.562 9
11.563 12
11.564 6
11.565 19
11.565 12
11.566 12
11.567 11
11.568 12
11.568 10
11.569 13
11.570 16
11.571 12
11.571 7
11.572 10
11.573 11
11.573 10
11.574 11
11.575 13
11.576 14
11.576 9
11.577 9
11.578 15
11.579 11
11.579 14
11.580 11
11.581 14
11.582 8
11.582 13
11.583 14
11.584 7
11.585 11
11.585 11
11.586 13
11.587 18
11.588 15
11.588 9
11.589 16
11.590 11
11.591 12
11.591 16
11.592 15
11.593 9
11.594 20
11.594 9
11.595 7
11.596 9
11.597 16
11.597 9
11.598 14
11.599 11
11.600 11
11.600 9
11.601 9
11.602 4
11.603 12
11.603 9
11.604 8
11.605 20
11.606 12
11.606 7
11.607 14
11.608 7
11.609 14
11.609 13
11.610 9
11.611 13
11.612 10
11.612 12
11.613 10
11.614 11
11.615 13
11.615 18
11.616 10
11.617 13
11.618 10
11.618 12
11.619 9
11.620 11
11.621 16
11.621 15
11.622 11
11.623 11
11.624 9
11.624 11
11.625 12
11.626 10
11.626 16
11.627 10
11.628 20
11.629 7
11.629 12
11.630 14
11.631 13
11.632 17
11.632 9
11.633 14
11.634 19
11.635 14
11.635 14
11.636 15
11.637 11
11.638 15
11.638 15
11.639 8
11.640 9
11.641 18
11.641 14
11.642 10
11.643 9
11.644 11
11.644 9
11.645 10
11.646 15
11.647 11
11.647 16
11.648 9
11.649 19
11.650 14
11.650 16
11.651 8
11.652 12
11.653 12
11.653 8
11.654 13
11.655 10
11.656 7
11.656 9
11.657 11
11.658 12
11.659 9
11.659 17
11.660 13
11.661 17
11.662 6
11.662 11
11.663 5
11.664 11
11.665 12
11.665 16
11.666 16
11.667 6
11.668 15
11.668 8
11.669 18
11.670 10
11.671 9
11.671 14
11.672 15
11.673 8
11.674 8
11.674 14
11.675 11
11.676 3
11.677 18
11.677 10
11.678 17
11.679 10
11.680 9
11.680 4
11.681 7
11.682 12
11.683 9
11.683 11
11.684 20
11.685 19
11.686 10
11.686 15
11.687 7
11.688 10
11.689 8
11.689 14
11.690 9
11.691 8
11.692 8
11.692 13
11.693 18
11.694 9
11.695 12
11.695 5
11.696 11
11.697 28
11.698 12
11.698 10
11.699 15
11.700 8
11.701 7
11.701 12
11.702 15
11.703 10
11.704 12
11.704 18
11.705 15
11.706 14
11.707 14
11.707 6
11.708 10
11.709 8
11.710 10
11.710 11
11.711 14
11.712 9
11.713 14
11.713 22
11.714 10
11.715 19
11.716 17
11.716 7
11.717 15
11.718 14
11.719 11
11.719 16
11.720 14
11.721 13
11.722 16
11.722 14
11.723 14
11.724 9
11.725 14
11.725 17
11.726 18
11.727 13
11.728 11
11.728 11
11.729 16
11.730 10
11.731 15
11.731 6
11.732 10
11.733 16
11.734 13
11.734 17
11.735 16
11.736 11
11.737 11
11.737 13
11.738 10
11.739 11
11.740 9
11.740 14
11.741 7
11.742 14
11.743 17
11.743 14
11.744 18
11.745 20
11.746 9
11.746 18
11.747 12
11.748 9
11.749 10
11.749 5
11.750 8
11.751 12
11.752 11
11.752 9
11.753 9
11.754 12
11.755 6
11.755 18
11.756 7
11.757 19
11.758 18
11.758 12
11.759 14
11.760 8
11.761 11
11.761 7
11.762 14
11.763 8
11.764 13
11.764 14
11.765 12
11.766 11
11.767 14
11.767 11
11.768 9
11.769 16
11.770 10
11.770 13
11.771 11
11.772 15
11.773 14
11.773 18
11.774 14
11.775 13
11.776 13
11.776 10
11.777 12
11.778 15
11.779 17
11.779 9
11.780 16
11.781 14
11.782 13
11.782 14
11.783 17
11.784 7
11.785 18
11.786 16
11.786 8
11.787 15
11.788 13
11.789 10
11.789 13
11.790 16
11.791 14
11.792 10
11.792 7
11.793 13
11.794 17
11.795 11
11.795 12
11.796 14
11.797 21
11.798 5
11.798 13
11.799 12
11.800 13
11.801 12
11.801 13
11.802 9
11.803 17
11.804 9
11.804 13
11.805 11
11.806 12
11.807 5
11.807 17
11.808 12
11.809 20
11.810 16
11.810 10
11.811 11
11.812 15
11.813 12
11.813 19
11.814 11
11.815 16
11.816 6
11.816 13
11.817 13
11.818 7
11.819 14
11.819 9
11.820 11
11.821 11
11.822 8
11.822 11
11.823 15
11.824 15
11.825 14
11.825 18
11.826 10
11.827 5
11.828 14
11.828 6
11.829 6
11.830 10
11.831 7
11.831 12
11.832 12
11.833 10
11.834 19
11.834 7
11.835 11
11.836 13
11.837 10
11.838 5
11.838 6
11.839 15
11.840 10
11.841 15
11.841 8
11.842 9
11.843 16
11.844 9
11.844 7
11.845 7
11.846 13
11.847 12
11.847 17
11.848 17
11.849 12
11.850 11
11.850 13
11.851 15
11.852 11
11.853 15
11.853 6
11.854 12
11.855 16
11.856 6
11.856 8
11.857 21
11.858 15
11.859 7
11.859 14
11.860 18
11.861 13
11.862 18
11.862 13
11.863 7
11.864 9
11.865 8
11.865 12
11.866 15
11.867 11
11.868 14
11.868 19
11.869 19
11.870 11
11.871 17
11.871 6
11.872 13
11.873 14
11.874 12
11.874 5
11.875 25
11.876 8
11.877 12
11.878 13
11.878 11
11.879 3
11.880 21
11.881 10
11.881 13
11.882 12
11.883 11
11.884 16
11.884 13
11.885 11
11.886 15
11.887 20
11.887 7
11.888 16
11.889 13
11.890 17
11.890 18
11.891 18
11.892 11
11.893 9
11.893 14
11.894 10
11.895 11
11.896 14
11.896 18
11.897 10
11.898 8
11.899 8
11.899 13
11.900 16
11.901 7
11.902 12
11.902 19
11.903 11
11.904 14
11.905 17
11.906 10
11.906 23
11.907 20
11.908 19
11.909 18
11.909 21
11.910 13
11.911 13
11.912 15
11.912 13
11.913 11
11.914 15
11.915 17
11.915 8
11.916 13
11.917 19
11.918 6
11.918 8
11.919 13
11.920 12
11.921 14
11.921 7
11.922 14
11.923 9
11.924 10
11.924 12
11.925 22
11.926 10
11.927 12
11.927 15
11.928 8
11.929 8
11.930 18
11.930 16
11.931 21
11.932 15
11.933 15
11.934 10
11.934 14
11.935 23
11.936 10
11.937 18
11.937 17
11.938 18
11.939 5
11.940 12
11.940 5
11.941 7
11.942 12
11.943 9
11.943 4
11.944 12
11.945 10
11.946 15
11.946 10
11.947 13
11.948 13
11.949 15
11.949 12
11.950 16
11.951 10
11.952 19
11.952 12
11.953 14
11.954 11
11.955 7
11.956 17
11.956 5
11.957 11
11.958 12
11.959 8
11.959 9
11.960 11
11.961 15
11.962 15
11.962 8
11.963 11
11.964 16
11.965 15
11.965 14
11.966 10
11.967 12
11.968 7
11.968 16
11.969 21
11.970 15
11.971 20
11.971 22
11.972 19
11.973 11
11.974 16
11.974 11
11.975 13
11.976 11
11.977 11
11.978 13
11.978 11
11.979 13
11.980 15
11.981 9
11.981 7
11.982 18
11.983 12
11.984 13
11.984 12
11.985 14
11.986 9
11.987 13
11.987 16
11.988 16
11.989 14
11.990 11
11.990 12
11.991 13
11.992 12
11.993 4
11.993 15
11.994 23
11.995 6
11.996 11
11.996 10
11.997 9
11.998 13
11.999 8
12.000 9
12.000 11
12.001 19
12.002 6
12.003 13
12.003 12
12.004 11
12.005 14
12.006 12
12.006 5
12.007 9
12.008 18
12.009 11
12.009 19
12.010 17
12.011 7
12.012 16
12.012 12
12.013 9
12.014 13
12.015 10
12.015 13
12.016 6
12.017 16
12.018 6
12.019 18
12.019 8
12.020 7
12.021 14
12.022 7
12.022 9
12.023 12
12.024 11
12.025 20
12.025 17
12.026 12
12.027 12
12.028 14
12.028 17
12.029 5
12.030 12
12.031 17
12.031 6
12.032 20
12.033 13
12.034 12
12.035 15
12.035 11
12.036 10
12.037 18
12.038 17
12.038 7
12.039 10
12.040 14
12.041 17
12.041 12
12.042 9
12.043 13
12.044 18
12.044 9
12.045 14
12.046 14
12.047 14
12.047 8
12.048 13
12.049 10
12.050 16
12.050 10
12.051 12
12.052 7
12.053 14
12.054 13
12.054 15
12.055 14
12.056 14
12.057 20
12.057 18
12.058 24
12.059 13
12.060 19
12.060 19
12.061 11
12.062 11
12.063 7
12.063 12
12.064 14
12.065 12
12.066 9
12.066 16
12.067 12
12.068 15
12.069 11
12.070 12
12.070 11
12.071 7
12.072 15
12.073 9
12.073 19
12.074 9
12.075 8
12.076 16
12.076 16
12.077 9
12.078 26
12.079 21
12.079 12
12.080 22
12.081 11
12.082 13
12.083 12
12.083 20
12.084 15
12.085 17
12.086 17
12.086 16
12.087 15
12.088 12
12.089 7
12.089 14
12.090 13
12.091 7
12.092 20
12.092 9
12.093 11
12.094 16
12.095 11
12.095 7
12.096 19
12.097 12
12.098 7
12.099 12
12.099 11
12.100 14
12.101 13
12.102 16
12.102 11
12.103 11
12.104 12
12.105 8
12.105 7
12.106 8
12.107 9
12.108 16
12.108 11
12.109 7
12.110 13
12.111 16
12.111 13
12.112 19
12.113 9
12.114 14
12.115 10
12.115 8
12.116 7
12.117 11
12.118 12
12.118 8
12.119 20
12.120 10
12.121 10
12.121 15
12.122 17
12.123 10
12.124 13
12.124 15
12.125 17
12.126 14
12.127 17
12.128 9
12.128 10
12.129 5
12.130 7
12.131 18
12.131 10
12.132 12
12.133 11
12.134 16
12.134 13
12.135 15
12.136 7
12.137 15
12.137 12
12.138 12
12.139 7
12.140 9
12.141 7
12.141 8
12.142 13
12.143 10
12.144 9
12.144 13
12.145 8
12.146 11
12.147 12
12.147 10
12.148 10
12.149 13
12.150 14
12.150 7
12.151 11
12.152 11
12.153 13
12.154 16
12.154 11
12.155 19
12.156 20
12.157 21
12.157 15
12.158 21
12.159 17
12.160 16
12.160 14
12.161 21
12.162 11
12.163 11
12.163 13
12.164 9
12.165 10
12.166 13
12.167 10
12.167 10
12.168 14
12.169 15
12.170 13
12.170 16
12.171 22
12.172 13
12.173 19
12.173 10
12.174 19
12.175 17
12.176 19
12.176 24
12.177 23
12.178 22
12.179 15
12.180 25
12.180 12
12.181 21
12.182 12
12.183 9
12.183 16
12.184 13
12.185 7
12.186 12
12.186 13
12.187 9
12.188 12
12.189 18
12.190 8
12.190 8
12.191 14
12.192 9
12.193 9
12.193 11
12.194 11
12.195 12
12.196 15
12.196 8
12.197 18
12.198 7
12.199 16
12.199 17
12.200 13
12.201 7
12.202 15
12.203 11
12.203 10
12.204 10
12.205 10
12.206 12
12.206 20
12.207 16
12.208 6
12.209 14
12.209 18
12.210 13
12.211 12
12.212 20
12.213 20
12.213 14
12.214 9
12.215 11
12.216 15
12.216 14
12.217 9
12.218 22
12.219 12
12.219 18
12.220 21
12.221 13
12.222 15
12.222 20
12.223 20
12.224 12
12.225 19
12.226 19
12.226 9
12.227 17
12.228 13
12.229 7
12.229 16
12.230 19
12.231 14
12.232 15
12.232 17
12.233 12
12.234 19
12.235 16
12.236 10
12.236 10
12.237 17
12.238 11
12.239 19
12.239 17
12.240 12
12.241 14
12.242 16
12.242 8
12.243 14
12.244 11
12.245 9
12.246 8
12.246 13
12.247 16
12.248 11
12.249 13
12.249 10
12.250 7
12.251 12
12.252 10
12.252 13
12.253 15
12.254 14
12.255 14
12.255 16
12.256 15
12.257 14
12.258 19
12.259 10
12.259 17
12.260 14
12.261 9
12.262 14
12.262 10
12.263 7
12.264 8
12.265 11
12.265 8
12.266 9
12.267 21
12.268 5
12.269 19
12.269 14
12.270 11
12.271 7
12.272 11
12.272 6
12.273 10
12.274 14
12.275 10
12.275 11
12.276 11
12.277 13
12.278 12
12.279 14
12.279 7
12.280 10
12.281 9
12.282 9
12.282 7
12.283 11
12.284 10
12.285 8
12.285 8
12.286 13
12.287 13
12.288 18
12.289 11
12.289 12
12.290 18
12.291 13
12.292 18
12.292 10
12.293 20
12.294 14
12.295 12
12.295 14
12.296 12
12.297 16
12.298 16
12.299 20
12.299 10
12.300 11
12.301 14
12.302 13
12.302 4
12.303 20
12.304 10
12.305 12
12.305 16
12.306 14
12.307 13
12.308 16
12.309 12
12.309 6
12.310 14
12.311 12
12.312 10
12.312 19
12.313 14
12.314 18
12.315 17
12.315 14
12.316 13
12.317 12
12.318 12
12.319 8
12.319 18
12.320 13
12.321 10
12.322 20
12.322 11
12.323 15
12.324 21
12.325 23
12.326 16
12.326 22
12.327 20
12.328 12
12.329 17
12.329 12
12.330 9
12.331 17
12.332 16
12.332 6
12.333 14
12.334 10
12.335 10
12.336 17
12.336 22
12.337 13
12.338 15
12.339 20
12.339 15
12.340 12
12.341 21
12.342 7
12.342 20
12.343 11
12.344 7
12.345 11
12.346 14
12.346 10
12.347 12
12.348 7
12.349 14
12.349 9
12.350 10
12.351 8
12.352 13
12.352 19
12.353 17
12.354 23
12.355 22
12.356 24
12.356 32
12.357 15
12.358 16
12.359 19
12.359 22
12.360 12
12.361 19
12.362 13
12.363 10
12.363 15
12.364 18
12.365 11
12.366 11
12.366 12
12.367 10
12.368 16
12.369 17
12.369 9
12.370 21
12.371 14
12.372 7
12.373 15
12.373 13
12.374 5
12.375 12
12.376 11
12.376 18
12.377 13
12.378 11
12.379 9
12.380 17
12.380 16
12.381 10
12.382 17
12.383 11
12.383 7
12.384 10
12.385 16
12.386 9
12.386 17
12.387 19
12.388 10
12.389 24
12.390 8
12.390 13
12.391 15
12.392 19
12.393 10
12.393 17
12.394 17
12.395 14
12.396 23
12.397 16
12.397 14
12.398 16
12.399 18
12.400 15
12.400 16
12.401 16
12.402 14
12.403 20
12.403 14
12.404 12
12.405 6
12.406 14
12.407 16
12.407 14
12.408 12
12.409 15
12.410 16
12.410 11
12.411 10
12.412 14
12.413 8
12.414 4
12.414 13
12.415 14
12.416 16
12.417 17
12.417 15
12.418 9
12.419 15
12.420 13
12.420 9
12.421 10
12.422 11
12.423 16
12.424 15
12.424 15
12.425 12
12.426 17
12.427 13
12.427 13
12.428 15
12.429 16
12.430 13
12.431 14
12.431 17
12.432 9
12.433 10
12.434 14
12.434 13
12.435 16
12.436 10
12.437 17
12.438 14
12.438 11
12.439 10
12.440 15
12.441 6
12.441 11
12.442 20
12.443 10
12.444 12
12.444 15
12.445 10
12.446 9
12.447 16
12.448 18
12.448 16
12.449 12
12.450 10
12.451 14
12.451 13
12.452 17
12.453 5
12.454 9
12.455 14
12.455 7
12.456 16
12.457 14
12.458 20
12.458 14
12.459 12
12.460 12
12.461 9
12.462 18
12.462 11
12.463 12
12.464 16
12.465 9
12.465 13
12.466 12
12.467 7
12.468 13
12.468 16
12.469 10
12.470 14
12.471 14
12.472 8
12.472 10
12.473 3
12.474 12
12.475 11
12.475 26
12.476 12
12.477 19
12.478 13
12.479 13
12.479 22
12.480 9
12.481 11
12.482 8
12.482 14
12.483 9
12.484 15
12.485 16
12.486 13
12.486 17
12.487 14
12.488 12
12.489 16
12.489 18
12.490 13
12.491 9
12.492 12
12.493 9
12.493 21
12.494 14
12.495 8
12.496 15
12.496 7
12.497 7
12.498 16
12.499 14
12.500 4
12.500 12
12.501 9
12.502 15
12.503 14
12.503 18
12.504 8
12.505 9
12.506 19
12.507 9
12.507 20
12.508 20
12.509 11
12.510 13
12.510 15
12.511 12
12.512 17
12.513 12
12.513 12
12.514 8
12.515 13
12.516 12
12.517 20
12.517 14
12.518 14
12.519 15
12.520 7
12.520 11
12.521 12
12.522 5
12.523 10
12.524 14
12.524 14
12.525 15
12.526 16
12.527 17
12.527 12
12.528 29
12.529 13
12.530 14
12.531 19
12.531 22
12.532 11
12.533 19
12.534 13
12.534 13
12.535 13
12.536 20
12.537 10
12.538 13
12.538 18
12.539 15
12.540 22
12.541 14
12.541 10
12.542 19
12.543 15
12.544 8
12.545 15
12.545 8
12.546 10
12.547 8
12.548 10
12.548 15
12.549 15
12.550 20
12.551 11
12.552 16
12.552 19
12.553 8
12.554 11
12.555 24
12.555 8
12.556 14
12.557 10
12.558 14
12.559 20
12.559 9
12.560 12
12.561 5
12.562 13
12.562 12
12.563 12
12.564 16
12.565 12
12.566 17
12.566 17
12.567 11
12.568 22
12.569 20
12.569 12
12.570 11
12.571 21
12.572 16
12.573 15
12.573 18
12.574 8
12.575 16
12.576 15
12.576 14
12.577 8
12.578 13
12.579 8
12.580 12
12.580 6
12.581 5
12.582 16
12.583 20
12.584 10
12.584 12
12.585 9
12.586 12
12.587 13
12.587 14
12.588 11
12.589 12
12.590 22
12.591 9
12.591 31
12.592 12
12.593 11
12.594 13
12.594 10
12.595 9
12.596 20
12.597 11
12.598 10
12.598 16
12.599 16
12.600 6
12.601 9
12.601 10
12.602 10
12.603 12
12.604 17
12.605 9
12.605 20
12.606 13
12.607 13
12.608 15
12.608 20
12.609 8
12.610 20
12.611 20
12.612 9
12.612 12
12.613 17
12.614 9
12.615 18
12.615 15
12.616 5
12.617 18
12.618 14
12.619 4
12.619 12
12.620 17
12.621 12
12.622 10
12.622 13
12.623 5
12.624 16
12.625 14
12.626 10
12.626 16
12.627 8
12.628 11
12.629 12
12.630 12
12.630 10
12.631 11
12.632 17
12.633 12
12.633 15
12.634 12
12.635 3
12.636 13
12.637 14
12.637 8
12.638 15
12.639 12
12.640 11
12.640 10
12.641 12
12.642 10
12.643 12
12.644 10
12.644 10
12.645 8
12.646 12
12.647 10
12.647 14
12.648 17
12.649 17
12.650 15
12.651 12
12.651 16
12.652 13
12.653 10
12.654 9
12.654 15
12.655 14
12.656 8
12.657 16
12.658 5
12.658 11
12.659 17
12.660 15
12.661 4
12.662 20
12.662 13
12.663 9
12.664 21
12.665 24
12.665 16
12.666 13
12.667 18
12.668 11
12.669 19
12.669 15
12.670 16
12.671 18
12.672 10
12.672 11
12.673 18
12.674 17
12.675 12
12.676 6
12.676 19
12.677 10
12.678 22
12.679 6
12.680 9
12.680 16
12.681 20
12.682 9
12.683 8
12.683 9
12.684 11
12.685 16
12.686 13
12.687 12
12.687 13
12.688 10
12.689 8
12.690 13
12.690 12
12.691 14
12.692 19
12.693 11
12.694 12
12.694 12
12.695 14
12.696 14
12.697 11
12.697 5
12.698 16
12.699 14
12.700 18
12.701 13
12.701 13
12.702 14
12.703 17
12.704 13
12.705 16
12.705 14
12.706 15
12.707 19
12.708 17
12.708 18
12.709 16
12.710 16
12.711 15
12.712 14
12.712 7
12.713 12
12.714 8
12.715 12
12.716 16
12.716 12
12.717 11
12.718 7
12.719 10
12.719 9
12.720 12
12.721 13
12.722 10
12.723 11
12.723 18
12.724 15
12.725 12
12.726 10
12.726 5
12.727 11
12.728 20
12.729 10
12.730 9
12.730 10
12.731 4
12.732 13
12.733 9
12.734 6
12.734 12
12.735 15
12.736 9
12.737 8
12.737 14
12.738 12
12.739 12
12.740 15
12.741 10
12.741 17
12.742 15
12.743 9
12.744 16
12.745 15
12.745 8
12.746 13
12.747 16
12.748 11
12.748 15
12.749 5
12.750 12
12.751 12
12.752 10
12.752 7
12.753 10
12.754 10
12.755 11
12.755 17
12.756 32
12.757 8
12.758 12
12.759 10
12.759 9
12.760 14
12.761 12
12.762 13
12.763 8
12.763 16
12.764 11
12.765 11
12.766 14
12.766 7
12.767 13
12.768 15
12.769 12
12.770 17
12.770 13
12.771 10
12.772 13
12.773 7
12.774 8
12.774 14
12.775 10
12.776 11
12.777 10
12.777 17
12.778 18
12.779 17
12.780 12
12.781 7
12.781 20
12.782 9
12.783 6
12.784 11
12.785 8
12.785 9
12.786 22
12.787 5
12.788 13
12.788 8
12.789 9
12.790 7
12.791 12
12.792 17
12.792 13
12.793 11
12.794 8
12.795 8
12.796 17
12.796 14
12.797 10
12.798 8
12.799 10
12.799 19
12.800 12
12.801 11
12.802 11
12.803 9
12.803 12
12.804 6
12.805 11
12.806 10
12.807 8
12.807 18
12.808 17
12.809 11
12.810 16
12.810 13
12.811 8
12.812 12
12.813 10
12.814 11
12.814 18
12.815 17
12.816 8
12.817 7
12.818 10
12.818 16
12.819 8
12.820 6
12.821 9
12.821 17
12.822 18
12.823 4
12.824 9
12.825 12
12.825 10
12.826 11
12.827 13
12.828 13
12.829 19
12.829 13
12.830 8
12.831 17
12.832 16
12.832 7
12.833 17
12.834 5
12.835 8
12.836 14
12.836 12
12.837 8
12.838 12
12.839 12
12.840 9
12.840 15
12.841 11
12.842 17
12.843 13
12.844 13
12.844 16
12.845 20
12.846 18
12.847 11
12.847 18
12.848 16
12.849 13
12.850 17
12.851 11
12.851 2
12.852 14
12.853 6
12.854 8
12.855 10
12.855 11
12.856 14
12.857 20
12.858 10
12.858 7
12.859 12
12.860 18
12.861 6
12.862 23
12.862 13
12.863 7
12.864 15
12.865 12
12.866 16
12.866 17
12.867 18
12.868 14
12.869 15
12.869 8
12.870 10
12.871 7
12.872 9
12.873 11
12.873 17
12.874 20
12.875 12
12.876 9
12.877 15
12.877 10
12.878 13
12.879 10
12.880 17
12.881 11
12.881 13
12.882 10
12.883 9
12.884 9
12.884 6
12.885 10
12.886 14
12.887 10
12.888 12
12.888 8
12.889 8
12.890 15
12.891 14
12.892 14
12.892 16
12.893 7
12.894 10
12.895 13
12.896 7
12.896 10
12.897 6
12.898 13
12.899 11
12.899 9
12.900 9
12.901 6
12.902 14
12.903 5
12.903 10
12.904 13
12.905 13
12.906 7
12.907 18
12.907 18
12.908 13
12.909 23
12.910 12
12.911 9
12.911 21
12.912 14
12.913 9
12.914 14
12.914 14
12.915 15
12.916 18
12.917 14
12.918 9
12.918 11
12.919 14
12.920 10
12.921 11
12.922 10
12.922 12
12.923 15
12.924 9
12.925 11
12.926 13
12.926 12
12.927 16
12.928 22
12.929 13
12.929 11
12.930 12
12.931 10
12.932 8
12.933 15
12.933 7
12.934 10
12.935 9
12.936 11
12.937 11
12.937 13
12.938 11
12.939 7
12.940 9
12.941 8
12.941 12
12.942 12
12.943 14
12.944 7
12.944 17
12.945 17
12.946 7
12.947 16
12.948 15
12.948 12
12.949 13
12.950 11
12.951 10
12.952 16
12.952 14
12.953 18
12.954 18
12.955 10
12.956 9
12.956 16
12.957 16
12.958 5
12.959 12
12.960 9
12.960 9
12.961 14
12.962 17
12.963 12
12.963 15
12.964 18
12.965 12
12.966 9
12.967 18
12.967 5
12.968 10
12.969 9
12.970 8
12.971 11
12.971 14
12.972 8
12.973 13
12.974 17
12.975 11
12.975 14
12.976 13
12.977 11
12.978 13
12.979 16
12.979 14
12.980 9
12.981 16
12.982 11
12.982 11
12.983 13
12.984 7
12.985 8
12.986 8
12.986 12
12.987 13
12.988 15
12.989 9
12.990 15
12.990 16
12.991 6
12.992 11
12.993 14
12.994 14
12.994 11
12.995 5
12.996 15
12.997 10
12.998 11
12.998 10
12.999 13
13.000 19
13.001 13
13.001 8
13.002 15
13.003 9
13.004 18
13.005 16
13.005 11
13.006 16
13.007 11
13.008 11
13.009 15
13.009 10
13.010 12
13.011 20
13.012 14
13.013 12
13.013 11
13.014 13
13.015 8
13.016 11
13.017 10
13.017 15
13.018 18
13.019 17
13.020 16
13.020 19
13.021 10
13.022 12
13.023 10
13.024 9
13.024 18
13.025 12
13.026 12
13.027 5
13.028 9
13.028 18
13.029 10
13.030 9
13.031 15
13.032 9
13.032 8
13.033 13
13.034 11
13.035 26
13.036 15
13.036 13
13.037 16
13.038 13
13.039 11
13.040 14
13.040 13
13.041 11
13.042 12
13.043 18
13.044 6
13.044 16
13.045 8
13.046 6
13.047 18
13.047 10
13.048 15
13.049 10
13.050 13
13.051 18
13.051 13
13.052 12
13.053 12
13.054 17
13.055 13
13.055 6
13.056 11
13.057 10
13.058 7
13.059 17
13.059 8
13.060 13
13.061 20
13.062 13
13.063 9
13.063 24
13.064 17
13.065 8
13.066 17
13.067 18
13.067 8
13.068 16
13.069 15
13.070 13
13.071 6
13.071 11
13.072 12
13.073 12
13.074 9
13.074 15
13.075 5
13.076 18
13.077 12
13.078 12
13.078 12
13.079 10
13.080 19
13.081 22
13.082 10
13.082 15
13.083 10
13.084 18
13.085 22
13.086 21
13.086 13
13.087 13
13.088 15
13.089 6
13.090 16
13.090 12
13.091 9
13.092 14
13.093 5
13.094 15
13.094 10
13.095 13
13.096 8
13.097 12
13.098 16
13.098 9
13.099 8
13.100 18
13.101 4
13.102 12
13.102 18
13.103 8
13.104 17
13.105 16
13.105 3
13.106 12
13.107 13
13.108 7
13.109 18
13.109 12
13.110 11
13.111 18
13.112 6
13.113 12
13.113 11
13.114 10
13.115 15
13.116 17
13.117 9
13.117 19
13.118 10
13.119 9
13.120 13
13.121 9
13.121 15
13.122 9
13.123 14
13.124 14
13.125 17
13.125 18
13.126 14
13.127 13
13.128 22
13.129 12
13.129 15
13.130 9
13.131 22
13.132 11
13.133 14
13.133 11
13.134 9
13.135 13
13.136 10
13.137 12
13.137 13
13.138 5
13.139 7
13.140 9
13.141 16
13.141 13
13.142 10
13.143 19
13.144 10
13.145 22
13.145 23
13.146 8
13.147 17
13.148 9
13.148 9
13.149 13
13.150 7
13.151 12
13.152 18
13.152 10
13.153 7
13.154 18
13.155 7
13.156 17
13.156 16
13.157 12
13.158 14
13.159 14
13.160 16
13.160 9
13.161 14
13.162 12
13.163 11
13.164 18
13.164 7
13.165 6
13.166 20
13.167 17
13.168 8
13.168 9
13.169 10
13.170 14
13.171 14
13.172 10
13.172 11
13.173 15
13.174 5
13.175 13
13.176 12
13.176 13
13.177 14
13.178 18
13.179 12
13.180 6
13.180 11
13.181 16
13.182 11
13.183 13
13.184 18
13.184 6
13.185 17
13.186 10
13.187 11
13.188 17
13.188 13
13.189 10
13.190 17
13.191 13
13.192 16
13.192 14
13.193 10
13.194 12
13.195 17
13.196 8
13.196 12
13.197 13
13.198 7
13.199 13
13.200 13
13.200 19
13.201 9
13.202 12
13.203 13
13.204 19
13.204 13
13.205 13
13.206 13
13.207 15
13.208 14
13.208 3
13.209 17
13.210 12
13.211 6
13.212 15
13.212 15
13.213 13
13.214 17
13.215 14
13.216 16
13.216 18
13.217 10
13.218 11
13.219 19
13.220 14
13.220 13
13.221 9
13.222 19
13.223 13
13.224 12
13.224 13
13.225 13
13.226 15
13.227 6
13.228 13
13.228 6
13.229 10
13.230 11
13.231 8
13.232 14
13.232 10
13.233 17
13.234 9
13.235 13
13.236 17
13.236 16
13.237 16
13.238 16
13.239 19
13.240 14
13.240 13
13.241 12
13.242 16
13.243 16
13.244 13
13.244 9
13.245 12
13.246 10
13.247 13
13.248 9
13.248 16
13.249 6
13.250 13
13.251 11
13.252 9
13.252 11
13.253 13
13.254 10
13.255 9
13.256 16
13.256 7
13.257 8
13.258 12
13.259 10
13.260 10
13.260 10
13.261 4
13.262 12
13.263 6
13.264 9
13.264 18
13.265 15
13.266 9
13.267 11
13.268 11
13.268 10
13.269 15
13.270 12
13.271 11
13.272 11
13.272 10
13.273 13
13.274 18
13.275 12
13.276 10
13.276 11
13.277 14
13.278 9
13.279 14
13.280 8
13.280 2
13.281 7
13.282 15
13.283 10
13.284 15
13.284 13
13.285 13
13.286 16
13.287 13
13.288 6
13.288 19
13.289 12
13.290 10
13.291 14
13.292 13
13.292 8
13.293 15
13.294 11
13.295 7
13.296 12
13.296 11
13.297 18
13.298 16
13.299 11
13.300 6
13.300 13
13.301 9
13.302 8
13.303 20
13.304 13
13.304 8
13.305 18
13.306 13
13.307 12
13.308 20
13.308 19
13.309 7
13.310 12
13.311 11
13.312 11
13.312 11
13.313 8
13.314 12
13.315 8
13.316 12
13.316 9
13.317 16
13.318 12
13.319 12
13.320 14
13.320 11
13.321 8
13.322 19
13.323 10
13.324 12
13.324 16
13.325 12
13.326 12
13.327 11
13.328 5
13.328 10
13.329 10
13.330 20
13.331 10
13.332 9
13.332 8
13.333 9
13.334 10
13.335 14
13.336 8
13.336 17
13.337 12
13.338 16
13.339 9
13.340 11
13.341 13
13.341 16
13.342 17
13.343 16
13.344 18
13.345 16
13.345 17
13.346 12
13.347 13
13.348 22
13.349 21
13.349 20
13.350 17
13.351 18
13.352 9
13.353 8
13.353 18
13.354 16
13.355 18
13.356 9
13.357 18
13.357 8
13.358 12
13.359 13
13.360 6
13.361 13
13.361 12
13.362 12
13.363 6
13.364 14
13.365 14
13.365 21
13.366 17
13.367 9
13.368 17
13.369 15
13.369 14
13.370 13
13.371 8
13.372 8
13.373 20
13.373 20
13.374 14
13.375 14
13.376 11
13.377 18
13.377 13
13.378 15
13.379 7
13.380 14
13.381 11
13.381 10
13.382 11
13.383 15
13.384 9
13.385 18
13.386 12
13.386 6
13.387 19
13.388 17
13.389 18
13.390 20
13.390 13
13.391 15
13.392 10
13.393 16
13.394 13
13.394 9
13.395 16
13.396 4
13.397 16
13.398 11
13.398 11
13.399 16
13.400 11
13.401 11
13.402 14
13.402 9
13.403 11
13.404 14
13.405 9
13.406 15
13.406 15
13.407 13
13.408 16
13.409 14
13.410 16
13.410 17
13.411 12
13.412 11
13.413 12
13.414 17
13.414 6
13.415 11
13.416 20
13.417 16
13.418 16
13.419 17
13.419 11
13.420 11
13.421 14
13.422 8
13.423 17
13.423 11
13.424 19
13.425 10
13.426 14
13.427 16
13.427 14
13.428 13
13.429 12
13.430 19
13.431 14
13.431 6
13.432 15
13.433 13
13.434 9
13.435 9
13.435 11
13.436 17
13.437 15
13.438 14
13.439 14
13.439 12
13.440 11
13.441 10
13.442 16
13.443 15
13.444 11
13.444 9
13.445 8
13.446 13
13.447 17
13.448 6
13.448 12
13.449 13
13.450 18
13.451 13
13.452 13
13.452 14
13.453 12
13.454 7
13.455 13
13.456 18
13.456 11
13.457 12
13.458 10
13.459 7
13.460 28
13.460 9
13.461 11
13.462 10
13.463 11
13.464 10
13.464 7
13.465 10
13.466 12
13.467 14
13.468 11
13.469 16
13.469 10
13.470 14
13.471 11
13.472 14
13.473 11
13.473 11
13.474 16
13.475 7
13.476 15
13.477 18
13.477 15
13.478 14
13.479 12
13.480 12
13.481 4
13.481 14
13.482 9
13.483 12
13.484 19
13.485 10
13.485 13
13.486 28
13.487 15
13.488 14
13.489 13
13.490 15
13.490 11
13.491 21
13.492 17
13.493 12
13.494 20
13.494 16
13.495 14
13.496 14
13.497 18
13.498 7
13.498 17
13.499 14
13.500 15
13.501 15
13.502 13
13.502 6
13.503 12
13.504 7
13.505 12
13.506 13
13.506 10
13.507 10
13.508 14
13.509 10
13.510 14
13.511 9
13.511 10
13.512 9
13.513 19
13.514 13
13.515 11
13.515 20
13.516 11
13.517 11
13.518 14
13.519 12
13.519 8
13.520 14
13.521 13
13.522 10
13.523 30
13.523 16
13.524 8
13.525 24
13.526 16
13.527 18
13.527 16
13.528 15
13.529 12
13.530 11
13.531 9
13.532 12
13.532 11
13.533 15
13.534 8
13.535 19
13.536 13
13.536 12
13.537 7
13.538 11
13.539 8
13.540 12
13.540 17
13.541 11
13.542 11
13.543 13
13.544 11
13.544 14
13.545 12
13.546 14
13.547 16
13.548 9
13.549 13
13.549 16
13.550 9
13.551 17
13.552 19
13.553 10
13.553 11
13.554 13
13.555 17
13.556 10
13.557 17
13.557 14
13.558 12
13.559 11
13.560 13
13.561 13
13.561 11
13.562 9
13.563 19
13.564 11
13.565 15
13.566 8
13.566 10
13.567 7
13.568 7
13.569 16
13.570 14
13.570 7
13.571 18
13.572 10
13.573 12
13.574 17
13.574 15
13.575 15
13.576 13
13.577 27
13.578 14
13.579 21
13.579 14
13.580 11
13.581 13
13.582 8
13.583 13
13.583 21
13.584 12
13.585 13
13.586 9
13.587 15
13.587 14
13.588 14
13.589 12
13.590 11
13.591 10
13.591 15
13.592 7
13.593 17
13.594 9
13.595 7
13.596 21
13.596 10
13.597 21
13.598 13
13.599 21
13.600 14
13.600 16
13.601 25
13.602 14
13.603 18
13.604 15
13.604 12
13.605 19
13.606 12
13.607 10
13.608 11
13.609 7
13.609 10
13.610 18
13.611 10
13.612 15
13.613 17
13.613 14
13.614 11
13.615 17
13.616 12
13.617 11
13.617 13
13.618 13
13.619 12
13.620 16
13.621 15
13.621 12
13.622 16
13.623 11
13.624 8
13.625 14
13.626 12
13.626 6
13.627 21
13.628 10
13.629 11
13.630 16
13.630 19
13.631 6
13.632 11
13.633 13
13.634 11
13.634 15
13.635 10
13.636 12
13.637 9
13.638 11
13.639 12
13.639 9
13.640 11
13.641 11
13.642 22
13.643 25
13.643 16
13.644 14
13.645 12
13.646 13
13.647 13
13.647 20
13.648 10
13.649 9
13.650 8
13.651 8
13.652 13
13.652 16
13.653 12
13.654 18
13.655 22
13.656 10
13.656 18
13.657 17
13.658 14
13.659 23
13.660 19
13.660 17
13.661 17
13.662 15
13.663 16
13.664 17
13.665 14
13.665 16
13.666 14
13.667 15
13.668 13
13.669 19
13.669 12
13.670 12
13.671 14
13.672 15
13.673 16
13.674 20
13.674 12
13.675 10
13.676 16
13.677 7
13.678 9
13.678 17
13.679 17
13.680 11
13.681 18
13.682 16
13.682 17
13.683 13
13.684 13
13.685 11
13.686 24
13.687 10
13.687 15
13.688 15
13.689 11
13.690 13
13.691 11
13.691 6
13.692 12
13.693 10
13.694 11
13.695 9
13.695 7
13.696 7
13.697 13
13.698 12
13.699 14
13.700 8
13.700 12
13.701 11
13.702 16
13.703 22
13.704 14
13.704 16
13.705 22
13.706 26
13.707 22
13.708 32
13.709 14
13.709 12
13.710 20
13.711 10
13.712 6
13.713 10
13.713 8
13.714 10
13.715 15
13.716 8
13.717 5
13.717 11
13.718 14
13.719 9
13.720 9
13.721 18
13.722 9
13.722 18
13.723 14
13.724 11
13.725 17
13.726 13
13.726 13
13.727 21
13.728 15
13.729 17
13.730 18
13.731 11
13.731 16
13.732 23
13.733 18
13.734 11
13.735 16
13.735 14
13.736 6
13.737 14
13.738 13
13.739 15
13.739 14
13.740 15
13.741 15
13.742 10
13.743 12
13.744 10
13.744 13
13.745 15
13.746 12
13.747 12
13.748 19
13.748 14
13.749 18
13.750 16
13.751 12
13.752 15
13.753 12
13.753 9
13.754 8
13.755 12
13.756 14
13.757 21
13.757 8
13.758 14
13.759 20
13.760 6
13.761 5
13.762 13
13.762 7
13.763 12
13.764 22
13.765 9
13.766 20
13.766 16
13.767 14
13.768 17
13.769 12
13.770 13
13.770 13
13.771 15
13.772 22
13.773 6
13.774 15
13.775 19
13.775 16
13.776 10
13.777 12
13.778 6
13.779 11
13.779 11
13.780 11
13.781 14
13.782 7
13.783 10
13.784 11
13.784 9
13.785 10
13.786 18
13.787 9
13.788 8
13.788 17
13.789 22
13.790 12
13.791 15
13.792 15
13.793 12
13.793 25
13.794 15
13.795 14
13.796 19
13.797 13
13.797 12
13.798 10
13.799 10
13.800 8
13.801 12
13.802 22
13.802 7
13.803 10
13.804 11
13.805 7
13.806 22
13.806 12
13.807 16
13.808 18
13.809 17
13.810 9
13.811 11
13.811 18
13.812 14
13.813 14
13.814 14
13.815 10
13.815 9
13.816 16
13.817 15
13.818 11
13.819 7
13.820 14
13.820 20
13.821 11
13.822 8
13.823 17
13.824 10
13.824 15
13.825 11
13.826 11
13.827 13
13.828 13
13.829 17
13.829 18
13.830 15
13.831 19
13.832 17
13.833 11
13.833 12
13.834 18
13.835 22
13.836 27
13.837 17
13.838 21
13.838 16
13.839 15
13.840 17
13.841 12
13.842 16
13.842 12
13.843 16
13.844 12
13.845 7
13.846 7
13.847 9
13.847 24
13.848 15
13.849 8
13.850 11
13.851 16
13.851 5
13.852 18
13.853 19
13.854 16
13.855 16
13.856 18
13.856 12
13.857 15
13.858 16
13.859 8
13.860 22
13.860 14
13.861 17
13.862 19
13.863 16
13.864 9
13.865 19
13.865 13
13.866 11
13.867 15
13.868 11
13.869 14
13.869 13
13.870 17
13.871 6
13.872 15
13.873 15
13.874 13
13.874 20
13.875 10
13.876 14
13.877 11
13.878 17
13.878 17
13.879 18
13.880 20
13.881 12
13.882 16
13.883 23
13.883 15
13.884 12
13.885 12
13.886 13
13.887 13
13.887 10
13.888 13
13.889 12
13.890 14
13.891 14
13.892 9
13.892 14
13.893 9
13.894 15
13.895 10
13.896 11
13.897 15
13.897 16
13.898 8
13.899 13
13.900 7
13.901 11
13.901 13
13.902 13
13.903 16
13.904 18
13.905 19
13.906 9
13.906 23
13.907 6
13.908 5
13.909 9
13.910 15
13.910 8
13.911 17
13.912 12
13.913 10
13.914 15
13.915 18
13.915 10
13.916 24
13.917 9
13.918 11
13.919 18
13.919 13
13.920 9
13.921 19
13.922 15
13.923 7
13.924 15
13.924 21
13.925 12
13.926 19
13.927 14
13.928 7
13.929 15
13.929 12
13.930 13
13.931 14
13.932 28
13.933 13
13.933 17
13.934 20
13.935 6
13.936 21
13.937 17
13.938 10
13.938 18
13.939 13
13.940 10
13.941 17
13.942 13
13.942 6
13.943 8
13.944 7
13.945 8
13.946 16
13.947 11
13.947 5
13.948 7
13.949 11
13.950 4
13.951 13
13.952 20
13.952 12
13.953 16
13.954 14
13.955 5
13.956 20
13.956 10
13.957 9
13.958 11
13.959 11
13.960 12
13.961 13
13.961 10
13.962 9
13.963 14
13.964 8
13.965 12
13.966 18
13.966 15
13.967 10
13.968 13
13.969 8
13.970 7
13.970 10
13.971 11
13.972 11
13.973 18
13.974 12
13.975 11
13.975 10
13.976 18
13.977 10
13.978 15
13.979 11
13.979 11
13.980 15
13.981 11
13.982 4
13.983 13
13.984 11
13.984 10
13.985 19
13.986 17
13.987 9
13.988 16
13.989 21
13.989 15
13.990 18
13.991 14
13.992 13
13.993 11
13.993 13
13.994 8
13.995 12
13.996 8
13.997 17
13.998 16
13.998 13
13.999 8
14.000 20
14.001 14
14.002 3
14.003 12
14.003 4
14.004 10
14.005 9
14.006 10
14.007 16
14.007 16
14.008 5
14.009 6
14.010 22
14.011 7
14.012 12
14.012 20
14.013 11
14.014 18
14.015 16
14.016 19
14.017 9
14.017 12
14.018 19
14.019 17
14.020 11
14.021 13
14.021 11
14.022 10
14.023 18
14.024 12
14.025 12
14.026 12
14.026 10
14.027 13
14.028 10
14.029 7
14.030 7
14.031 12
14.031 8
14.032 14
14.033 11
14.034 8
14.035 23
14.036 12
14.036 13
14.037 13
14.038 16
14.039 18
14.040 20
14.040 21
14.041 18
14.042 15
14.043 13
14.044 8
14.045 14
14.045 11
14.046 10
14.047 23
14.048 13
14.049 15
14.050 9
14.050 15
14.051 7
14.052 10
14.053 10
14.054 8
14.054 14
14.055 9
14.056 7
14.057 16
14.058 22
14.059 15
14.059 14
14.060 18
14.061 13
14.062 18
14.063 19
14.064 12
14.064 15
14.065 19
14.066 12
14.067 12
14.068 9
14.069 12
14.069 14
14.070 12
14.071 13
14.072 12
14.073 5
14.073 11
14.074 13
14.075 7
14.076 9
14.077 10
14.078 17
14.078 7
14.079 20
14.080 18
14.081 11
14.082 15
14.083 9
14.083 9
14.084 16
14.085 12
14.086 6
14.087 13
14.088 12
14.088 7
14.089 11
14.090 10
14.091 11
14.092 9
14.092 13
14.093 11
14.094 5
14.095 8
14.096 10
14.097 18
14.097 9
14.098 13
14.099 14
14.100 13
14.101 7
14.102 16
14.102 10
14.103 7
14.104 17
14.105 22
14.106 11
14.107 18
14.107 17
14.108 16
14.109 16
14.110 20
14.111 12
14.111 15
14.112 10
14.113 10
14.114 9
14.115 17
14.116 12
14.116 18
14.117 17
14.118 13
14.119 19
14.120 15
14.121 9
14.121 18
14.122 11
14.123 12
14.124 20
14.125 12
14.126 11
14.126 16
14.127 24
14.128 11
14.129 12
14.130 18
14.131 7
14.131 12
14.132 12
14.133 14
14.134 14
14.135 11
14.135 6
14.136 11
14.137 9
14.138 8
14.139 13
14.140 11
14.140 16
14.141 16
14.142 17
14.143 4
14.144 7
14.145 17
14.145 17
14.146 12
14.147 13
14.148 18
14.149 19
14.150 12
14.150 11
14.151 17
14.152 17
14.153 10
14.154 11
14.155 11
14.155 10
14.156 13
14.157 11
14.158 9
14.159 16
14.159 9
14.160 11
14.161 20
14.162 12
14.163 8
14.164 15
14.164 19
14.165 10
14.166 14
14.167 12
14.168 7
14.169 8
14.169 20
14.170 12
14.171 11
14.172 12
14.173 7
14.174 11
14.174 7
14.175 9
14.176 9
14.177 21
14.178 12
14.179 20
14.179 15
14.180 13
14.181 16
14.182 18
14.183 10
14.184 18
14.184 15
14.185 9
14.186 10
14.187 14
14.188 6
14.188 8
14.189 17
14.190 11
14.191 18
14.192 15
14.193 16
14.193 18
14.194 16
14.195 6
14.196 11
14.197 12
14.198 18
14.198 9
14.199 11
14.200 20
14.201 8
14.202 13
14.203 16
14.203 25
14.204 11
14.205 10
14.206 19
14.207 10
14.208 10
14.208 15
14.209 7
14.210 12
14.211 7
14.212 10
14.213 9
14.213 13
14.214 12
14.215 12
14.216 21
14.217 14
14.218 11
14.218 7
14.219 7
14.220 9
14.221 8
14.222 11
14.223 10
14.223 13
14.224 9
14.225 16
14.226 25
14.227 19
14.227 15
14.228 21
14.229 14
14.230 9
14.231 13
14.232 16
14.232 14
14.233 9
14.234 14
14.235 15
14.236 14
14.237 15
14.237 17
14.238 12
14.239 11
14.240 15
14.241 10
14.242 19
14.242 9
14.243 8
14.244 7
14.245 9
14.246 20
14.247 9
14.247 7
14.248 17
14.249 11
14.250 9
14.251 5
14.252 13
14.252 11
14.253 11
14.254 17
14.255 4
14.256 10
14.257 15
14.257 12
14.258 10
14.259 12
14.260 9
14.261 11
14.262 13
14.262 5
14.263 12
14.264 8
14.265 6
14.266 12
14.267 13
14.267 8
14.268 18
14.269 14
14.270 8
14.271 7
14.272 19
14.272 12
14.273 18
14.274 16
14.275 15
14.276 18
14.277 6
14.277 12
14.278 9
14.279 5
14.280 17
14.281 9
14.282 16
14.282 9
14.283 12
14.284 12
14.285 11
14.286 9
14.287 9
14.287 10
14.288 10
14.289 4
14.290 12
14.291 19
14.292 12
14.292 23
14.293 14
14.294 19
14.295 14
14.296 23
14.297 15
14.297 15
14.298 14
14.299 4
14.300 12
14.301 11
14.302 11
14.302 6
14.303 11
14.304 12
14.305 7
14.306 18
14.306 11
14.307 21
14.308 11
14.309 12
14.310 14
14.311 7
14.311 12
14.312 14
14.313 14
14.314 17
14.315 18
14.316 12
14.316 13
14.317 8
14.318 14
14.319 12
14.320 7
14.321 12
14.321 8
14.322 13
14.323 13
14.324 11
14.325 8
14.326 10
14.326 15
14.327 14
14.328 15
14.329 11
14.330 7
14.331 13
14.331 12
14.332 12
14.333 9
14.334 11
14.335 10
14.336 15
14.336 11
14.337 5
14.338 17
14.339 12
14.340 17
14.341 18
14.342 8
14.342 11
14.343 14
14.344 12
14.345 8
14.346 11
14.347 16
14.347 7
14.348 15
14.349 15
14.350 9
14.351 8
14.352 8
14.352 7
14.353 5
14.354 15
14.355 10
14.356 10
14.357 14
14.357 11
14.358 9
14.359 6
14.360 18
14.361 16
14.362 10
14.362 12
14.363 16
14.364 15
14.365 7
14.366 7
14.367 5
14.367 14
14.368 12
14.369 12
14.370 10
14.371 11
14.372 11
14.372 6
14.373 17
14.374 13
14.375 13
14.376 22
14.377 11
14.377 9
14.378 22
14.379 8
14.380 5
14.381 8
14.382 9
14.382 17
14.383 14
14.384 13
14.385 12
14.386 9
14.387 12
14.387 11
14.388 15
14.389 17
14.390 11
14.391 10
14.392 14
14.392 24
14.393 17
14.394 16
14.395 16
14.396 13
14.397 11
14.397 9
14.398 9
14.399 16
14.400 9
14.401 12
14.402 11
14.402 13
14.403 8
14.404 12
14.405 8
14.406 9
14.407 12
14.407 8
14.408 12
14.409 14
14.410 11
14.411 8
14.412 12
14.412 18
14.413 16
14.414 14
14.415 14
14.416 13
14.417 9
14.417 7
14.418 24
14.419 11
14.420 17
14.421 15
14.422 14
14.423 11
14.423 13
14.424 11
14.425 4
14.426 9
14.427 12
14.428 10
14.428 9
14.429 12
14.430 15
14.431 13
14.432 13
14.433 18
14.433 11
14.434 19
14.435 17
14.436 13
14.437 12
14.438 8
14.438 20
14.439 13
14.440 8
14.441 12
14.442 17
14.443 8
14.443 19
14.444 13
14.445 8
14.446 17
14.447 10
14.448 9
14.448 16
14.449 18
14.450 12
14.451 11
14.452 17
14.453 7
14.453 10
14.454 12
14.455 8
14.456 14
14.457 9
14.458 11
14.458 16
14.459 10
14.460 8
14.461 11
14.462 11
14.463 7
14.464 6
14.464 14
14.465 15
14.466 15
14.467 15
14.468 17
14.469 11
14.469 18
14.470 10
14.471 18
14.472 12
14.473 13
14.474 13
14.474 8
14.475 13
14.476 20
14.477 10
14.478 8
14.479 22
14.479 15
14.480 14
14.481 15
14.482 12
14.483 4
14.484 10
14.484 21
14.485 12
14.486 13
14.487 14
14.488 11
14.489 13
14.489 17
14.490 9
14.491 10
14.492 14
14.493 8
14.494 9
14.495 13
14.495 13
14.496 7
14.497 15
14.498 8
14.499 8
14.500 13
14.500 13
14.501 13
14.502 15
14.503 14
14.504 16
14.505 11
14.505 6
14.506 16
14.507 8
14.508 11
14.509 9
14.510 7
14.510 9
14.511 16
14.512 11
14.513 12
14.514 11
14.515 16
14.515 7
14.516 10
14.517 17
14.518 7
14.519 17
14.520 19
14.521 18
14.521 17
14.522 23
14.523 21
14.524 19
14.525 18
14.526 18
14.526 17
14.527 12
14.528 13
14.529 6
14.530 15
14.531 13
14.531 16
14.532 13
14.533 7
14.534 13
14.535 11
14.536 15
14.536 15
14.537 6
14.538 7
14.539 23
14.540 23
14.541 6
14.542 10
14.542 12
14.543 13
14.544 18
14.545 12
14.546 9
14.547 9
14.547 11
14.548 17
14.549 15
14.550 14
14.551 11
14.552 17
14.552 10
14.553 7
14.554 18
14.555 14
14.556 11
14.557 13
14.557 11
14.558 18
14.559 16
14.560 9
14.561 7
14.562 13
14.563 14
14.563 15
14.564 16
14.565 12
14.566 14
14.567 16
14.568 15
14.568 10
14.569 12
14.570 20
14.571 14
14.572 20
14.573 20
14.573 14
14.574 16
14.575 13
14.576 11
14.577 10
14.578 13
14.578 9
14.579 10
14.580 6
14.581 6
14.582 10
14.583 10
14.584 10
14.584 10
14.585 10
14.586 9
14.587 16
14.588 12
14.589 15
14.589 22
14.590 16
14.591 14
14.592 15
14.593 15
14.594 11
14.594 19
14.595 20
14.596 9
14.597 8
14.598 12
14.599 12
14.600 15
14.600 5
14.601 9
14.602 19
14.603 9
14.604 7
14.605 20
14.605 13
14.606 6
14.607 16
14.608 10
14.609 16
14.610 16
14.610 16
14.611 12
14.612 12
14.613 10
14.614 14
14.615 19
14.616 17
14.616 7
14.617 15
14.618 15
14.619 15
14.620 15
14.621 16
14.621 15
14.622 10
14.623 11
14.624 11
14.625 11
14.626 11
14.626 11
14.627 13
14.628 12
14.629 9
14.630 8
14.631 10
14.632 9
14.632 11
14.633 13
14.634 13
14.635 14
14.636 6
14.637 14
14.637 10
14.638 17
14.639 9
14.640 12
14.641 11
14.642 16
14.642 18
14.643 12
14.644 6
14.645 13
14.646 13
14.647 10
14.648 16
14.648 19
14.649 8
14.650 14
14.651 12
14.652 10
14.653 13
14.653 11
14.654 21
14.655 12
14.656 10
14.657 12
14.658 13
14.659 8
14.659 13
14.660 11
14.661 12
14.662 10
14.663 11
14.664 7
14.664 7
14.665 19
14.666 11
14.667 19
14.668 16
14.669 18
14.669 17
14.670 10
14.671 15
14.672 13
14.673 11
14.674 19
14.675 19
14.675 16
14.676 13
14.677 18
14.678 13
14.679 16
14.680 8
14.680 11
14.681 19
14.682 4
14.683 11
14.684 12
14.685 10
14.686 18
14.686 8
14.687 13
14.688 17
14.689 7
14.690 16
14.691 18
14.691 6
14.692 8
14.693 16
14.694 7
14.695 10
14.696 17
14.696 12
14.697 20
14.698 21
14.699 14
14.700 10
14.701 15
14.702 8
14.702 12
14.703 15
14.704 7
14.705 11
14.706 22
14.707 14
14.707 9
14.708 20
14.709 11
14.710 9
14.711 8
14.712 13
14.713 15
14.713 17
14.714 9
14.715 16
14.716 14
14.717 8
14.718 13
14.718 14
14.719 18
14.720 14
14.721 20
14.722 16
14.723 10
14.724 13
14.724 18
14.725 8
14.726 7
14.727 20
14.728 11
14.729 9
14.729 17
14.730 15
14.731 10
14.732 11
14.733 7
14.734 15
14.735 17
14.735 14
14.736 16
14.737 11
14.738 10
14.739 13
14.740 12
14.740 9
14.741 13
14.742 12
14.743 14
14.744 13
14.745 16
14.746 10
14.746 13
14.747 11
14.748 12
14.749 20
14.750 10
14.751 9
14.751 6
14.752 15
14.753 12
14.754 12
14.755 11
14.756 11
14.757 15
14.757 9
14.758 10
14.759 18
14.760 11
14.761 10
14.762 22
14.762 18
14.763 18
14.764 17
14.765 4
14.766 7
14.767 14
14.768 12
14.768 14
14.769 14
14.770 16
14.771 13
14.772 13
14.773 17
14.773 13
14.774 11
14.775 10
14.776 14
14.777 11
14.778 7
14.779 7
14.779 23
14.780 10
14.781 14
14.782 21
14.783 9
14.784 11
14.784 23
14.785 19
14.786 10
14.787 18
14.788 12
14.789 15
14.790 9
14.790 16
14.791 10
14.792 12
14.793 19
14.794 12
14.795 13
14.795 8
14.796 11
14.797 15
14.798 22
14.799 13
14.800 6
14.801 15
14.801 14
14.802 15
14.803 24
14.804 21
14.805 24
14.806 20
14.806 16
14.807 17
14.808 15
14.809 11
14.810 17
14.811 20
14.812 13
14.812 18
14.813 10
14.814 9
14.815 15
14.816 12
14.817 6
14.818 24
14.818 13
14.819 13
14.820 10
14.821 12
14.822 4
14.823 16
14.823 14
14.824 7
14.825 14
14.826 11
14.827 11
14.828 14
14.829 14
14.829 17
14.830 22
14.831 13
14.832 20
14.833 17
14.834 12
14.834 6
14.835 15
14.836 11
14.837 18
14.838 14
14.839 16
14.840 13
14.840 13
14.841 9
14.842 11
14.843 19
14.844 6
14.845 12
14.846 11
14.846 12
14.847 9
14.848 13
14.849 18
14.850 12
14.851 15
14.851 14
14.852 18
14.853 17
14.854 13
14.855 15
14.856 22
14.857 17
14.857 6
14.858 11
14.859 11
14.860 8
14.861 15
14.862 13
14.863 7
14.863 10
14.864 12
14.865 14
14.866 11
14.867 12
14.868 11
14.868 17
14.869 11
14.870 10
14.871 11
14.872 13
14.873 15
14.874 21
14.874 23
14.875 15
14.876 20
14.877 14
14.878 15
14.879 15
14.879 18
14.880 11
14.881 15
14.882 16
14.883 10
14.884 16
14.885 14
14.885 13
14.886 8
14.887 15
14.888 7
14.889 14
14.890 14
14.891 6
14.891 12
14.892 11
14.893 14
14.894 17
14.895 15
14.896 8
14.897 18
14.897 19
14.898 15
14.899 16
14.900 7
14.901 18
14.902 21
14.902 11
14.903 8
14.904 16
14.905 6
14.906 12
14.907 17
14.908 15
14.908 9
14.909 18
14.910 11
14.911 14
14.912 17
14.913 11
14.914 13
14.914 11
14.915 14
14.916 7
14.917 8
14.918 6
14.919 12
14.919 17
14.920 22
14.921 9
14.922 21
14.923 15
14.924 12
14.925 11
14.925 12
14.926 9
14.927 12
14.928 11
14.929 12
14.930 15
14.931 17
14.931 18
14.932 14
14.933 15
14.934 10
14.935 17
14.936 13
14.937 10
14.937 12
14.938 14
14.939 11
14.940 13
14.941 15
14.942 9
14.942 12
14.943 13
14.944 3
14.945 13
14.946 14
14.947 7
14.948 19
14.948 11
14.949 15
14.950 16
14.951 10
14.952 16
14.953 16
14.954 13
14.954 19
14.955 14
14.956 18
14.957 9
14.958 14
14.959 10
14.960 12
14.960 18
14.961 14
14.962 8
14.963 7
14.964 12
14.965 9
14.965 15
14.966 12
14.967 9
14.968 16
14.969 10
14.970 7
14.971 20
14.971 14
14.972 18
14.973 12
14.974 6
14.975 8
14.976 17
14.977 13
14.977 11
14.978 15
14.979 13
14.980 12
14.981 12
14.982 16
14.983 16
14.983 15
14.984 15
14.985 14
14.986 5
14.987 15
14.988 7
14.989 10
14.989 12
14.990 11
14.991 13
14.992 9
14.993 9
14.994 8
14.994 12
14.995 6
14.996 19
14.997 10
14.998 9
14.999 11
15.000 17
15.000 17
15.001 18
15.002 17
15.003 11
15.004 18
15.005 9
15.006 10
15.006 15
15.007 12
15.008 6
15.009 14
15.010 12
15.011 13
15.012 11
15.012 9
15.013 17
15.014 15
15.015 11
15.016 3
15.017 11
15.018 14
15.018 8
15.019 17
15.020 9
15.021 14
15.022 15
15.023 12
15.024 6
15.024 11
15.025 14
15.026 10
15.027 19
15.028 18
15.029 7
15.029 16
15.030 9
15.031 6
15.032 13
15.033 12
15.034 10
15.035 18
15.035 7
15.036 9
15.037 9
15.038 15
15.039 10
15.040 23
15.041 7
15.041 11
15.042 7
15.043 8
15.044 12
15.045 10
15.046 10
15.047 10
15.047 13
15.048 12
15.049 9
15.050 8
15.051 9
15.052 15
15.053 13
15.053 14
15.054 3
15.055 18
15.056 15
15.057 7
15.058 10
15.059 7
15.059 12
15.060 19
15.061 10
15.062 9
15.063 9
15.064 15
15.065 11
15.065 13
15.066 15
15.067 7
15.068 11
15.069 12
15.070 10
15.071 11
15.071 10
15.072 13
15.073 10
15.074 16
15.075 11
15.076 14
15.077 13
15.077 11
15.078 15
15.079 9
15.080 6
15.081 12
15.082 9
15.083 12
15.083 17
15.084 14
15.085 11
15.086 8
15.087 16
15.088 11
15.089 14
15.089 16
15.090 11
15.091 12
15.092 15
15.093 11
15.094 13
15.094 11
15.095 11
15.096 16
15.097 14
15.098 15
15.099 17
15.100 12
15.100 9
15.101 20
15.102 18
15.103 10
15.104 15
15.105 8
15.106 8
15.106 9
15.107 19
15.108 8
15.109 5
15.110 22
15.111 11
15.112 10
15.112 11
15.113 20
15.114 17
15.115 11
15.116 6
15.117 15
15.118 21
15.118 9
15.119 22
15.120 10
15.121 8
15.122 13
15.123 13
15.124 11
15.124 12
15.125 12
15.126 16
15.127 12
15.128 11
15.129 9
15.130 13
15.130 8
15.131 9
15.132 12
15.133 14
15.134 9
15.135 13
15.136 12
15.136 3
15.137 12
15.138 8
15.139 10
15.140 13
15.141 15
15.142 4
15.142 18
15.143 15
15.144 8
15.145 15
15.146 15
15.147 16
15.148 15
15.148 10
15.149 15
15.150 13
15.151 9
15.152 8
15.153 20
15.154 8
15.155 11
15.155 16
15.156 13
15.157 13
15.158 13
15.159 19
15.160 9
15.161 15
15.161 10
15.162 11
15.163 8
15.164 8
15.165 10
15.166 9
15.167 12
15.167 10
15.168 10
15.169 12
15.170 10
15.171 14
15.172 21
15.173 11
15.173 19
15.174 9
15.175 10
15.176 17
15.177 15
15.178 11
15.179 13
15.179 12
15.180 13
15.181 8
15.182 11
15.183 13
15.184 15
15.185 16
15.185 7
15.186 13
15.187 8
15.188 11
15.189 10
15.190 12
15.191 12
15.191 14
15.192 16
15.193 11
15.194 8
15.195 17
15.196 9
15.197 20
15.197 14
15.198 11
15.199 16
15.200 11
15.201 10
15.202 13
15.203 9
15.203 10
15.204 5
15.205 13
15.206 5
15.207 14
15.208 19
15.209 9
15.209 13
15.210 9
15.211 11
15.212 19
15.213 12
15.214 10
15.215 19
15.215 15
15.216 15
15.217 14
15.218 11
15.219 14
15.220 13
15.221 17
15.222 11
15.222 16
15.223 19
15.224 11
15.225 10
15.226 16
15.227 15
15.228 15
15.228 10
15.229 18
15.230 8
15.231 9
15.232 14
15.233 14
15.234 17
15.234 12
15.235 9
15.236 7
15.237 5
15.238 11
15.239 14
15.240 14
15.240 18
15.241 12
15.242 14
15.243 16
15.244 10
15.245 6
15.246 17
15.246 11
15.247 7
15.248 13
15.249 8
15.250 8
15.251 17
15.252 11
15.252 14
15.253 11
15.254 10
15.255 6
15.256 16
15.257 12
15.258 7
15.259 21
15.259 14
15.260 9
15.261 18
15.262 13
15.263 9
15.264 14
15.265 11
15.265 10
15.266 14
15.267 10
15.268 12
15.269 11
15.270 17
15.271 6
15.271 9
15.272 16
15.273 6
15.274 11
15.275 19
15.276 8
15.277 21
15.277 10
15.278 9
15.279 15
15.280 8
15.281 13
15.282 16
15.283 11
15.283 10
15.284 10
15.285 14
15.286 8
15.287 14
15.288 22
15.289 8
15.290 9
15.290 16
15.291 6
15.292 13
15.293 10
15.294 9
15.295 13
15.296 10
15.296 14
15.297 9
15.298 12
15.299 11
15.300 21
15.301 12
15.302 15
15.302 11
15.303 14
15.304 11
15.305 13
15.306 5
15.307 7
15.308 16
15.309 9
15.309 8
15.310 21
15.311 9
15.312 7
15.313 19
15.314 8
15.315 11
15.315 9
15.316 14
15.317 13
15.318 14
15.319 17
15.320 9
15.321 24
15.321 12
15.322 14
15.323 16
15.324 14
15.325 12
15.326 11
15.327 12
15.327 9
15.328 11
15.329 7
15.330 11
15.331 13
15.332 16
15.333 8
15.334 9
15.334 11
15.335 9
15.336 14
15.337 10
15.338 8
15.339 10
15.340 10
15.340 8
15.341 15
15.342 10
15.343 9
15.344 15
15.345 15
15.346 7
15.346 10
15.347 13
15.348 13
15.349 19
15.350 9
15.351 8
15.352 12
15.353 16
15.353 15
15.354 11
15.355 13
15.356 8
15.357 17
15.358 12
15.359 12
15.359 13
15.360 13
15.361 7
15.362 10
15.363 9
15.364 9
15.365 18
15.365 19
15.366 10
15.367 13
15.368 14
15.369 13
15.370 11
15.371 15
15.372 5
15.372 15
15.373 15
15.374 12
15.375 16
15.376 19
15.377 4
15.378 13
15.378 6
15.379 8
15.380 14
15.381 16
15.382 6
15.383 13
15.384 13
15.385 8
15.385 9
15.386 15
15.387 14
15.388 14
15.389 14
15.390 17
15.391 11
15.391 19
15.392 14
15.393 10
15.394 7
15.395 7
15.396 11
15.397 15
15.397 9
15.398 11
15.399 11
15.400 6
15.401 8
15.402 12
15.403 9
15.404 12
15.404 12
15.405 11
15.406 7
15.407 12
15.408 9
15.409 19
15.410 12
15.410 9
15.411 10
15.412 17
15.413 9
15.414 13
15.415 24
15.416 15
15.417 23
15.417 13
15.418 10
15.419 16
15.420 13
15.421 12
15.422 16
15.423 12
15.423 10
15.424 15
15.425 8
15.426 6
15.427 11
15.428 17
15.429 15
15.430 15
15.430 15
15.431 6
15.432 11
15.433 11
15.434 6
15.435 11
15.436 15
15.436 6
15.437 17
15.438 11
15.439 8
15.440 9
15.441 13
15.442 11
15.443 17
15.443 13
15.444 10
15.445 17
15.446 9
15.447 13
15.448 13
15.449 12
15.449 8
15.450 9
15.451 18
15.452 13
15.453 9
15.454 17
15.455 11
15.456 11
15.456 16
15.457 9
15.458 9
15.459 10
15.460 15
15.461 16
15.462 14
15.462 13
15.463 12
15.464 13
15.465 9
15.466 23
15.467 17
15.468 9
15.469 14
15.469 14
15.470 9
15.471 13
15.472 8
15.473 12
15.474 15
15.475 10
15.475 14
15.476 5
15.477 11
15.478 7
15.479 11
15.480 9
15.481 13
15.482 26
15.482 12
15.483 6
15.484 17
15.485 19
15.486 12
15.487 10
15.488 18
15.488 10
15.489 12
15.490 17
15.491 9
15.492 16
15.493 11
15.494 10
15.495 16
15.495 10
15.496 6
15.497 11
15.498 9
15.499 15
15.500 16
15.501 16
15.501 16
15.502 18
15.503 11
15.504 10
15.505 12
15.506 9
15.507 11
15.508 16
15.508 12
15.509 7
15.510 12
15.511 9
15.512 14
15.513 9
15.514 20
15.515 10
15.515 12
15.516 18
15.517 15
15.518 20
15.519 12
15.520 15
15.521 12
15.521 10
15.522 8
15.523 17
15.524 10
15.525 9
15.526 14
15.527 9
15.528 11
15.528 13
15.529 13
15.530 11
15.531 14
15.532 9
15.533 14
15.534 9
15.535 14
15.535 15
15.536 12
15.537 15
15.538 9
15.539 13
15.540 9
15.541 9
15.541 16
15.542 9
15.543 12
15.544 13
15.545 19
15.546 9
15.547 16
15.548 14
15.548 7
15.549 19
15.550 11
15.551 6
15.552 16
15.553 7
15.554 9
15.555 10
15.555 11
15.556 5
15.557 7
15.558 12
15.559 8
15.560 17
15.561 7
15.561 9
15.562 15
15.563 18
15.564 15
15.565 11
15.566 23
15.567 13
15.568 10
15.568 12
15.569 6
15.570 16
15.571 9
15.572 7
15.573 16
15.574 9
15.575 14
15.575 14
15.576 7
15.577 10
15.578 14
15.579 13
15.580 10
15.581 12
15.581 17
15.582 7
15.583 15
15.584 10
15.585 9
15.586 9
15.587 10
15.588 16
15.588 16
15.589 13
15.590 11
15.591 16
15.592 8
15.593 13
15.594 14
15.595 11
15.595 9
15.596 14
15.597 9
15.598 17
15.599 16
15.600 11
15.601 13
15.602 16
15.602 13
15.603 16
15.604 10
15.605 10
15.606 13
15.607 13
15.608 13
15.608 11
15.609 8
15.610 10
15.611 8
15.612 11
15.613 6
15.614 9
15.615 10
15.615 21
15.616 13
15.617 18
15.618 16
15.619 8
15.620 8
15.621 14
15.622 7
15.622 12
15.623 10
15.624 13
15.625 14
15.626 7
15.627 18
15.628 18
15.629 11
15.629 14
15.630 9
15.631 16
15.632 8
15.633 11
15.634 16
15.635 15
15.635 10
15.636 12
15.637 10
15.638 17
15.639 19
15.640 25
15.641 14
15.642 20
15.642 15
15.643 11
15.644 21
15.645 13
15.646 14
15.647 17
15.648 13
15.649 13
15.649 12
15.650 14
15.651 11
15.652 8
15.653 7
15.654 16
15.655 11
15.656 5
15.656 18
15.657 10
15.658 4
15.659 13
15.660 10
15.661 8
15.662 7
15.663 19
15.663 7
15.664 19
15.665 15
15.666 9
15.667 15
15.668 17
15.669 7
15.670 11
15.670 7
15.671 12
15.672 8
15.673 15
15.674 7
15.675 11
15.676 14
15.677 11
15.677 10
15.678 17
15.679 12
15.680 12
15.681 13
15.682 9
15.683 9
15.684 7
15.684 11
15.685 10
15.686 21
15.687 8
15.688 15
15.689 9
15.690 8
15.690 16
15.691 13
15.692 14
15.693 14
15.694 9
15.695 9
15.696 16
15.697 6
15.697 9
15.698 16
15.699 11
15.700 9
15.701 17
15.702 8
15.703 10
15.704 16
15.704 17
15.705 5
15.706 11
15.707 14
15.708 11
15.709 26
15.710 16
15.711 13
15.711 18
15.712 16
15.713 14
15.714 21
15.715 7
15.716 10
15.717 11
15.718 14
15.718 11
15.719 22
15.720 11
15.721 11
15.722 12
15.723 9
15.724 11
15.725 13
15.725 9
15.726 10
15.727 13
15.728 13
15.729 8
15.730 20
15.731 18
15.732 16
15.732 14
15.733 22
15.734 14
15.735 15
15.736 9
15.737 10
15.738 12
15.739 15
15.739 14
15.740 10
15.741 21
15.742 13
15.743 17
15.744 14
15.745 11
15.746 17
15.746 13
15.747 21
15.748 16
15.749 19
15.750 9
15.751 11
15.752 15
15.753 17
15.753 23
15.754 17
15.755 19
15.756 17
15.757 16
15.758 13
15.759 7
15.760 13
15.760 18
15.761 18
15.762 14
15.763 9
15.764 18
15.765 15
15.766 10
15.767 12
15.767 9
15.768 10
15.769 8
15.770 8
15.771 7
15.772 21
15.773 9
15.774 5
15.774 13
15.775 14
15.776 11
15.777 14
15.778 8
15.779 9
15.780 23
15.781 17
15.781 8
15.782 13
15.783 8
15.784 14
15.785 11
15.786 5
15.787 10
15.788 18
15.789 16
15.789 12
15.790 33
15.791 9
15.792 18
15.793 19
15.794 16
15.795 11
15.796 10
15.796 11
15.797 8
15.798 17
15.799 20
15.800 11
15.801 19
15.802 23
15.803 21
15.803 22
15.804 17
15.805 9
15.806 17
15.807 16
15.808 11
15.809 13
15.810 13
15.810 7
15.811 13
15.812 14
15.813 22
15.814 15
15.815 13
15.816 15
15.817 11
15.817 12
15.818 16
15.819 15
15.820 13
15.821 13
15.822 11
15.823 12
15.824 7
15.824 14
15.825 17
15.826 15
15.827 9
15.828 13
15.829 17
15.830 15
15.831 13
15.831 9
15.832 15
15.833 15
15.834 10
15.835 20
15.836 14
15.837 6
15.838 24
15.839 11
15.839 9
15.840 14
15.841 8
15.842 9
15.843 23
15.844 13
15.845 16
15.846 18
15.846 14
15.847 10
15.848 12
15.849 25
15.850 3
15.851 13
15.852 16
15.853 8
15.853 12
15.854 9
15.855 12
15.856 12
15.857 13
15.858 5
15.859 10
15.860 6
15.860 8
15.861 10
15.862 9
15.863 8
15.864 13
15.865 10
15.866 15
15.867 11
15.867 9
15.868 14
15.869 13
15.870 8
15.871 11
15.872 12
15.873 4
15.874 13
15.875 18
15.875 9
15.876 7
15.877 6
15.878 11
15.879 12
15.880 15
15.881 13
15.882 12
15.882 20
15.883 14
15.884 10
15.885 25
15.886 14
15.887 11
15.888 26
15.889 12
15.889 12
15.890 7
15.891 13
15.892 12
15.893 14
15.894 16
15.895 12
15.896 13
15.897 11
15.897 9
15.898 10
15.899 9
15.900 15
15.901 8
15.902 8
15.903 16
15.904 7
15.904 10
15.905 7
15.906 15
15.907 7
15.908 10
15.909 12
15.910 13
15.911 9
15.911 22
15.912 13
15.913 13
15.914 16
15.915 17
15.916 11
15.917 20
15.918 11
15.919 13
15.919 15
15.920 10
15.921 10
15.922 13
15.923 12
15.924 12
15.925 10
15.926 6
15.926 10
15.927 12
15.928 13
15.929 10
15.930 13
15.931 13
15.932 10
15.933 7
15.933 11
15.934 9
15.935 14
15.936 11
15.937 16
15.938 17
15.939 12
15.940 9
15.941 11
15.941 13
15.942 10
15.943 15
15.944 18
15.945 12
15.946 13
15.947 15
15.948 9
15.948 17
15.949 20
15.950 12
15.951 4
15.952 15
15.953 7
15.954 13
15.955 9
15.955 7
15.956 21
15.957 13
15.958 9
15.959 21
15.960 18
15.961 8
15.962 4
15.963 16
15.963 12
15.964 10
15.965 15
15.966 4
15.967 13
15.968 13
15.969 6
15.970 12
15.970 22
15.971 5
15.972 11
15.973 9
15.974 9
15.975 8
15.976 11
15.977 11
15.978 10
15.978 10
15.979 9
15.980 15
15.981 5
15.982 7
15.983 14
15.984 16
15.985 13
15.985 11
15.986 14
15.987 14
15.988 19
15.989 9
15.990 8
15.991 10
15.992 17
15.993 14
15.993 12
15.994 13
15.995 11
15.996 14
15.997 13
15.998 8
15.999 8
16.000 7
16.000 9
16.001 15
16.002 13
16.003 9
16.004 15
16.005 14
16.006 11
16.007 15
16.008 15
16.008 6
16.009 14
16.010 6
16.011 9
16.012 13
16.013 15
16.014 5
16.015 16
16.015 8
16.016 13
16.017 14
16.018 11
16.019 11
16.020 10
16.021 11
16.022 12
16.023 15
16.023 12
16.024 6
16.025 17
16.026 12
16.027 12
16.028 11
16.029 16
16.030 8
16.030 18
16.031 10
16.032 11
16.033 17
16.034 12
16.035 11
16.036 15
16.037 7
16.038 9
16.038 14
16.039 10
16.040 8
16.041 14
16.042 10
16.043 13
16.044 10
16.045 16
16.046 8
16.046 17
16.047 10
16.048 10
16.049 12
16.050 9
16.051 9
16.052 16
16.053 9
16.053 9
16.054 16
16.055 10
16.056 14
16.057 9
16.058 9
16.059 7
16.060 13
16.061 11
16.061 8
16.062 10
16.063 13
16.064 4
16.065 14
16.066 16
16.067 12
16.068 13
16.069 24
16.069 8
16.070 18
16.071 10
16.072 14
16.073 16
16.074 19
16.075 10
16.076 10
16.076 10
16.077 17
16.078 8
16.079 13
16.080 7
16.081 11
16.082 16
16.083 9
16.084 8
16.084 15
16.085 11
16.086 11
16.087 12
16.088 10
16.089 18
16.090 15
16.091 8
16.092 9
16.092 13
16.093 16
16.094 13
16.095 12
16.096 21
16.097 15
16.098 12
16.099 16
16.099 14
16.100 15
16.101 15
16.102 14
16.103 20
16.104 8
16.105 14
16.106 11
16.107 8
16.107 16
16.108 13
16.109 12
16.110 10
16.111 7
16.112 7
16.113 10
16.114 20
16.115 14
16.115 10
16.116 14
16.117 6
16.118 13
16.119 9
16.120 11
16.121 9
16.122 15
16.123 14
16.123 14
16.124 18
16.125 9
16.126 12
16.127 10
16.128 11
16.129 10
16.130 14
16.130 7
16.131 10
16.132 10
16.133 3
16.134 13
16.135 14
16.136 13
16.137 10
16.138 14
16.138 15
16.139 15
16.140 14
16.141 7
16.142 9
16.143 16
16.144 4
16.145 9
16.146 13
16.146 12
16.147 19
16.148 14
16.149 8
16.150 12
16.151 16
16.152 11
16.153 12
16.154 12
16.154 8
16.155 22
16.156 16
16.157 8
16.158 12
16.159 17
16.160 10
16.161 16
16.162 17
16.162 9
16.163 15
16.164 9
16.165 9
16.166 12
16.167 8
16.168 8
16.169 6
16.170 14
16.170 8
16.171 10
16.172 6
16.173 15
16.174 21
16.175 13
16.176 7
16.177 9
16.177 12
16.178 15
16.179 15
16.180 12
16.181 7
16.182 15
16.183 10
16.184 8
16.185 11
16.185 16
16.186 5
16.187 9
16.188 19
16.189 9
16.190 8
16.191 9
16.192 9
16.193 12
16.193 15
16.194 9
16.195 19
16.196 18
16.197 15
16.198 18
16.199 11
16.200 9
16.201 12
16.201 13
16.202 8
16.203 16
16.204 17
16.205 13
16.206 8
16.207 18
16.208 15
16.209 14
16.209 5
16.210 11
16.211 10
16.212 14
16.213 11
16.214 12
16.215 14
16.216 12
16.217 14
16.217 13
16.218 12
16.219 14
16.220 19
16.221 11
16.222 14
16.223 12
16.224 9
16.225 16
16.225 17
16.226 8
16.227 13
16.228 10
16.229 17
16.230 14
16.231 17
16.232 7
16.233 3
16.233 13
16.234 7
16.235 12
16.236 15
16.237 14
16.238 8
16.239 11
16.240 6
16.241 14
16.241 17
16.242 13
16.243 11
16.244 12
16.245 6
16.246 9
16.247 14
16.248 6
16.249 18
16.249 16
16.250 10
16.251 16
16.252 6
16.253 13
16.254 10
16.255 15
16.256 10
16.257 13
16.257 16
16.258 10
16.259 16
16.260 17
16.261 7
16.262 15
16.263 12
16.264 8
16.265 14
16.265 12
16.266 12
16.267 9
16.268 10
16.269 8
16.270 18
16.271 12
16.272 16
16.273 7
16.274 13
16.274 11
16.275 11
16.276 7
16.277 18
16.278 12
16.279 9
16.280 15
16.281 12
16.282 10
16.282 9
16.283 10
16.284 11
16.285 8
16.286 16
16.287 14
16.288 7
16.289 14
16.290 11
16.290 9
16.291 13
16.292 17
16.293 12
16.294 16
16.295 14
16.296 8
16.297 14
16.298 8
16.298 4
16.299 5
16.300 11
16.301 10
16.302 11
16.303 7
16.304 15
16.305 16
16.306 10
16.306 8
16.307 14
16.308 18
16.309 10
16.310 17
16.311 9
16.312 13
16.313 6
16.314 14
16.314 11
16.315 11
16.316 20
16.317 17
16.318 15
16.319 9
16.320 9
16.321 8
16.322 12
16.323 9
16.323 11
16.324 15
16.325 13
16.326 12
16.327 12
16.328 15
16.329 19
16.330 12
16.331 7
16.331 11
16.332 13
16.333 10
16.334 12
16.335 13
16.336 11
16.337 23
16.338 10
16.339 6
16.339 16
16.340 19
16.341 13
16.342 17
16.343 11
16.344 6
16.345 12
16.346 12
16.347 12
16.347 17
16.348 9
16.349 13
16.350 20
16.351 14
16.352 7
16.353 8
16.354 15
16.355 6
16.356 11
16.356 11
16.357 5
16.358 18
16.359 15
16.360 10
16.361 8
16.362 8
16.363 11
16.364 13
16.364 12
16.365 14
16.366 10
16.367 13
16.368 3
16.369 8
16.370 9
16.371 9
16.372 11
16.372 16
16.373 15
16.374 15
16.375 12
16.376 9
16.377 14
16.378 16
16.379 11
16.380 11
16.381 14
16.381 13
16.382 19
16.383 13
16.384 10
16.385 18
16.386 18
16.387 9
16.388 20
16.389 12
16.389 4
16.390 15
16.391 17
16.392 7
16.393 8
16.394 13
16.395 10
16.396 15
16.397 11
16.398 11
16.398 13
16.399 13
16.400 8
16.401 14
16.402 14
16.403 15
16.404 22
16.405 12
16.406 15
16.406 14
16.407 12
16.408 9
16.409 17
16.410 18
16.411 4
16.412 9
16.413 15
16.414 13
16.415 11
16.415 22
16.416 14
16.417 13
16.418 12
16.419 11
16.420 8
16.421 14
16.422 10
16.423 21
16.423 4
16.424 7
16.425 15
16.426 11
16.427 16
16.428 12
16.429 16
16.430 9
16.431 10
16.431 10
16.432 12
16.433 9
16.434 19
16.435 8
16.436 13
16.437 9
16.438 9
16.439 12
16.440 9
16.440 8
16.441 17
16.442 15
16.443 14
16.444 13
16.445 16
16.446 12
16.447 7
16.448 19
16.449 7
16.449 13
16.450 12
16.451 15
16.452 16
16.453 17
16.454 7
16.455 8
16.456 13
16.457 5
16.457 11
16.458 8
16.459 11
16.460 11
16.461 13
16.462 11
16.463 11
16.464 10
16.465 12
16.466 16
16.466 17
16.467 7
16.468 14
16.469 11
16.470 6
16.471 10
16.472 8
16.473 12
16.474 12
16.474 13
16.475 12
16.476 9
16.477 17
16.478 15
16.479 19
16.480 15
16.481 9
16.482 14
16.483 9
16.483 8
16.484 10
16.485 21
16.486 7
16.487 14
16.488 9
16.489 12
16.490 13
16.491 10
16.492 12
16.492 15
16.493 19
16.494 7
16.495 17
16.496 9
16.497 12
16.498 8
16.499 3
16.500 10
16.500 14
16.501 12
16.502 15
16.503 19
16.504 11
16.505 16
16.506 13
16.507 11
16.508 5
16.509 12
16.509 13
16.510 16
16.511 12
16.512 8
16.513 14
16.514 16
16.515 15
16.516 14
16.517 12
16.518 18
16.518 8
16.519 9
16.520 11
16.521 12
16.522 7
16.523 20
16.524 7
16.525 16
16.526 11
16.526 5
16.527 16
16.528 16
16.529 7
16.530 11
16.531 18
16.532 13
16.533 10
16.534 18
16.535 14
16.535 14
16.536 14
16.537 7
16.538 10
16.539 11
16.540 10
16.541 9
16.542 9
16.543 9
16.544 13
16.544 11
16.545 5
16.546 15
16.547 10
16.548 4
16.549 13
16.550 11
16.551 9
16.552 16
16.553 17
16.553 9
16.554 9
16.555 11
16.556 19
16.557 11
16.558 13
16.559 18
16.560 21
16.561 18
16.562 19
16.562 18
16.563 12
16.564 9
16.565 11
16.566 7
16.567 8
16.568 7
16.569 9
16.570 10
16.570 18
16.571 15
16.572 7
16.573 10
16.574 18
16.575 2
16.576 12
16.577 17
16.578 9
16.579 14
16.579 9
16.580 6
16.581 15
16.582 10
16.583 10
16.584 16
16.585 8
16.586 12
16.587 13
16.588 19
16.588 15
16.589 4
16.590 11
16.591 10
16.592 13
16.593 13
16.594 7
16.595 17
16.596 8
16.597 8
16.597 7
16.598 12
16.599 7
16.600 14
16.601 10
16.602 5
16.603 14
16.604 10
16.605 12
16.606 10
16.606 11
16.607 15
16.608 14
16.609 17
16.610 20
16.611 17
16.612 8
16.613 11
16.614 13
16.615 20
16.615 14
16.616 11
16.617 4
16.618 7
16.619 15
16.620 12
16.621 15
16.622 16
16.623 21
16.624 5
16.624 17
16.625 14
16.626 8
16.627 12
16.628 14
16.629 8
16.630 8
16.631 14
16.632 9
16.633 13
16.633 19
16.634 11
16.635 12
16.636 10
16.637 5
16.638 11
16.639 13
16.640 8
16.641 7
16.642 15
16.642 8
16.643 9
16.644 14
16.645 14
16.646 8
16.647 22
16.648 13
16.649 11
16.650 19
16.651 9
16.651 16
16.652 17
16.653 10
16.654 16
16.655 15
16.656 13
16.657 9
16.658 8
16.659 6
16.660 18
16.660 17
16.661 9
16.662 14
16.663 5
16.664 5
16.665 8
16.666 7
16.667 10
16.668 13
16.669 14
16.670 6
16.670 8
16.671 11
16.672 17
16.673 10
16.674 9
16.675 7
16.676 14
16.677 14
16.678 11
16.679 19
16.679 17
16.680 11
16.681 13
16.682 14
16.683 13
16.684 22
16.685 18
16.686 5
16.687 18
16.688 7
16.688 10
16.689 14
16.690 14
16.691 7
16.692 17
16.693 10
16.694 13
16.695 9
16.696 16
16.697 15
16.697 10
16.698 9
16.699 13
16.700 15
16.701 10
16.702 6
16.703 8
16.704 13
16.705 11
16.706 18
16.706 13
16.707 13
16.708 12
16.709 7
16.710 10
16.711 15
16.712 6
16.713 12
16.714 12
16.715 8
16.716 7
16.716 16
16.717 12
16.718 14
16.719 16
16.720 7
16.721 11
16.722 10
16.723 9
16.724 8
16.725 22
16.725 9
16.726 13
16.727 5
16.728 16
16.729 20
16.730 14
16.731 9
16.732 8
16.733 15
16.734 14
16.734 11
16.735 15
16.736 12
16.737 17
16.738 7
16.739 19
16.740 6
16.741 16
16.742 13
16.743 8
16.744 12
16.744 17
16.745 13
16.746 21
16.747 13
16.748 9
16.749 9
16.750 13
16.751 8
16.752 17
16.753 17
16.753 14
16.754 23
16.755 6
16.756 12
16.757 13
16.758 15
16.759 8
16.760 13
16.761 13
16.762 8
16.762 14
16.763 5
16.764 14
16.765 19
16.766 8
16.767 15
16.768 13
16.769 13
16.770 15
16.771 14
16.772 7
16.772 6
16.773 18
16.774 11
16.775 7
16.776 13
16.777 11
16.778 6
16.779 10
16.780 8
16.781 13
16.781 17
16.782 16
16.783 5
16.784 20
16.785 19
16.786 13
16.787 15
16.788 9
16.789 12
16.790 15
16.791 15
16.791 12
16.792 10
16.793 12
16.794 3
16.795 8
16.796 7
16.797 12
16.798 14
16.799 18
16.800 4
16.800 14
16.801 13
16.802 10
16.803 14
16.804 8
16.805 8
16.806 17
16.807 20
16.808 8
16.809 11
16.810 20
16.810 14
16.811 14
16.812 14
16.813 6
16.814 17
16.815 14
16.816 11
16.817 27
16.818 9
16.819 11
16.820 19
16.820 20
16.821 11
16.822 13
16.823 16
16.824 6
16.825 10
16.826 15
16.827 11
16.828 14
16.829 11
16.829 13
16.830 22
16.831 14
16.832 12
16.833 9
16.834 12
16.835 11
16.836 11
16.837 9
16.838 5
16.839 15
16.839 10
16.840 7
16.841 14
16.842 12
16.843 12
16.844 13
16.845 12
16.846 18
16.847 13
16.848 10
16.848 7
16.849 14
16.850 10
16.851 9
16.852 16
16.853 14
16.854 17
16.855 14
16.856 14
16.857 9
16.858 14
16.858 20
16.859 17
16.860 10
16.861 14
16.862 9
16.863 11
16.864 12
16.865 9
16.866 9
16.867 7
16.868 15
16.868 14
16.869 15
16.870 18
16.871 12
16.872 10
16.873 8
16.874 13
16.875 14
16.876 12
16.877 13
16.878 9
16.878 16
16.879 7
16.880 19
16.881 9
16.882 11
16.883 12
16.884 7
16.885 11
16.886 14
16.887 10
16.887 12
16.888 14
16.889 21
16.890 17
16.891 11
16.892 4
16.893 7
16.894 12
16.895 9
16.896 15
16.897 10
16.897 8
16.898 21
16.899 13
16.900 6
16.901 13
16.902 9
16.903 13
16.904 17
16.905 8
16.906 11
16.907 16
16.907 10
16.908 14
16.909 10
16.910 7
16.911 12
16.912 13
16.913 11
16.914 7
16.915 11
16.916 7
16.917 10
16.917 13
16.918 13
16.919 10
16.920 8
16.921 11
16.922 15
16.923 15
16.924 12
16.925 9
16.926 13
16.927 8
16.927 7
16.928 17
16.929 10
16.930 12
16.931 16
16.932 9
16.933 5
16.934 17
16.935 15
16.936 10
16.937 17
16.937 15
16.938 11
16.939 11
16.940 11
16.941 8
16.942 9
16.943 9
16.944 8
16.945 9
16.946 10
16.947 12
16.947 27
16.948 24
16.949 9
16.950 11
16.951 11
16.952 14
16.953 12
16.954 10
16.955 5
16.956 14
16.957 11
16.957 6
16.958 11
16.959 7
16.960 16
16.961 8
16.962 9
16.963 9
16.964 16
16.965 7
16.966 9
16.967 10
16.967 13
16.968 7
16.969 16
16.970 10
16.971 10
16.972 20
16.973 18
16.974 12
16.975 19
16.976 13
16.977 9
16.977 13
16.978 12
16.979 7
16.980 18
16.981 15
16.982 11
16.983 13
16.984 16
16.985 8
16.986 9
16.987 10
16.987 9
16.988 9
16.989 11
16.990 12
16.991 12
16.992 12
16.993 5
16.994 17
16.995 19
16.996 9
16.997 14
16.997 10
16.998 7
16.999 10
17.000 7
17.001 8
17.002 20
17.003 7
17.004 8
17.005 10
17.006 17
17.007 7
17.008 11
17.008 12
17.009 9
17.010 18
17.011 4
17.012 10
17.013 14
17.014 8
17.015 10
17.016 13
17.017 14
17.018 14
17.018 8
17.019 11
17.020 12
17.021 9
17.022 21
17.023 15
17.024 22
17.025 17
17.026 8
17.027 15
17.028 16
17.028 13
17.029 17
17.030 23
17.031 12
17.032 15
17.033 6
17.034 13
17.035 9
17.036 15
17.037 10
17.038 6
17.039 10
17.039 13
17.040 11
17.041 11
17.042 7
17.043 11
17.044 17
17.045 12
17.046 20
17.047 14
17.048 10
17.049 6
17.049 15
17.050 9
17.051 12
17.052 8
17.053 9
17.054 12
17.055 20
17.056 6
17.057 8
17.058 10
17.059 12
17.059 13
17.060 10
17.061 6
17.062 16
17.063 3
17.064 8
17.065 17
17.066 6
17.067 12
17.068 8
17.069 9
17.070 15
17.070 11
17.071 12
17.072 17
17.073 11
17.074 13
17.075 12
17.076 12
17.077 11
17.078 8
17.079 12
17.080 12
17.080 9
17.081 19
17.082 12
17.083 10
17.084 13
17.085 13
17.086 6
17.087 20
17.088 7
17.089 6
17.090 16
17.091 9
17.091 6
17.092 18
17.093 14
17.094 11
17.095 14
17.096 15
17.097 12
17.098 12
17.099 11
17.100 18
17.101 14
17.101 15
17.102 15
17.103 13
17.104 13
17.105 11
17.106 16
17.107 9
17.108 8
17.109 15
17.110 14
17.111 6
17.112 10
17.112 15
17.113 8
17.114 15
17.115 13
17.116 7
17.117 14
17.118 19
17.119 14
17.120 12
17.121 12
17.122 10
17.122 6
17.123 8
17.124 11
17.125 10
17.126 15
17.127 14
17.128 9
17.129 6
17.130 6
17.131 10
17.132 11
17.133 17
17.133 14
17.134 17
17.135 11
17.136 7
17.137 16
17.138 6
17.139 12
17.140 11
17.141 17
17.142 13
17.143 12
17.144 5
17.144 15
17.145 11
17.146 9
17.147 16
17.148 6
17.149 6
17.150 9
17.151 10
17.152 10
17.153 6
17.154 10
17.154 11
17.155 24
17.156 13
17.157 11
17.158 20
17.159 19
17.160 8
17.161 8
17.162 13
17.163 15
17.164 6
17.165 9
17.165 15
17.166 12
17.167 10
17.168 8
17.169 9
17.170 22
17.171 9
17.172 9
17.173 12
17.174 11
17.175 12
17.176 6
17.176 10
17.177 13
17.178 9
17.179 10
17.180 15
17.181 6
17.182 15
17.183 23
17.184 14
17.185 11
17.186 12
17.187 11
17.187 12
17.188 10
17.189 10
17.190 14
17.191 14
17.192 13
17.193 4
17.194 6
17.195 12
17.196 14
17.197 11
17.198 13
17.198 8
17.199 16
17.200 5
17.201 7
17.202 9
17.203 12
17.204 7
17.205 15
17.206 13
17.207 11
17.208 14
17.209 17
17.209 12
17.210 11
17.211 6
17.212 12
17.213 23
17.214 9
17.215 11
17.216 16
17.217 10
17.218 9
17.219 20
17.220 11
17.220 7
17.221 10
17.222 10
17.223 12
17.224 17
17.225 11
17.226 15
17.227 15
17.228 11
17.229 18
17.230 10
17.231 11
17.231 9
17.232 12
17.233 8
17.234 10
17.235 11
17.236 21
17.237 10
17.238 10
17.239 11
17.240 6
17.241 12
17.242 7
17.242 14
17.243 15
17.244 13
17.245 9
17.246 13
17.247 10
17.248 10
17.249 14
17.250 14
17.251 15
17.252 19
17.253 10
17.253 12
17.254 7
17.255 16
17.256 7
17.257 15
17.258 13
17.259 7
17.260 15
17.261 8
17.262 12
17.263 13
17.264 9
17.264 18
17.265 13
17.266 10
17.267 13
17.268 13
17.269 19
17.270 11
17.271 24
17.272 11
17.273 10
17.274 11
17.275 11
17.275 11
17.276 10
17.277 11
17.278 4
17.279 15
17.280 10
17.281 15
17.282 6
17.283 9
17.284 7
17.285 6
17.286 23
17.287 8
17.287 11
17.288 18
17.289 13
17.290 12
17.291 18
17.292 5
17.293 11
17.294 11
17.295 8
17.296 15
17.297 12
17.298 6
17.298 16
17.299 10
17.300 20
17.301 15
17.302 11
17.303 10
17.304 16
17.305 22
17.306 15
17.307 18
17.308 12
17.309 11
17.309 15
17.310 7
17.311 9
17.312 14
17.313 11
17.314 11
17.315 14
17.316 16
17.317 9
17.318 20
17.319 8
17.320 12
17.321 8
17.321 12
17.322 11
17.323 9
17.324 6
17.325 16
17.326 14
17.327 13
17.328 14
17.329 12
17.330 9
17.331 13
17.332 16
17.332 12
17.333 13
17.334 12
17.335 19
17.336 14
17.337 10
17.338 13
17.339 7
17.340 11
17.341 14
17.342 12
17.343 12
17.344 16
17.344 12
17.345 21
17.346 16
17.347 8
17.348 13
17.349 13
17.350 9
17.351 17
17.352 14
17.353 7
17.354 20
17.355 14
17.355 9
17.356 13
17.357 6
17.358 10
17.359 17
17.360 9
17.361 9
17.362 7
17.363 14
17.364 14
17.365 15
17.366 13
17.367 12
17.367 6
17.368 13
17.369 11
17.370 12
17.371 8
17.372 13
17.373 11
17.374 12
17.375 8
17.376 18
17.377 18
17.378 7
17.378 16
17.379 17
17.380 10
17.381 17
17.382 11
17.383 8
17.384 13
17.385 8
17.386 9
17.387 10
17.388 16
17.389 8
17.390 8
17.390 12
17.391 14
17.392 16
17.393 14
17.394 10
17.395 13
17.396 9
17.397 9
17.398 11
17.399 11
17.400 10
17.401 16
17.402 15
17.402 14
17.403 14
17.404 14
17.405 9
17.406 20
17.407 16
17.408 12
17.409 16
17.410 14
17.411 9
17.412 11
17.413 21
17.414 12
17.414 10
17.415 12
17.416 9
17.417 9
17.418 11
17.419 7
17.420 8
17.421 6
17.422 4
17.423 17
17.424 9
17.425 9
17.426 18
17.426 5
17.427 11
17.428 14
17.429 11
17.430 10
17.431 16
17.432 11
17.433 8
17.434 23
17.435 9
17.436 11
17.437 13
17.437 12
17.438 5
17.439 12
17.440 16
17.441 4
17.442 20
17.443 10
17.444 10
17.445 16
17.446 17
17.447 17
17.448 19
17.449 8
17.449 18
17.450 11
17.451 13
17.452 12
17.453 12
17.454 10
17.455 8
17.456 20
17.457 17
17.458 9
17.459 12
17.460 8
17.461 8
17.461 13
17.462 15
17.463 15
17.464 11
17.465 10
17.466 7
17.467 11
17.468 6
17.469 7
17.470 10
17.471 15
17.472 9
17.473 18
17.474 14
17.474 5
17.475 19
17.476 13
17.477 15
17.478 15
17.479 14
17.480 9
17.481 14
17.482 12
17.483 11
17.484 13
17.485 10
17.486 12
17.486 18
17.487 15
17.488 14
17.489 17
17.490 16
17.491 10
17.492 18
17.493 7
17.494 12
17.495 12
17.496 10
17.497 11
17.498 17
17.498 11
17.499 15
17.500 24
17.501 16
17.502 20
17.503 14
17.504 5
17.505 5
17.506 13
17.507 10
17.508 11
17.509 15
17.510 16
17.510 10
17.511 9
17.512 12
17.513 11
17.514 13
17.515 12
17.516 4
17.517 18
17.518 9
17.519 9
17.520 12
17.521 12
17.522 9
17.522 17
17.523 11
17.524 4
17.525 9
17.526 15
17.527 10
17.528 16
17.529 9
17.530 12
17.531 13
17.532 10
17.533 8
17.534 13
17.535 14
17.535 12
17.536 22
17.537 9
17.538 10
17.539 15
17.540 10
17.541 11
17.542 12
17.543 15
17.544 12
17.545 16
17.546 14
17.547 4
17.547 18
17.548 13
17.549 14
17.550 19
17.551 17
17.552 20
17.553 18
17.554 16
17.555 10
17.556 11
17.557 8
17.558 9
17.559 17
17.560 13
17.560 11
17.561 12
17.562 22
17.563 10
17.564 15
17.565 14
17.566 6
17.567 16
17.568 15
17.569 8
17.570 12
17.571 13
17.572 14
17.572 22
17.573 14
17.574 8
17.575 16
17.576 14
17.577 15
17.578 15
17.579 18
17.580 3
17.581 11
17.582 8
17.583 15
17.584 7
17.585 16
17.585 11
17.586 21
17.587 8
17.588 11
17.589 14
17.590 10
17.591 7
17.592 13
17.593 15
17.594 11
17.595 11
17.596 10
17.597 10
17.598 17
17.598 19
17.599 12
17.600 16
17.601 16
17.602 11
17.603 12
17.604 8
17.605 9
17.606 17
17.607 6
17.608 6
17.609 10
17.610 9
17.610 9
17.611 13
17.612 14
17.613 10
17.614 9
17.615 6
17.616 15
17.617 13
17.618 13
17.619 12
17.620 16
17.621 7
17.622 11
17.623 13
17.623 8
17.624 9
17.625 15
17.626 16
17.627 12
17.628 11
17.629 11
17.630 12
17.631 6
17.632 12
17.633 9
17.634 16
17.635 12
17.636 9
17.636 18
17.637 14
17.638 15
17.639 13
17.640 14
17.641 18
17.642 12
17.643 16
17.644 8
17.645 15
17.646 16
17.647 10
17.648 18
17.649 7
17.649 7
17.650 8
17.651 8
17.652 14
17.653 15
17.654 12
17.655 15
17.656 15
17.657 18
17.658 6
17.659 8
17.660 11
17.661 10
17.662 10
17.662 21
17.663 8
17.664 11
17.665 13
17.666 8
17.667 15
17.668 9
17.669 7
17.670 6
17.671 23
17.672 13
17.673 1
17.674 11
17.675 9
17.675 16
17.676 15
17.677 6
17.678 8
17.679 19
17.680 14
17.681 13
17.682 9
17.683 10
17.684 14
17.685 13
17.686 16
17.687 18
17.688 8
17.688 9
17.689 17
17.690 17
17.691 11
17.692 10
17.693 11
17.694 7
17.695 9
17.696 9
17.697 7
17.698 16
17.699 6
17.700 5
17.701 6
17.701 4
17.702 8
17.703 12
17.704 7
17.705 3
17.706 16
17.707 17
17.708 10
17.709 17
17.710 4
17.711 9
17.712 15
17.713 12
17.714 9
17.715 11
17.715 11
17.716 18
17.717 13
17.718 9
17.719 10
17.720 9
17.721 14
17.722 12
17.723 14
17.724 15
17.725 3
17.726 11
17.727 19
17.728 8
17.728 14
17.729 18
17.730 6
17.731 12
17.732 9
17.733 17
17.734 14
17.735 11
17.736 9
17.737 12
17.738 12
17.739 7
17.740 18
17.741 10
17.742 5
17.742 11
17.743 7
17.744 14
17.745 18
17.746 5
17.747 8
17.748 16
17.749 12
17.750 8
17.751 12
17.752 14
17.753 9
17.754 12
17.755 11
17.755 8
17.756 10
17.757 8
17.758 16
17.759 18
17.760 10
17.761 7
17.762 16
17.763 13
17.764 4
17.765 17
17.766 13
17.767 4
17.768 11
17.769 16
17.769 16
17.770 9
17.771 12
17.772 14
17.773 9
17.774 12
17.775 12
17.776 15
17.777 6
17.778 9
17.779 11
17.780 11
17.781 11
17.782 11
17.782 8
17.783 6
17.784 26
17.785 10
17.786 7
17.787 13
17.788 15
17.789 8
17.790 14
17.791 15
17.792 5
17.793 11
17.794 17
17.795 8
17.796 14
17.796 10
17.797 8
17.798 9
17.799 20
17.800 10
17.801 9
17.802 11
17.803 10
17.804 6
17.805 6
17.806 10
17.807 9
17.808 17
17.809 10
17.810 7
17.810 10
17.811 7
17.812 15
17.813 23
17.814 6
17.815 14
17.816 9
17.817 10
17.818 11
17.819 15
17.820 8
17.821 7
17.822 14
17.823 9
17.824 14
17.824 16
17.825 9
17.826 9
17.827 16
17.828 12
17.829 14
17.830 11
17.831 6
17.832 9
17.833 16
17.834 8
17.835 10
17.836 10
17.837 9
17.838 12
17.838 7
17.839 11
17.840 17
17.841 11
17.842 14
17.843 18
17.844 12
17.845 6
17.846 13
17.847 11
17.848 6
17.849 12
17.850 14
17.851 14
17.852 17
17.852 25
17.853 4
17.854 14
17.855 8
17.856 8
17.857 15
17.858 12
17.859 7
17.860 12
17.861 21
17.862 10
17.863 18
17.864 10
17.865 10
17.866 16
17.866 9
17.867 11
17.868 13
17.869 10
17.870 6
17.871 15
17.872 14
17.873 8
17.874 12
17.875 10
17.876 15
17.877 17
17.878 9
17.879 15
17.880 10
17.880 6
17.881 6
17.882 12
17.883 12
17.884 11
17.885 13
17.886 16
17.887 11
17.888 10
17.889 14
17.890 9
17.891 22
17.892 15
17.893 12
17.894 18
17.895 17
17.895 9
17.896 15
17.897 11
17.898 11
17.899 12
17.900 17
17.901 9
17.902 15
17.903 12
17.904 13
17.905 14
17.906 12
17.907 17
17.908 16
17.909 13
17.909 13
17.910 10
17.911 9
17.912 4
17.913 12
17.914 7
17.915 8
17.916 16
17.917 9
17.918 5
17.919 11
17.920 9
17.921 8
17.922 6
17.923 16
17.924 14
17.924 13
17.925 9
17.926 9
17.927 17
17.928 19
17.929 9
17.930 13
17.931 13
17.932 9
17.933 10
17.934 13
17.935 5
17.936 18
17.937 9
17.938 8
17.938 11
17.939 14
17.940 5
17.941 15
17.942 11
17.943 6
17.944 11
17.945 13
17.946 9
17.947 11
17.948 9
17.949 10
17.950 11
17.951 13
17.952 12
17.953 11
17.953 10
17.954 6
17.955 13
17.956 10
17.957 8
17.958 17
17.959 16
17.960 12
17.961 14
17.962 16
17.963 16
17.964 9
17.965 13
17.966 10
17.967 9
17.968 14
17.968 5
17.969 7
17.970 10
17.971 8
17.972 13
17.973 16
17.974 16
17.975 14
17.976 13
17.977 7
17.978 9
17.979 7
17.980 5
17.981 16
17.982 8
17.983 9
17.983 15
17.984 9
17.985 10
17.986 13
17.987 9
17.988 16
17.989 13
17.990 14
17.991 7
17.992 6
17.993 13
17.994 12
17.995 17
17.996 7
17.997 10
17.998 18
17.998 10
17.999 15
18.000 20
18.001 11
18.002 9
18.003 12
18.004 15
18.005 5
18.006 10
18.007 5
18.008 5
18.009 14
18.010 14
18.011 10
18.012 19
18.013 11
18.013 12
18.014 7
18.015 11
18.016 14
18.017 12
18.018 8
18.019 13
18.020 17
18.021 6
18.022 11
18.023 18
18.024 12
18.025 8
18.026 18
18.027 15
18.028 7
18.028 14
18.029 8
18.030 6
18.031 10
18.032 21
18.033 8
18.034 18
18.035 12
18.036 9
18.037 14
18.038 5
18.039 6
18.040 14
18.041 7
18.042 9
18.043 22
18.044 14
18.044 10
18.045 13
18.046 14
18.047 11
18.048 11
18.049 16
18.050 8
18.051 15
18.052 14
18.053 9
18.054 16
18.055 22
18.056 14
18.057 11
18.058 16
18.059 10
18.059 11
18.060 12
18.061 9
18.062 24
18.063 7
18.064 14
18.065 10
18.066 14
18.067 10
18.068 10
18.069 8
18.070 14
18.071 14
18.072 7
18.073 9
18.074 18
18.075 23
18.075 5
18.076 15
18.077 8
18.078 3
18.079 10
18.080 11
18.081 7
18.082 14
18.083 11
18.084 8
18.085 19
18.086 13
18.087 12
18.088 11
18.089 15
18.090 16
18.091 19
18.091 8
18.092 9
18.093 15
18.094 12
18.095 14
18.096 17
18.097 17
18.098 10
18.099 12
18.100 12
18.101 16
18.102 21
18.103 17
18.104 13
18.105 16
18.106 14
18.106 15
18.107 11
18.108 12
18.109 6
18.110 14
18.111 8
18.112 9
18.113 13
18.114 6
18.115 6
18.116 15
18.117 14
18.118 10
18.119 12
18.120 11
18.121 11
18.122 13
18.122 15
18.123 9
18.124 13
18.125 10
18.126 9
18.127 19
18.128 16
18.129 7
18.130 18
18.131 17
18.132 16
18.133 13
18.134 11
18.135 9
18.136 11
18.137 10
18.138 12
18.138 10
18.139 14
18.140 7
18.141 15
18.142 11
18.143 12
18.144 9
18.145 14
18.146 10
18.147 12
18.148 13
18.149 9
18.150 12
18.151 13
18.152 10
18.153 13
18.154 15
18.155 9
18.155 14
18.156 8
18.157 14
18.158 15
18.159 14
18.160 7
18.161 9
18.162 14
18.163 11
18.164 14
18.165 24
18.166 15
18.167 19
18.168 9
18.169 4
18.170 21
18.171 13
18.171 6
18.172 13
18.173 14
18.174 13
18.175 14
18.176 11
18.177 10
18.178 12
18.179 14
18.180 8
18.181 10
18.182 13
18.183 10
18.184 12
18.185 12
18.186 15
18.187 15
18.187 15
18.188 12
18.189 18
18.190 7
18.191 8
18.192 17
18.193 8
18.194 13
18.195 15
18.196 14
18.197 11
18.198 6
18.199 12
18.200 12
18.201 14
18.202 16
18.203 8
18.204 10
18.204 10
18.205 7
18.206 11
18.207 17
18.208 7
18.209 20
18.210 21
18.211 7
18.212 15
18.213 8
18.214 16
18.215 19
18.216 17
18.217 13
18.218 19
18.219 11
18.220 17
18.221 11
18.221 17
18.222 7
18.223 8
18.224 13
18.225 11
18.226 15
18.227 16
18.228 5
18.229 10
18.230 17
18.231 8
18.232 18
18.233 17
18.234 11
18.235 10
18.236 21
18.237 8
18.238 16
18.238 13
18.239 5
18.240 7
18.241 13
18.242 10
18.243 11
18.244 10
18.245 9
18.246 10
18.247 8
18.248 8
18.249 6
18.250 17
18.251 6
18.252 10
18.253 11
18.254 10
18.255 12
18.255 10
18.256 12
18.257 8
18.258 18
18.259 13
18.260 15
18.261 14
18.262 11
18.263 16
18.264 11
18.265 9
18.266 7
18.267 9
18.268 12
18.269 13
18.270 11
18.271 11
18.272 11
18.272 17
18.273 8
18.274 7
18.275 8
18.276 14
18.277 9
18.278 17
18.279 14
18.280 13
18.281 14
18.282 11
18.283 10
18.284 16
18.285 14
18.286 12
18.287 16
18.288 15
18.289 10
18.289 5
18.290 11
18.291 10
18.292 11
18.293 13
18.294 14
18.295 16
18.296 8
18.297 10
18.298 15
18.299 8
18.300 11
18.301 14
18.302 8
18.303 11
18.304 13
18.305 6
18.306 12
18.307 9
18.307 11
18.308 28
18.309 16
18.310 12
18.311 23
18.312 11
18.313 7
18.314 15
18.315 17
18.316 8
18.317 12
18.318 13
18.319 12
18.320 12
18.321 11
18.322 12
18.323 13
18.324 19
18.324 9
18.325 18
18.326 13
18.327 5
18.328 13
18.329 9
18.330 15
18.331 13
18.332 16
18.333 12
18.334 17
18.335 12
18.336 13
18.337 11
18.338 9
18.339 9
18.340 17
18.341 15
18.342 6
18.342 7
18.343 11
18.344 5
18.345 13
18.346 11
18.347 13
18.348 19
18.349 14
18.350 8
18.351 14
18.352 6
18.353 13
18.354 9
18.355 11
18.356 5
18.357 13
18.358 8
18.359 12
18.360 8
18.360 5
18.361 11
18.362 11
18.363 12
18.364 9
18.365 18
18.366 12
18.367 15
18.368 6
18.369 13
18.370 13
18.371 6
18.372 8
18.373 5
18.374 13
18.375 14
18.376 8
18.377 11
18.378 13
18.378 10
18.379 11
18.380 14
18.381 15
18.382 12
18.383 8
18.384 12
18.385 20
18.386 19
18.387 17
18.388 15
18.389 11
18.390 13
18.391 11
18.392 9
18.393 10
18.394 17
18.395 6
18.396 7
18.397 14
18.397 14
18.398 11
18.399 13
18.400 11
18.401 14
18.402 11
18.403 13
18.404 11
18.405 11
18.406 11
18.407 16
18.408 9
18.409 15
18.410 12
18.411 20
18.412 12
18.413 14
18.414 12
18.415 4
18.415 12
18.416 15
18.417 10
18.418 21
18.419 9
18.420 13
18.421 7
18.422 9
18.423 12
18.424 15
18.425 10
18.426 10
18.427 11
18.428 12
18.429 12
18.430 9
18.431 19
18.432 13
18.433 12
18.434 6
18.434 9
18.435 9
18.436 12
18.437 10
18.438 10
18.439 12
18.440 11
18.441 12
18.442 13
18.443 14
18.444 11
18.445 8
18.446 7
18.447 12
18.448 14
18.449 17
18.450 10
18.451 12
18.452 6
18.453 4
18.453 12
18.454 11
18.455 8
18.456 10
18.457 13
18.458 10
18.459 16
18.460 16
18.461 10
18.462 16
18.463 15
18.464 10
18.465 8
18.466 9
18.467 13
18.468 12
18.469 12
18.470 10
18.471 13
18.472 16
18.472 12
18.473 6
18.474 9
18.475 14
18.476 16
18.477 11
18.478 11
18.479 19
18.480 13
18.481 10
18.482 20
18.483 7
18.484 9
18.485 16
18.486 9
18.487 7
18.488 14
18.489 10
18.490 7
18.491 12
18.491 10
18.492 14
18.493 16
18.494 16
18.495 4
18.496 17
18.497 2
18.498 12
18.499 18
18.500 9
18.501 7
18.502 12
18.503 8
18.504 7
18.505 16
18.506 13
18.507 8
18.508 11
18.509 12
18.510 7
18.511 19
18.511 13
18.512 11
18.513 19
18.514 7
18.515 13
18.516 17
18.517 17
18.518 16
18.519 12
18.520 12
18.521 10
18.522 12
18.523 7
18.524 3
18.525 9
18.526 9
18.527 12
18.528 10
18.529 10
18.530 6
18.531 13
18.531 7
18.532 4
18.533 16
18.534 13
18.535 8
18.536 9
18.537 10
18.538 11
18.539 12
18.540 11
18.541 19
18.542 15
18.543 6
18.544 11
18.545 11
18.546 12
18.547 15
18.548 15
18.549 17
18.550 8
18.551 14
18.551 17
18.552 11
18.553 14
18.554 11
18.555 12
18.556 11
18.557 14
18.558 9
18.559 16
18.560 10
18.561 12
18.562 11
18.563 8
18.564 10
18.565 14
18.566 11
18.567 11
18.568 7
18.569 10
18.570 11
18.571 9
18.571 12
18.572 10
18.573 12
18.574 4
18.575 10
18.576 9
18.577 15
18.578 11
18.579 7
18.580 9
18.581 11
18.582 13
18.583 7
18.584 8
18.585 8
18.586 17
18.587 11
18.588 14
18.589 11
18.590 12
18.591 17
18.591 20
18.592 6
18.593 12
18.594 13
18.595 14
18.596 11
18.597 9
18.598 7
18.599 9
18.600 13
18.601 13
18.602 16
18.603 15
18.604 12
18.605 13
18.606 14
18.607 3
18.608 19
18.609 6
18.610 8
18.611 17
18.612 17
18.612 6
18.613 9
18.614 10
18.615 14
18.616 15
18.617 17
18.618 9
18.619 9
18.620 19
18.621 15
18.622 11
18.623 12
18.624 11
18.625 11
18.626 16
18.627 6
18.628 11
18.629 12
18.630 12
18.631 22
18.632 10
18.633 10
18.633 12
18.634 6
18.635 8
18.636 9
18.637 16
18.638 8
18.639 18
18.640 9
18.641 6
18.642 19
18.643 16
18.644 5
18.645 20
18.646 13
18.647 10
18.648 13
18.649 9
18.650 11
18.651 15
18.652 10
18.653 10
18.654 15
18.654 15
18.655 9
18.656 12
18.657 11
18.658 13
18.659 13
18.660 6
18.661 6
18.662 11
18.663 11
18.664 14
18.665 18
18.666 12
18.667 9
18.668 18
18.669 11
18.670 5
18.671 11
18.672 14
18.673 16
18.674 11
18.675 8
18.676 6
18.676 9
18.677 15
18.678 12
18.679 16
18.680 15
18.681 8
18.682 11
18.683 10
18.684 15
18.685 8
18.686 13
18.687 9
18.688 8
18.689 6
18.690 7
18.691 18
18.692 11
18.693 12
18.694 10
18.695 15
18.696 12
18.697 19
18.698 8
18.698 13
18.699 17
18.700 19
18.701 12
18.702 21
18.703 16
18.704 14
18.705 10
18.706 15
18.707 6
18.708 12
18.709 4
18.710 6
18.711 9
18.712 12
18.713 19
18.714 19
18.715 13
18.716 7
18.717 17
18.718 15
18.719 10
18.720 12
18.720 20
18.721 25
18.722 10
18.723 12
18.724 9
18.725 18
18.726 10
18.727 11
18.728 8
18.729 9
18.730 11
18.731 12
18.732 11
18.733 15
18.734 11
18.735 8
18.736 16
18.737 16
18.738 17
18.739 9
18.740 14
18.741 17
18.742 5
18.742 9
18.743 8
18.744 12
18.745 13
18.746 14
18.747 14
18.748 10
18.749 12
18.750 12
18.751 11
18.752 14
18.753 8
18.754 5
18.755 13
18.756 10
18.757 20
18.758 14
18.759 7
18.760 18
18.761 16
18.762 9
18.763 9
18.764 7
18.765 15
18.765 12
18.766 17
18.767 9
18.768 6
18.769 9
18.770 7
18.771 11
18.772 10
18.773 13
18.774 13
18.775 6
18.776 7
18.777 13
18.778 12
18.779 11
18.780 14
18.781 12
18.782 8
18.783 5
18.784 11
18.785 10
18.786 17
18.787 10
18.788 13
18.788 9
18.789 9
18.790 6
18.791 15
18.792 16
18.793 6
18.794 8
18.795 16
18.796 10
18.797 20
18.798 9
18.799 8
18.800 6
18.801 21
18.802 8
18.803 15
18.804 10
18.805 1
18.806 12
18.807 15
18.808 10
18.809 16
18.810 13
18.811 10
18.812 17
18.812 12
18.813 7
18.814 21
18.815 11
18.816 10
18.817 9
18.818 19
18.819 14
18.820 18
18.821 9
18.822 17
18.823 10
18.824 14
18.825 14
18.826 9
18.827 10
18.828 10
18.829 10
18.830 11
18.831 13
18.832 19
18.833 11
18.834 5
18.835 15
18.836 12
18.836 11
18.837 10
18.838 7
18.839 12
18.840 12
18.841 10
18.842 11
18.843 18
18.844 10
18.845 10
18.846 21
18.847 9
18.848 11
18.849 17
18.850 22
18.851 10
18.852 9
18.853 12
18.854 14
18.855 18
18.856 8
18.857 15
18.858 17
18.859 12
18.860 9
18.860 10
18.861 11
18.862 12
18.863 8
18.864 10
18.865 11
18.866 13
18.867 11
18.868 7
18.869 9
18.870 10
18.871 7
18.872 15
18.873 14
18.874 7
18.875 19
18.876 14
18.877 13
18.878 14
18.879 11
18.880 12
18.881 10
18.882 9
18.883 9
18.884 10
18.885 10
18.885 6
18.886 16
18.887 12
18.888 11
18.889 9
18.890 12
18.891 15
18.892 11
18.893 14
18.894 10
18.895 15
18.896 11
18.897 5
18.898 5
18.899 18
18.900 8
18.901 12
18.902 10
18.903 11
18.904 6
18.905 14
18.906 7
18.907 14
18.908 8
18.909 21
18.910 16
18.910 11
18.911 9
18.912 14
18.913 10
18.914 6
18.915 12
18.916 10
18.917 6
18.918 7
18.919 8
18.920 7
18.921 7
18.922 15
18.923 14
18.924 10
18.925 15
18.926 11
18.927 12
18.928 5
18.929 10
18.930 14
18.931 14
18.932 8
18.933 12
18.934 17
18.935 13
18.935 16
18.936 11
18.937 13
18.938 16
18.939 12
18.940 9
18.941 12
18.942 8
18.943 6
18.944 12
18.945 18
18.946 5
18.947 12
18.948 7
18.949 14
18.950 8
18.951 16
18.952 4
18.953 9
18.954 12
18.955 15
18.956 14
18.957 17
18.958 14
18.959 11
18.960 6
18.961 12
18.961 15
18.962 9
18.963 12
18.964 10
18.965 12
18.966 7
18.967 12
18.968 11
18.969 6
18.970 16
18.971 7
18.972 7
18.973 21
18.974 12
18.975 8
18.976 12
18.977 14
18.978 16
18.979 12
18.980 11
18.981 7
18.982 12
18.983 13
18.984 10
18.985 10
18.986 15
18.987 11
18.988 11
18.988 14
18.989 16
18.990 16
18.991 5
18.992 11
18.993 15
18.994 11
18.995 11
18.996 14
18.997 14
18.998 7
18.999 17
19.000 8
19.001 13
19.002 10
19.003 15
19.004 17
19.005 16
19.006 9
19.007 12
19.008 14
19.009 13
19.010 11
19.011 8
19.012 11
19.013 10
19.014 16
19.015 12
19.015 14
19.016 9
19.017 13
19.018 15
19.019 15
19.020 12
19.021 11
19.022 14
19.023 9
19.024 11
19.025 13
19.026 12
19.027 13
19.028 19
19.029 6
19.030 8
19.031 12
19.032 14
19.033 5
19.034 10
19.035 18
19.036 9
19.037 13
19.038 14
19.039 7
19.040 15
19.041 12
19.042 6
19.043 11
19.043 10
19.044 17
19.045 16
19.046 12
19.047 10
19.048 15
19.049 13
19.050 5
19.051 14
19.052 21
19.053 6
19.054 9
19.055 7
19.056 7
19.057 12
19.058 12
19.059 11
19.060 8
19.061 12
19.062 11
19.063 14
19.064 8
19.065 8
19.066 16
19.067 12
19.068 15
19.069 10
19.070 10
19.071 9
19.071 15
19.072 11
19.073 12
19.074 7
19.075 16
19.076 11
19.077 13
19.078 9
19.079 12
19.080 14
19.081 7
19.082 11
19.083 13
19.084 11
19.085 13
19.086 13
19.087 11
19.088 12
19.089 12
19.090 9
19.091 3
19.092 20
19.093 11
19.094 4
19.095 14
19.096 13
19.097 10
19.098 16
19.099 11
19.100 12
19.100 12
19.101 10
19.102 13
19.103 10
19.104 7
19.105 11
19.106 14
19.107 17
19.108 12
19.109 13
19.110 14
19.111 6
19.112 12
19.113 7
19.114 5
19.115 21
19.116 16
19.117 9
19.118 12
19.119 15
19.120 6
19.121 11
19.122 12
19.123 21
19.124 10
19.125 12
19.126 9
19.127 12
19.128 14
19.129 11
19.130 12
19.130 10
19.131 11
19.132 13
19.133 11
19.134 8
19.135 11
19.136 14
19.137 11
19.138 16
19.139 10
19.140 17
19.141 11
19.142 12
19.143 7
19.144 10
19.145 10
19.146 10
19.147 11
19.148 14
19.149 9
19.150 17
19.151 8
19.152 14
19.153 9
19.154 9
19.155 12
19.156 12
19.157 8
19.158 10
19.159 15
19.160 9
19.161 13
19.161 19
19.162 10
19.163 6
19.164 12
19.165 10
19.166 11
19.167 10
19.168 16
19.169 9
19.170 11
19.171 12
19.172 10
19.173 11
19.174 15
19.175 11
19.176 16
19.177 10
19.178 5
19.179 4
19.180 12
19.181 12
19.182 17
19.183 13
19.184 9
19.185 16
19.186 14
19.187 15
19.188 12
19.189 8
19.190 18
19.191 13
19.192 18
19.192 7
19.193 9
19.194 17
19.195 12
19.196 11
19.197 12
19.198 16
19.199 8
19.200 8
19.201 4
19.202 15
19.203 8
19.204 10
19.205 15
19.206 10
19.207 10
19.208 19
19.209 14
19.210 10
19.211 12
19.212 7
19.213 14
19.214 5
19.215 14
19.216 16
19.217 7
19.218 17
19.219 6
19.220 12
19.221 11
19.222 13
19.223 20
19.224 11
19.224 15
19.225 12
19.226 13
19.227 7
19.228 14
19.229 9
19.230 9
19.231 17
19.232 11
19.233 4
19.234 8
19.235 15
19.236 7
19.237 13
19.238 10
19.239 8
19.240 10
19.241 6
19.242 9
19.243 8
19.244 5
19.245 9
19.246 11
19.247 11
19.248 8
19.249 12
19.250 8
19.251 9
19.252 13
19.253 9
19.254 14
19.255 13
19.256 19
19.257 13
19.257 12
19.258 10
19.259 12
19.260 11
19.261 14
19.262 11
19.263 15
19.264 5
19.265 13
19.266 13
19.267 13
19.268 17
19.269 9
19.270 13
19.271 9
19.272 11
19.273 14
19.274 7
19.275 16
19.276 16
19.277 8
19.278 12
19.279 12
19.280 13
19.281 13
19.282 13
19.283 14
19.284 11
19.285 17
19.286 4
19.287 10
19.288 12
19.289 19
19.290 16
19.291 7
19.291 13
19.292 11
19.293 12
19.294 6
19.295 10
19.296 10
19.297 9
19.298 12
19.299 13
19.300 10
19.301 11
19.302 8
19.303 16
19.304 15
19.305 11
19.306 8
19.307 14
19.308 8
19.309 3
19.310 20
19.311 9
19.312 16
19.313 15
19.314 15
19.315 13
19.316 13
19.317 16
19.318 8
19.319 17
19.320 16
19.321 17
19.322 16
19.323 9
19.324 10
19.325 9
19.326 11
19.327 5
19.327 10
19.328 20
19.329 9
19.330 12
19.331 8
19.332 11
19.333 12
19.334 5
19.335 5
19.336 21
19.337 12
19.338 7
19.339 15
19.340 17
19.341 13
19.342 8
19.343 9
19.344 14
19.345 5
19.346 14
19.347 9
19.348 11
19.349 16
19.350 10
19.351 8
19.352 11
19.353 11
19.354 13
19.355 9
19.356 12
19.357 7
19.358 6
19.359 7
19.360 13
19.361 16
19.362 5
19.363 15
19.363 21
19.364 13
19.365 9
19.366 10
19.367 11
19.368 19
19.369 11
19.370 6
19.371 16
19.372 11
19.373 9
19.374 7
19.375 8
19.376 7
19.377 21
19.378 16
19.379 11
19.380 16
19.381 7
19.382 8
19.383 10
19.384 17
19.385 13
19.386 12
19.387 13
19.388 10
19.389 13
19.390 9
19.391 5
19.392 14
19.393 12
19.394 9
19.395 11
19.396 10
19.397 7
19.398 8
19.399 4
19.400 14
19.401 9
19.401 12
19.402 6
19.403 19
19.404 10
19.405 11
19.406 16
19.407 10
19.408 7
19.409 11
19.410 12
19.411 12
19.412 13
19.413 16
19.414 7
19.415 14
19.416 10
19.417 15
19.418 19
19.419 11
19.420 13
19.421 17
19.422 13
19.423 11
19.424 8
19.425 14
19.426 14
19.427 16
19.428 13
19.429 12
19.430 10
19.431 10
19.432 5
19.433 17
19.434 13
19.435 12
19.436 12
19.437 8
19.438 7
19.439 14
19.440 19
19.441 6
19.441 16
19.442 18
19.443 15
19.444 12
19.445 16
19.446 7
19.447 11
19.448 21
19.449 9
19.450 16
19.451 12
19.452 13
19.453 16
19.454 16
19.455 7
19.456 8
19.457 13
19.458 9
19.459 17
19.460 11
19.461 6
19.462 11
19.463 11
19.464 11
19.465 21
19.466 9
19.467 11
19.468 20
19.469 13
19.470 8
19.471 6
19.472 10
19.473 9
19.474 12
19.475 10
19.476 7
19.477 7
19.478 21
19.479 9
19.480 15
19.481 4
19.482 9
19.482 22
19.483 17
19.484 12
19.485 19
19.486 11
19.487 15
19.488 13
19.489 11
19.490 11
19.491 21
19.492 9
19.493 14
19.494 11
19.495 14
19.496 8
19.497 10
19.498 12
19.499 11
19.500 12
19.501 13
19.502 5
19.503 11
19.504 12
19.505 7
19.506 11
19.507 12
19.508 4
19.509 11
19.510 13
19.511 4
19.512 10
19.513 10
19.514 5
19.515 11
19.516 14
19.517 8
19.518 12
19.519 9
19.520 18
19.521 17
19.522 7
19.523 4
19.524 12
19.525 13
19.526 12
19.526 15
19.527 12
19.528 12
19.529 9
19.530 9
19.531 11
19.532 17
19.533 15
19.534 10
19.535 16
19.536 20
19.537 10
19.538 16
19.539 17
19.540 9
19.541 18
19.542 11
19.543 13
19.544 10
19.545 13
19.546 11
19.547 15
19.548 12
19.549 17
19.550 16
19.551 12
19.552 18
19.553 6
19.554 8
19.555 10
19.556 16
19.557 9
19.558 15
19.559 18
19.560 18
19.561 12
19.562 11
19.563 12
19.564 7
19.565 14
19.566 7
19.567 10
19.568 10
19.569 7
19.570 10
19.571 5
19.572 8
19.572 10
19.573 21
19.574 13
19.575 11
19.576 19
19.577 15
19.578 8
19.579 15
19.580 15
19.581 4
19.582 9
19.583 11
19.584 9
19.585 21
19.586 8
19.587 10
19.588 12
19.589 13
19.590 10
19.591 11
19.592 8
19.593 12
19.594 9
19.595 11
19.596 7
19.597 14
19.598 11
19.599 14
19.600 19
19.601 11
19.602 15
19.603 19
19.604 11
19.605 14
19.606 14
19.607 10
19.608 7
19.609 18
19.610 8
19.611 2
19.612 19
19.613 9
19.614 16
19.615 14
19.616 13
19.617 9
19.618 10
19.619 10
19.620 10
19.620 9
19.621 10
19.622 12
19.623 13
19.624 13
19.625 15
19.626 10
19.627 7
19.628 9
19.629 11
19.630 23
19.631 8
19.632 10
19.633 10
19.634 5
19.635 7
19.636 6
19.637 7
19.638 11
19.639 15
19.640 11
19.641 8
19.642 12
19.643 8
19.644 16
19.645 16
19.646 9
19.647 9
19.648 9
19.649 9
19.650 13
19.651 21
19.652 8
19.653 8
19.654 12
19.655 6
19.656 15
19.657 14
19.658 13
19.659 16
19.660 9
19.661 13
19.662 14
19.663 6
19.664 15
19.665 16
19.666 10
19.667 8
19.668 13
19.669 12
19.670 7
19.671 15
19.672 9
19.673 11
19.673 16
19.674 10
19.675 5
19.676 11
19.677 25
19.678 4
19.679 6
19.680 9
19.681 6
19.682 19
19.683 11
19.684 14
19.685 20
19.686 7
19.687 15
19.688 16
19.689 12
19.690 11
19.691 12
19.692 12
19.693 12
19.694 8
19.695 13
19.696 13
19.697 13
19.698 17
19.699 10
19.700 15
19.701 16
19.702 9
19.703 8
19.704 11
19.705 14
19.706 13
19.707 10
19.708 9
19.709 16
19.710 16
19.711 2
19.712 12
19.713 11
19.714 15
19.715 20
19.716 9
19.717 9
19.718 7
19.719 12
19.720 15
19.721 14
19.722 13
19.723 10
19.724 15
19.725 15
19.726 6
19.727 13
19.728 11
19.729 4
19.729 12
19.730 15
19.731 7
19.732 12
19.733 12
19.734 11
19.735 11
19.736 13
19.737 16
19.738 8
19.739 13
19.740 9
19.741 18
19.742 6
19.743 14
19.744 15
19.745 8
19.746 15
19.747 15
19.748 12
19.749 4
19.750 15
19.751 11
19.752 10
19.753 22
19.754 9
19.755 2
19.756 15
19.757 10
19.758 7
19.759 18
19.760 14
19.761 11
19.762 7
19.763 11
19.764 7
19.765 8
19.766 15
19.767 9
19.768 18
19.769 17
19.770 9
19.771 13
19.772 10
19.773 7
19.774 14
19.775 18
19.776 11
19.777 15
19.778 10
19.779 16
19.780 14
19.781 19
19.782 8
19.783 9
19.784 10
19.785 7
19.786 5
19.787 12
19.788 16
19.789 14
19.790 10
19.791 9
19.791 9
19.792 18
19.793 10
19.794 7
19.795 6
19.796 15
19.797 12
19.798 16
19.799 9
19.800 16
19.801 13
19.802 11
19.803 19
19.804 15
19.805 5
19.806 12
19.807 12
19.808 15
19.809 15
19.810 18
19.811 7
19.812 11
19.813 17
19.814 6
19.815 13
19.816 13
19.817 8
19.818 6
19.819 11
19.820 3
19.821 11
19.822 22
19.823 8
19.824 12
19.825 14
19.826 9
19.827 10
19.828 11
19.829 7
19.830 11
19.831 11
19.832 14
19.833 13
19.834 11
19.835 6
19.836 11
19.837 13
19.838 13
19.839 15
19.840 12
19.841 8
19.842 10
19.843 9
19.844 11
19.845 14
19.846 16
19.847 15
19.848 9
19.849 13
19.850 7
19.851 15
19.852 10
19.853 6
19.854 13
19.855 13
19.856 11
19.857 13
19.858 8
19.859 5
19.860 13
19.860 20
19.861 13
19.862 16
19.863 19
19.864 21
19.865 8
19.866 8
19.867 5
19.868 12
19.869 19
19.870 10
19.871 12
19.872 11
19.873 17
19.874 11
19.875 14
19.876 7
19.877 15
19.878 10
19.879 14
19.880 4
19.881 16
19.882 9
19.883 11
19.884 14
19.885 7
19.886 15
19.887 12
19.888 10
19.889 16
19.890 16
19.891 11
19.892 12
19.893 13
19.894 8
19.895 6
19.896 7
19.897 10
19.898 12
19.899 13
19.900 12
19.901 14
19.902 11
19.903 16
19.904 21
19.905 9
19.906 9
19.907 11
19.908 14
19.909 12
19.910 10
19.911 8
19.912 8
19.913 8
19.914 15
19.915 9
19.916 9
19.917 10
19.918 9
19.919 9
19.920 12
19.921 13
19.922 7
19.923 16
19.924 12
19.925 20
19.926 18
19.927 16
19.928 15
19.929 11
19.930 12
19.931 7
19.932 16
19.933 13
19.934 9
19.935 14
19.936 11
19.937 15
19.938 7
19.939 12
19.940 11
19.940 13
19.941 14
19.942 14
19.943 16
19.944 7
19.945 12
19.946 14
19.947 14
19.948 9
19.949 17
19.950 13
19.951 9
19.952 8
19.953 11
19.954 8
19.955 16
19.956 11
19.957 11
19.958 8
19.959 13
19.960 15
19.961 12
19.962 7
19.963 15
19.964 12
19.965 7
19.966 9
19.967 12
19.968 8
19.969 12
19.970 12
19.971 13
19.972 8
19.973 10
19.974 6
19.975 13
19.976 10
19.977 7
19.978 13
19.979 12
19.980 12
19.981 10
19.982 18
19.983 9
19.984 12
19.985 7
19.986 8
19.987 10
19.988 11
19.989 20
19.990 14
19.991 19
19.992 6
19.993 14
19.994 9
19.995 12
19.996 14
19.997 10
19.998 5
19.999 8
20.000 9
20.001 5
20.002 12
20.003 13
20.004 4
20.005 12
20.006 7
20.007 7
20.008 19
20.009 15
20.010 12
20.011 10
20.012 16
20.013 10
20.014 20
20.015 11
20.016 7
20.017 13
20.018 12
20.019 8
20.020 12
20.021 12
20.022 5
20.023 13
20.024 16
20.025 10
20.026 10
20.027 23
20.028 9
20.029 19
20.030 6
20.031 12
20.032 13
20.033 10
20.034 7
20.035 11
20.036 15
20.037 12
20.038 10
20.039 10
20.039 14
20.040 14
20.041 11
20.042 12
20.043 12
20.044 12
20.045 5
20.046 18
20.047 7
20.048 9
20.049 14
20.050 12
20.051 13
20.052 13
20.053 11
20.054 16
20.055 10
20.056 10
20.057 10
20.058 11
20.059 15
20.060 8
20.061 6
20.062 15
20.063 3
20.064 10
20.065 7
20.066 11
20.067 13
20.068 13
20.069 5
20.070 11
20.071 16
20.072 12
20.073 12
20.074 10
20.075 10
20.076 19
20.077 5
20.078 16
20.079 14
20.080 11
20.081 11
20.082 11
20.083 13
20.084 3
20.085 19
20.086 3
20.087 11
20.088 9
20.089 7
20.090 5
20.091 20
20.092 7
20.093 4
20.094 13
20.095 20
20.096 11
20.097 11
20.098 7
20.099 4
20.100 13
20.101 9
20.102 19
20.103 15
20.104 16
20.105 10
20.106 12
20.107 15
20.108 11
20.109 14
20.110 8
20.111 13
20.112 11
20.113 19
20.114 8
20.115 13
20.116 8
20.117 11
20.118 19
20.119 20
20.120 16
20.121 19
20.122 12
20.123 6
20.124 14
20.125 7
20.126 12
20.127 21
20.128 9
20.129 13
20.130 6
20.131 10
20.132 11
20.133 16
20.134 15
20.135 11
20.136 14
20.137 9
20.138 15
20.139 11
20.140 10
20.141 6
20.142 23
20.143 12
20.144 3
20.145 12
20.146 15
20.147 11
20.148 11
20.149 6
20.150 8
20.151 13
20.152 10
20.153 13
20.154 9
20.155 7
20.156 10
20.157 17
20.158 11
20.159 17
20.160 14
20.161 7
20.162 7
20.163 19
20.164 7
20.165 9
20.166 13
20.167 10
20.168 7
20.169 16
20.170 14
20.171 16
20.172 18
20.173 11
20.174 9
20.175 9
20.176 14
20.177 14
20.178 12
20.179 12
20.180 17
20.181 14
20.181 11
20.182 9
20.183 13
20.184 6
20.185 8
20.186 13
20.187 17
20.188 15
20.189 13
20.190 15
20.191 6
20.192 15
20.193 16
20.194 6
20.195 17
20.196 11
20.197 11
20.198 13
20.199 8
20.200 12
20.201 14
20.202 9
20.203 9
20.204 11
20.205 8
20.206 11
20.207 16
20.208 8
20.209 5
20.210 11
20.211 16
20.212 14
20.213 16
20.214 8
20.215 10
20.216 19
20.217 11
20.218 13
20.219 10
20.220 9
20.221 16
20.222 9
20.223 13
20.224 16
20.225 8
20.226 17
20.227 6
20.228 18
20.229 17
20.230 14
20.231 19
20.232 17
20.233 12
20.234 17
20.235 14
20.236 14
20.237 19
20.238 15
20.239 13
20.240 14
20.241 15
20.242 11
20.243 15
20.244 10
20.245 15
20.246 13
20.247 11
20.248 9
20.249 20
20.250 5
20.251 4
20.252 16
20.253 10
20.254 13
20.255 12
20.256 15
20.257 9
20.258 16
20.259 8
20.260 12
20.261 14
20.262 16
20.263 4
20.264 13
20.265 15
20.266 7
20.267 11
20.268 10
20.269 17
20.270 16
20.271 21
20.272 8
20.273 10
20.274 8
20.275 6
20.276 18
20.277 17
20.278 5
20.279 9
20.280 10
20.281 11
20.282 17
20.283 13
20.284 16
20.285 17
20.286 15
20.287 15
20.288 13
20.289 20
20.290 16
20.291 18
20.292 15
20.293 10
20.294 12
20.295 14
20.296 8
20.297 6
20.298 9
20.299 11
20.300 9
20.301 6
20.302 16
20.303 12
20.304 12
20.305 14
20.306 18
20.307 14
20.308 14
20.309 18
20.310 16
20.311 12
20.312 19
20.313 9
20.314 12
20.315 10
20.316 7
20.317 4
20.318 16
20.319 19
20.320 6
20.321 22
20.322 9
20.323 13
20.324 12
20.325 19
20.326 8
20.327 13
20.328 13
20.329 16
20.330 14
20.331 7
20.332 14
20.333 10
20.334 9
20.335 14
20.336 6
20.337 11
20.338 14
20.339 17
20.340 12
20.341 10
20.342 13
20.343 13
20.344 7
20.345 11
20.346 19
20.347 13
20.348 7
20.349 12
20.350 9
20.351 13
20.352 8
20.353 10
20.354 13
20.355 13
20.356 10
20.357 9
20.358 19
20.359 6
20.360 11
20.361 8
20.362 23
20.363 13
20.364 16
20.365 7
20.366 12
20.367 12
20.368 15
20.369 9
20.370 16
20.371 8
20.372 12
20.373 12
20.374 8
20.375 13
20.376 22
20.377 6
20.378 6
20.379 16
20.380 6
20.381 4
20.382 18
20.383 12
20.384 9
20.385 12
20.386 10
20.387 14
20.388 11
20.389 16
20.390 13
20.391 14
20.392 17
20.393 8
20.394 5
20.395 12
20.396 13
20.397 9
20.398 4
20.399 12
20.400 13
20.401 10
20.402 14
20.403 12
20.404 9
20.405 13
20.406 10
20.407 12
20.408 12
20.409 18
20.410 12
20.411 17
20.412 13
20.413 5
20.414 11
20.415 10
20.416 9
20.417 11
20.418 7
20.419 9
20.420 9
20.421 8
20.422 9
20.423 13
20.424 12
20.425 13
20.426 13
20.427 17
20.428 10
20.429 8
20.430 10
20.431 18
20.432 11
20.433 7
20.434 12
20.435 9
20.436 11
20.437 8
20.438 12
20.439 8
20.440 16
20.441 11
20.442 18
20.443 8
20.444 17
20.445 17
20.446 10
20.447 15
20.448 8
20.449 9
20.450 8
20.451 20
20.452 13
20.453 12
20.454 7
20.455 8
20.456 16
20.457 8
20.458 9
20.459 6
20.460 14
20.461 13
20.462 12
20.463 9
20.464 10
20.465 13
20.466 16
20.467 10
20.468 18
20.469 10
20.470 14
20.471 12
20.472 12
20.473 9
20.474 13
20.475 9
20.476 9
20.477 6
20.478 10
20.479 10
20.480 17
20.481 10
20.482 8
20.483 13
20.484 11
20.485 10
20.486 9
20.487 12
20.488 5
20.489 8
20.490 9
20.491 6
20.492 12
20.493 9
20.494 12
20.495 13
20.496 14
20.497 9
20.498 9
20.499 11
20.500 13
20.501 11
20.502 7
20.503 17
20.504 13
20.505 21
20.506 12
20.507 9
20.508 8
20.509 10
20.510 17
20.511 13
20.512 14
20.513 16
20.514 10
20.515 7
20.516 17
20.517 12
20.518 11
20.519 18
20.520 18
20.521 7
20.522 20
20.523 7
20.524 10
20.525 16
20.526 7
20.527 8
20.528 11
20.529 11
20.530 4
20.531 11
20.532 20
20.533 12
20.534 8
20.535 12
20.536 9
20.537 16
20.538 9
20.539 10
20.540 19
20.541 6
20.542 14
20.543 16
20.544 18
20.545 6
20.546 13
20.547 10
20.548 10
20.549 19
20.550 13
20.551 8
20.552 16
20.553 10
20.554 4
20.555 12
20.556 12
20.557 11
20.558 16
20.559 20
20.560 11
20.561 7
20.562 9
20.563 7
20.564 18
20.565 11
20.566 12
20.567 16
20.568 21
20.569 8
20.570 15
20.571 13
20.572 11
20.573 9
20.574 21
20.575 13
20.576 8
20.577 17
20.578 10
20.579 11
20.580 10
20.581 14
20.582 11
20.583 4
20.584 16
20.585 13
20.586 11
20.587 6
20.588 12
20.589 12
20.590 18
20.591 14
20.593 14
20.594 8
20.595 11
20.596 16
20.597 11
20.598 8
20.599 9
20.600 10
20.601 10
20.602 15
20.603 7
20.604 12
20.605 17
20.606 10
20.607 13
20.608 11
20.609 10
20.610 17
20.611 18
20.612 15
20.613 18
20.614 12
20.615 14
20.616 8
20.617 8
20.618 10
20.619 15
20.620 11
20.621 11
20.622 17
20.623 10
20.624 8
20.625 9
20.626 10
20.627 6
20.628 11
20.629 8
20.630 12
20.631 6
20.632 4
20.633 10
20.634 12
20.635 7
20.636 12
20.637 12
20.638 14
20.639 10
20.640 14
20.641 6
20.642 13
20.643 11
20.644 10
20.645 12
20.646 13
20.647 16
20.648 10
20.649 18
20.650 15
20.651 10
20.652 15
20.653 11
20.654 9
20.655 13
20.656 15
20.657 12
20.658 15
20.659 7
20.660 8
20.661 11
20.662 12
20.663 11
20.664 11
20.665 10
20.666 14
20.667 8
20.668 18
20.669 12
20.670 15
20.671 12
20.672 9
20.673 15
20.674 16
20.675 5
20.676 18
20.677 11
20.678 8
20.679 14
20.680 10
20.681 8
20.682 17
20.683 10
20.684 7
20.685 19
20.686 5
20.687 13
20.688 12
20.689 11
20.690 6
20.691 16
20.692 9
20.693 7
20.694 12
20.695 18
20.696 12
20.697 15
20.698 17
20.699 12
20.700 15
20.701 10
20.702 12
20.703 14
20.704 16
20.705 11
20.706 12
20.707 13
20.708 11
20.709 13
20.710 13
20.711 11
20.712 12
20.713 10
20.714 9
20.715 12
20.716 15
20.717 9
20.718 20
20.719 7
20.720 8
20.721 13
20.722 17
20.723 6
20.724 5
20.725 20
20.726 12
20.727 12
20.728 10
20.729 9
20.730 10
20.731 18
20.732 12
20.733 22
20.734 15
20.735 10
20.737 15
20.738 9
20.739 10
20.740 14
20.741 9
20.742 9
20.743 20
20.744 17
20.745 12
20.746 9
20.747 11
20.748 10
20.749 8
20.750 13
20.751 8
20.752 14
20.753 10
20.754 7
20.755 10
20.756 20
20.757 16
20.758 7
20.759 19
20.760 10
20.761 16
20.762 13
20.763 11
20.764 13
20.765 9
20.766 14
20.767 20
20.768 15
20.769 11
20.770 9
20.771 7
20.772 14
20.773 14
20.774 10
20.775 9
20.776 14
20.777 11
20.778 9
20.779 20
20.780 7
20.781 13
20.782 11
20.783 22
20.784 12
20.785 5
20.786 16
20.787 9
20.788 8
20.789 16
20.790 9
20.791 10
20.792 13
20.793 2
20.794 20
20.795 13
20.796 15
20.797 10
20.798 9
20.799 6
20.800 9
20.801 10
20.802 6
20.803 16
20.804 11
20.805 8
20.806 14
20.807 4
20.808 10
20.809 7
20.810 19
20.811 10
20.812 19
20.813 8
20.814 7
20.815 12
20.816 11
20.817 16
20.818 9
20.819 16
20.820 8
20.821 15
20.822 11
20.823 6
20.824 16
20.825 10
20.826 4
20.827 18
20.828 12
20.829 5
20.830 7
20.831 13
20.832 14
20.833 18
20.834 14
20.835 12
20.836 11
20.838 8
20.839 4
20.840 15
20.841 9
20.842 8
20.843 18
20.844 13
20.845 10
20.846 12
20.847 5
20.848 10
20.849 18
20.850 8
20.851 11
20.852 10
20.853 7
20.854 20
20.855 10
20.856 6
20.857 14
20.858 13
20.859 13
20.860 9
20.861 13
20.862 13
20.863 6
20.864 15
20.865 5
20.866 8
20.867 12
20.868 12
20.869 7
20.870 15
20.871 6
20.872 7
20.873 14
20.874 16
20.875 9
20.876 14
20.877 8
20.878 11
20.879 12
20.880 13
20.881 10
20.882 17
20.883 9
20.884 9
20.885 11
20.886 9
20.887 8
20.888 13
20.889 14
20.890 13
20.891 20
20.892 11
20.893 9
20.894 8
20.895 15
20.896 12
20.897 8
20.898 19
20.899 13
20.900 17
20.901 8
20.902 6
20.903 8
20.904 9
20.905 11
20.906 14
20.907 12
20.908 17
20.909 13
20.910 15
20.911 9
20.912 21
20.913 12
20.914 11
20.915 19
20.916 13
20.917 9
20.918 8
20.920 11
20.921 8
20.922 15
20.923 5
20.924 8
20.925 15
20.926 12
20.927 5
20.928 10
20.929 8
20.930 8
20.931 13
20.932 11
20.933 5
20.934 13
20.935 19
20.936 9
20.937 12
20.938 14
20.939 7
20.940 16
20.941 8
20.942 5
20.943 11
20.944 12
20.945 8
20.946 7
20.947 10
20.948 4
20.949 15
20.950 14
20.951 8
20.952 13
20.953 13
20.954 9
20.955 7
20.956 11
20.957 3
20.958 9
20.959 11
20.960 4
20.961 14
20.962 17
20.963 12
20.964 12
20.965 9
20.966 9
20.967 15
20.968 20
20.969 15
20.970 10
20.971 9
20.972 13
20.973 8
20.974 9
20.975 10
20.976 11
20.977 10
20.978 10
20.979 17
20.980 13
20.981 10
20.982 12
20.983 23
20.984 9
20.985 10
20.986 13
20.987 5
20.988 18
20.989 7
20.991 11
20.992 16
20.993 11
20.994 7
20.995 18
20.996 14
20.997 10
20.998 11
20.999 10
21.000 5
21.001 14
21.002 11
21.003 9
21.004 11
21.005 12
21.006 5
21.007 10
21.008 20
21.009 11
21.010 7
21.011 13
21.012 8
21.013 15
21.014 9
21.015 13
21.016 12
21.017 15
21.018 9
21.019 19
21.020 14
21.021 12
21.022 13
21.023 14
21.024 9
21.025 19
21.026 10
21.027 9
21.028 17
21.029 17
21.030 10
21.031 20
21.032 6
21.033 7
21.034 11
21.035 15
21.036 12
21.037 16
21.038 10
21.039 3
21.040 9
21.041 9
21.042 11
21.043 16
21.044 8
21.045 11
21.046 15
21.047 18
21.048 16
21.049 16
21.050 18
21.051 4
21.052 14
21.053 16
21.055 5
21.056 14
21.057 7
21.058 3
21.059 10
21.060 8
21.061 11
21.062 15
21.063 12
21.064 4
21.065 11
21.066 11
21.067 3
21.068 14
21.069 8
21.070 10
21.071 7
21.072 15
21.073 14
21.074 9
21.075 17
21.076 5
21.077 14
21.078 10
21.079 9
21.080 17
21.081 12
21.082 9
21.083 16
21.084 9
21.085 8
21.086 7
21.087 9
21.088 13
21.089 8
21.090 5
21.091 7
21.092 12
21.093 9
21.094 15
21.095 13
21.096 13
21.097 14
21.098 14
21.099 14
21.100 8
21.101 16
21.102 12
21.103 11
21.104 11
21.105 9
21.106 15
21.107 9
21.108 7
21.109 12
21.110 17
21.111 7
21.113 11
21.114 19
21.115 18
21.116 10
21.117 10
21.118 9
21.119 8
21.120 14
21.121 11
21.122 6
21.123 16
21.124 7
21.125 12
21.126 8
21.127 10
21.128 16
21.129 15
21.130 12
21.131 5
21.132 8
21.133 9
21.134 7
21.135 14
21.136 8
21.137 9
21.138 13
21.139 21
21.140 6
21.141 10
21.142 9
21.143 11
21.144 13
21.145 13
21.146 10
21.147 9
21.148 9
21.149 14
21.150 13
21.151 11
21.152 9
21.153 10
21.154 12
21.155 6
21.156 18
21.157 6
21.158 7
21.159 9
21.160 8
21.161 12
21.162 7
21.163 8
21.164 12
21.165 17
21.166 13
21.168 10
21.169 12
21.170 15
21.171 13
21.172 11
21.173 13
21.174 11
21.175 13
21.176 11
21.177 8
21.178 18
21.179 9
21.180 8
21.181 13
21.182 18
21.183 9
21.184 11
21.185 10
21.186 10
21.187 7
21.188 10
21.189 16
21.190 9
21.191 10
21.192 6
21.193 9
21.194 16
21.195 8
21.196 19
21.197 8
21.198 13
21.199 11
21.200 9
21.201 11
21.202 12
21.203 8
21.204 5
21.205 17
21.206 14
21.207 10
21.208 11
21.209 5
21.210 13
21.211 15
21.212 17
21.213 9
21.214 11
21.215 11
21.216 9
21.218 9
21.219 21
21.220 9
21.221 16
21.222 16
21.223 11
21.224 6
21.225 18
21.226 10
21.227 16
21.228 13
21.229 9
21.230 17
21.231 4
21.232 11
21.233 10
21.234 13
21.235 8
21.236 13
21.237 8
21.238 11
21.239 9
21.240 16
21.241 15
21.242 6
21.243 17
21.244 6
21.245 15
21.246 6
21.247 7
21.248 8
21.249 11
21.250 9
21.251 12
21.252 12
21.253 12
21.254 15
21.255 15
21.256 9
21.257 11
21.258 14
21.259 9
21.260 18
21.261 19
21.262 8
21.263 10
21.264 8
21.266 14
21.267 12
21.268 12
21.269 7
21.270 9
21.271 9
21.272 12
21.273 14
21.274 10
21.275 16
21.276 21
21.277 13
21.278 6
21.279 11
21.280 15
21.281 9
21.282 6
21.283 7
21.284 9
21.285 15
21.286 16
21.287 11
21.288 14
21.289 14
21.290 8
21.291 13
21.292 9
21.293 10
21.294 11
21.295 14
21.296 13
21.297 11
21.298 12
21.299 8
21.300 11
21.301 10
21.302 8
21.303 7
21.304 7
21.305 8
21.306 18
21.307 15
21.308 8
21.309 10
21.310 17
21.312 10
21.313 12
21.314 9
21.315 10
21.316 15
21.317 11
21.318 13
21.319 13
21.320 16
21.321 6
21.322 8
21.323 11
21.324 12
21.325 12
21.326 20
21.327 8
21.328 14
21.329 13
21.330 13
21.331 11
21.332 8
21.333 15
21.334 8
21.335 10
21.336 14
21.337 12
21.338 21
21.339 12
21.340 13
21.341 9
21.342 5
21.343 9
21.344 19
21.345 16
21.346 13
21.347 12
21.348 9
21.349 5
21.350 14
21.351 16
21.352 21
21.353 12
21.355 10
21.356 14
21.357 14
21.358 9
21.359 12
21.360 14
21.361 6
21.362 10
21.363 8
21.364 18
21.365 15
21.366 12
21.367 10
21.368 13
21.369 12
21.370 9
21.371 13
21.372 14
21.373 8
21.374 18
21.375 14
21.376 10
21.377 12
21.378 14
21.379 9
21.380 19
21.381 12
21.382 8
21.383 17
21.384 11
21.385 10
21.386 12
21.387 15
21.388 14
21.389 5
21.390 10
21.391 11
21.392 18
21.393 5
21.394 15
21.395 20
21.397 9
21.398 9
21.399 11
21.400 12
21.401 10
21.402 15
21.403 13
21.404 8
21.405 8
21.406 11
21.407 8
21.408 6
21.409 10
21.410 7
21.411 13
21.412 12
21.413 8
21.414 17
21.415 11
21.416 14
21.417 16
21.418 13
21.419 15
21.420 14
21.421 8
21.422 6
21.423 16
21.424 19
21.425 16
21.426 11
21.427 14
21.428 10
21.429 22
21.430 7
21.431 4
21.432 8
21.433 11
21.434 9
21.435 14
21.437 11
21.438 9
21.439 5
21.440 14
21.441 11
21.442 13
21.443 17
21.444 9
21.445 6
21.446 14
21.447 12
21.448 7
21.449 11
21.450 13
21.451 14
21.452 14
21.453 15
21.454 16
21.455 12
21.456 11
21.457 10
21.458 13
21.459 4
21.460 20
21.461 8
21.462 10
21.463 15
21.464 10
21.465 7
21.466 12
21.467 9
21.468 8
21.469 9
21.470 6
21.471 11
21.472 7
21.473 11
21.475 7
21.476 13
21.477 10
21.478 8
21.479 8
21.480 9
21.481 12
21.482 15
21.483 9
21.484 20
21.485 6
21.486 7
21.487 13
21.488 12
21.489 9
21.490 8
21.491 5
21.492 12
21.493 12
21.494 15
21.495 12
21.496 10
21.497 9
21.498 11
21.499 12
21.500 12
21.501 14
21.502 12
21.503 12
21.504 12
21.505 13
21.506 12
21.507 20
21.508 10
21.509 17
21.510 4
21.511 7
21.513 12
21.514 7
21.515 8
21.516 16
21.517 12
21.518 13
21.519 12
21.520 16
21.521 8
21.522 15
21.523 11
21.524 10
21.525 13
21.526 12
21.527 18
21.528 11
21.529 16
21.530 11
21.531 7
21.532 15
21.533 7
21.534 22
21.535 11
21.536 11
21.537 12
21.538 13
21.539 8
21.540 9
21.541 12
21.542 9
21.543 12
21.544 12
21.545 3
21.546 12
21.547 13
21.549 15
21.550 10
21.551 8
21.552 11
21.553 12
21.554 9
21.555 11
21.556 20
21.557 8
21.558 11
21.559 8
21.560 14
21.561 9
21.562 10
21.563 11
21.564 4
21.565 20
21.566 9
21.567 6
21.568 13
21.569 10
21.570 10
21.571 7
21.572 4
21.573 14
21.574 15
21.575 12
21.576 7
21.577 18
21.578 24
21.579 11
21.580 11
21.581 12
21.582 7
21.584 8
21.585 17
21.586 19
21.587 12
21.588 14
21.589 7
21.590 18
21.591 10
21.592 8
21.593 15
21.594 11
21.595 9
21.596 10
21.597 9
21.598 6
21.599 10
21.600 16
21.601 12
21.602 8
21.603 11
21.604 7
21.605 8
21.606 15
21.607 11
21.608 10
21.609 8
21.610 8
21.611 11
21.612 14
21.613 6
21.614 17
21.615 11
21.616 10
21.618 15
21.619 11
21.620 14
21.621 11
21.622 10
21.623 10
21.624 15
21.625 11
21.626 13
21.627 12
21.628 11
21.629 12
21.630 16
21.631 8
21.632 8
21.633 11
21.634 12
21.635 13
21.636 19
21.637 10
21.638 8
21.639 10
21.640 10
21.641 9
21.642 16
21.643 24
21.644 11
21.645 19
21.646 8
21.647 12
21.648 14
21.649 17
21.650 3
21.652 16
21.653 11
21.654 13
21.655 18
21.656 18
21.657 11
21.658 18
21.659 12
21.660 10
21.661 12
21.662 14
21.663 11
21.664 19
21.665 10
21.666 9
21.667 13
21.668 10
21.669 4
21.670 14
21.671 10
21.672 11
21.673 16
21.674 12
21.675 9
21.676 12
21.677 14
21.678 11
21.679 11
21.680 15
21.681 6
21.682 14
21.684 8
21.685 12
21.686 12
21.687 12
21.688 14
21.689 11
21.690 7
21.691 13
21.692 13
21.693 17
21.694 8
21.695 5
21.696 6
21.697 17
21.698 12
21.699 13
21.700 7
21.701 11
21.702 5
21.703 9
21.704 19
21.705 9
21.706 12
21.707 18
21.708 17
21.709 7
21.710 10
21.711 13
21.712 14
21.713 24
21.714 11
21.716 5
21.717 14
21.718 15
21.719 13
21.720 16
21.721 11
21.722 7
21.723 5
21.724 9
21.725 4
21.726 10
21.727 5
21.728 16
21.729 15
21.730 13
21.731 9
21.732 14
21.733 14
21.734 15
21.735 10
21.736 8
21.737 9
21.738 8
21.739 14
21.740 15
21.741 14
21.742 8
21.743 11
21.744 9
21.745 14
21.747 11
21.748 12
21.749 12
21.750 10
21.751 14
21.752 10
21.753 10
21.754 12
21.755 11
21.756 10
21.757 10
21.758 13
21.759 10
21.760 18
21.761 8
21.762 11
21.763 6
21.764 8
21.765 12
21.766 10
21.767 11
21.768 10
21.769 9
21.770 15
21.771 4
21.772 7
21.773 12
21.774 6
21.775 7
21.777 6
21.778 16
21.779 14
21.780 19
21.781 11
21.782 6
21.783 12
21.784 11
21.785 11
21.786 8
21.787 13
21.788 11
21.789 9
21.790 9
21.791 17
21.792 15
21.793 8
21.794 12
21.795 6
21.796 8
21.797 13
21.798 15
21.799 9
21.800 15
21.801 14
21.802 6
21.803 20
21.804 8
21.805 11
21.807 16
21.808 12
21.809 10
21.810 16
21.811 20
21.812 10
21.813 17
21.814 11
21.815 18
21.816 18
21.817 11
21.818 10
21.819 4
21.820 9
21.821 13
21.822 14
21.823 12
21.824 11
21.825 18
21.826 11
21.827 9
21.828 7
21.829 11
21.830 6
21.831 12
21.832 13
21.833 8
21.834 14
21.836 9
21.837 8
21.838 14
21.839 12
21.840 6
21.841 9
21.842 9
21.843 10
21.844 12
21.845 12
21.846 17
21.847 13
21.848 12
21.849 7
21.850 7
21.851 19
21.852 9
21.853 17
21.854 6
21.855 8
21.856 14
21.857 10
21.858 11
21.859 13
21.860 16
21.861 8
21.862 11
21.863 13
21.865 9
21.866 15
21.867 17
21.868 7
21.869 9
21.870 11
21.871 12
21.872 15
21.873 5
21.874 15
21.875 12
21.876 9
21.877 12
21.878 11
21.879 16
21.880 8
21.881 15
21.882 11
21.883 9
21.884 15
21.885 13
21.886 10
21.887 9
21.888 11
21.889 9
21.890 11
21.891 14
21.893 11
21.894 13
21.895 16
21.896 12
21.897 8
21.898 10
21.899 9
21.900 12
21.901 13
21.902 16
21.903 12
21.904 9
21.905 12
21.906 10
21.907 18
21.908 8
21.909 15
21.910 17
21.911 11
21.912 14
21.913 9
21.914 10
21.915 12
21.916 13
21.917 11
21.918 17
21.920 16
21.921 9
21.922 15
21.923 5
21.924 6
21.925 14
21.926 8
21.927 10
21.928 13
21.929 19
21.930 8
21.931 13
21.932 17
21.933 6
21.934 15
21.935 12
21.936 10
21.937 22
21.938 7
21.939 10
21.940 15
21.941 15
21.942 9
21.943 12
21.944 11
21.945 11
21.947 13
21.948 15
21.949 15
21.950 9
21.951 9
21.952 10
21.953 15
21.954 8
21.955 8
21.956 16
21.957 11
21.958 5
21.959 11
21.960 15
21.961 12
21.962 12
21.963 7
21.964 11
21.965 14
21.966 20
21.967 8
21.968 5
21.969 12
21.970 11
21.971 9
21.972 13
21.974 10
21.975 9
21.976 10
21.977 12
21.978 17
21.979 7
21.980 10
21.981 11
21.982 18
21.983 4
21.984 15
21.985 14
21.986 14
21.987 10
21.988 11
21.989 6
21.990 12
21.991 6
21.992 11
21.993 13
21.994 14
21.995 10
21.996 18
21.997 8
21.998 3
22.000 7
22.001 10
22.002 7
22.003 17
22.004 14
22.005 10
22.006 12
22.007 18
22.008 6
22.009 11
22.010 11
22.011 13
22.012 19
22.013 14
22.014 8
22.015 16
22.016 13
22.017 11
22.018 11
22.019 13
22.020 8
22.021 4
22.022 16
22.023 6
22.024 12
22.026 3
22.027 12
22.028 8
22.029 10
22.030 18
22.031 14
22.032 7
22.033 13
22.034 19
22.035 18
22.036 13
22.037 14
22.038 11
22.039 6
22.040 13
22.041 12
22.042 5
22.043 16
22.044 10
22.045 7
22.046 13
22.047 14
22.048 10
22.049 15
22.050 15
22.052 12
22.053 13
22.054 9
22.055 12
22.056 8
22.057 12
22.058 9
22.059 9
22.060 8
22.061 9
22.062 15
22.063 10
22.064 4
22.065 17
22.066 22
22.067 15
22.068 13
22.069 24
22.070 16
22.071 13
22.072 12
22.073 7
22.074 17
22.075 14
22.077 11
22.078 11
22.079 14
22.080 17
22.081 11
22.082 16
22.083 11
22.084 7
22.085 9
22.086 11
22.087 7
22.088 7
22.089 14
22.090 14
22.091 11
22.092 9
22.093 8
22.094 16
22.095 6
22.096 17
22.097 19
22.098 6
22.099 14
22.100 10
22.102 7
22.103 9
22.104 14
22.105 7
22.106 14
22.107 11
22.108 6
22.109 7
22.110 12
22.111 9
22.112 15
22.113 7
22.114 3
22.115 13
22.116 7
22.117 10
22.118 10
22.119 7
22.120 8
22.121 18
22.122 10
22.123 6
22.124 18
22.126 13
22.127 8
22.128 17
22.129 16
22.130 5
22.131 16
22.132 16
22.133 14
22.134 15
22.135 12
22.136 10
22.137 6
22.138 9
22.139 9
22.140 11
22.141 14
22.142 9
22.143 9
22.144 13
22.145 11
22.146 12
22.147 11
22.148 9
22.150 12
22.151 11
22.152 12
22.153 13
22.154 10
22.155 10
22.156 15
22.157 12
22.158 8
22.159 12
22.160 8
22.161 7
22.162 14
22.163 8
22.164 17
22.165 15
22.166 6
22.167 9
22.168 11
22.169 11
22.170 12
22.171 16
22.172 10
22.174 10
22.175 7
22.176 12
22.177 11
22.178 13
22.179 8
22.180 8
22.181 14
22.182 9
22.183 11
22.184 10
22.185 14
22.186 11
22.187 13
22.188 15
22.189 8
22.190 13
22.191 12
22.192 10
22.193 15
22.194 10
22.195 9
22.196 13
22.198 14
22.199 5
22.200 13
22.201 11
22.202 9
22.203 15
22.204 11
22.205 8
22.206 17
22.207 6
22.208 10
22.209 9
22.210 6
22.211 7
22.212 16
22.213 14
22.214 9
22.215 12
22.216 14
22.217 13
22.218 23
22.219 12
22.221 13
22.222 12
22.223 23
22.224 4
22.225 14
22.226 12
22.227 10
22.228 13
22.229 20
22.230 9
22.231 21
22.232 9
22.233 9
22.234 15
22.235 13
22.236 7
22.237 10
22.238 18
22.239 4
22.240 16
22.241 10
22.242 7
22.244 19
22.245 9
22.246 14
22.247 17
22.248 15
22.249 10
22.250 20
22.251 10
22.252 16
22.253 14
22.254 5
22.255 14
22.256 12
22.257 14
22.258 4
22.259 19
22.260 17
22.261 9
22.262 14
22.263 13
22.264 7
22.265 10
22.267 18
22.268 7
22.269 9
22.270 11
22.271 9
22.272 10
22.273 14
22.274 13
22.275 4
22.276 6
22.277 6
22.278 11
22.279 21
22.280 12
22.281 10
22.282 13
22.283 4
22.284 13
22.285 18
22.286 19
22.287 17
22.289 11
22.290 12
22.291 16
22.292 10
22.293 12
22.294 24
22.295 7
22.296 13
22.297 6
22.298 8
22.299 8
22.300 20
22.301 8
22.302 7
22.303 11
22.304 20
22.305 10
22.306 12
22.307 21
22.308 7
22.309 13
22.311 14
22.312 17
22.313 11
22.314 9
22.315 6
22.316 11
22.317 16
22.318 11
22.319 11
22.320 10
22.321 9
22.322 16
22.323 10
22.324 13
22.325 14
22.326 13
22.327 13
22.328 12
22.329 15
22.330 8
22.331 17
22.333 11
22.334 15
22.335 14
22.336 17
22.337 15
22.338 14
22.339 13
22.340 11
22.341 18
22.342 20
22.343 20
22.344 22
22.345 16
22.346 7
22.347 18
22.348 11
22.349 12
22.350 11
22.351 14
22.352 8
22.353 20
22.355 14
22.356 14
22.357 16
22.358 13
22.359 8
22.360 12
22.361 14
22.362 13
22.363 11
22.364 11
22.365 14
22.366 14
22.367 18
22.368 17
22.369 16
22.370 17
22.371 18
22.372 11
22.373 14
22.374 14
22.375 11
22.377 6
22.378 7
22.379 14
22.380 9
22.381 6
22.382 8
22.383 12
22.384 10
22.385 11
22.386 11
22.387 10
22.388 10
22.389 18
22.390 11
22.391 9
22.392 10
22.393 9
22.394 17
22.395 14
22.396 10
22.398 11
22.399 10
22.400 12
22.401 19
22.402 11
22.403 13
22.404 17
22.405 6
22.406 9
22.407 16
22.408 17
22.409 10
22.410 16
22.411 5
22.412 8
22.413 16
22.414 12
22.415 15
22.416 26
22.417 15
22.419 12
22.420 15
22.421 9
22.422 8
22.423 13
22.424 12
22.425 5
22.426 17
22.427 9
22.428 17
22.429 17
22.430 12
22.431 7
22.432 12
22.433 12
22.434 9
22.435 16
22.436 10
22.437 7
22.438 12
22.440 6
22.441 9
22.442 19
22.443 8
22.444 9
22.445 10
22.446 14
22.447 6
22.448 6
22.449 14
22.450 6
22.451 15
22.452 13
22.453 11
22.454 10
22.455 12
22.456 4
22.457 14
22.458 14
22.459 4
22.461 15
22.462 14
22.463 10
22.464 18
22.465 12
22.466 8
22.467 14
22.468 12
22.469 10
22.470 11
22.471 8
22.472 15
22.473 13
22.474 18
22.475 12
22.476 14
22.477 12
22.478 20
22.479 20
22.481 13
22.482 5
22.483 13
22.484 16
22.485 12
22.486 14
22.487 13
22.488 9
22.489 14
22.490 16
22.491 7
22.492 13
22.493 13
22.494 11
22.495 17
22.496 18
22.497 11
22.498 17
22.499 10
22.500 7
22.502 18
22.503 7
22.504 12
22.505 12
22.506 13
22.507 5
22.508 12
22.509 15
22.510 13
22.511 16
22.512 10
22.513 13
22.514 16
22.515 6
22.516 10
22.517 13
22.518 16
22.519 7
22.520 24
22.522 18
22.523 9
22.524 13
22.525 10
22.526 11
22.527 17
22.528 9
22.529 6
22.530 8
22.531 11
22.532 12
22.533 14
22.534 16
22.535 8
22.536 8
22.537 16
22.538 14
22.539 13
22.540 12
22.542 9
22.543 13
22.544 14
22.545 11
22.546 15
22.547 8
22.548 8
22.549 11
22.550 13
22.551 5
22.552 11
22.553 19
22.554 8
22.555 5
22.556 14
22.557 6
22.558 11
22.559 16
22.560 6
22.562 10
22.563 19
22.564 18
22.565 11
22.566 14
22.567 9
22.568 15
22.569 16
22.570 11
22.571 8
22.572 15
22.573 5
22.574 12
22.575 10
22.576 7
22.577 7
22.578 10
22.579 11
22.581 18
22.582 7
22.583 8
22.584 13
22.585 13
22.586 10
22.587 11
22.588 8
22.589 5
22.590 22
22.591 17
22.592 12
22.593 18
22.594 10
22.595 13
22.596 21
22.597 12
22.598 10
22.599 11
22.601 10
22.602 12
22.603 15
22.604 4
22.605 10
22.606 18
22.607 21
22.608 8
22.609 15
22.610 6
22.611 12
22.612 15
22.613 7
22.614 9
22.615 15
22.616 11
22.617 7
22.618 9
22.620 13
22.621 7
22.622 14
22.623 4
22.624 6
22.625 13
22.626 11
22.627 6
22.628 8
22.629 14
22.630 8
22.631 17
22.632 10
22.633 9
22.634 8
22.635 14
22.636 5
22.637 17
22.639 3
22.640 9
22.641 15
22.642 13
22.643 6
22.644 13
22.645 15
22.646 9
22.647 19
22.648 13
22.649 11
22.650 10
22.651 9
22.652 11
22.653 16
22.654 15
22.655 11
22.656 11
22.658 14
22.659 6
22.660 15
22.661 8
22.662 10
22.663 11
22.664 17
22.665 8
22.666 10
22.667 17
22.668 12
22.669 8
22.670 9
22.671 8
22.672 19
22.673 21
22.674 16
22.675 20
22.677 10
22.678 17
22.679 15
22.680 15
22.681 17
22.682 10
22.683 14
22.684 8
22.685 12
22.686 14
22.687 10
22.688 15
22.689 6
22.690 6
22.691 14
22.692 16
22.693 16
22.694 13
22.696 9
22.697 11
22.698 8
22.699 7
22.700 13
22.701 13
22.702 10
22.703 10
22.704 15
22.705 11
22.706 3
22.707 11
22.708 11
22.709 12
22.710 14
22.711 15
22.712 19
22.714 17
22.715 17
22.716 10
22.717 18
22.718 25
22.719 11
22.720 13
22.721 20
22.722 16
22.723 11
22.724 5
22.725 9
22.726 12
22.727 13
22.728 12
22.729 13
22.730 20
22.731 17
22.733 17
22.734 19
22.735 15
22.736 10
22.737 12
22.738 10
22.739 9
22.740 13
22.741 14
22.742 14
22.743 15
22.744 10
22.745 13
22.746 15
22.747 9
22.748 7
22.749 8
22.751 18
22.752 13
22.753 12
22.754 10
22.755 8
22.756 12
22.757 8
22.758 7
22.759 15
22.760 6
22.761 14
22.762 9
22.763 11
22.764 12
22.765 10
22.766 9
22.767 17
22.769 15
22.770 8
22.771 12
22.772 11
22.773 8
22.774 11
22.775 13
22.776 14
22.777 14
22.778 12
22.779 8
22.780 19
22.781 9
22.782 18
22.783 17
22.784 12
22.785 4
22.786 15
22.788 15
22.789 8
22.790 16
22.791 15
22.792 14
22.793 12
22.794 15
22.795 8
22.796 12
22.797 12
22.798 6
22.799 11
22.800 7
22.801 9
22.802 11
22.803 11
22.804 8
22.806 12
22.807 18
22.808 8
22.809 19
22.810 11
22.811 14
22.812 7
22.813 9
22.814 16
22.815 18
22.816 16
22.817 11
22.818 11
22.819 6
22.820 7
22.821 16
22.823 15
22.824 12
22.825 17
22.826 12
22.827 10
22.828 13
22.829 11
22.830 12
22.831 11
22.832 20
22.833 3
22.834 9
22.835 13
22.836 17
22.837 13
22.838 10
22.839 6
22.841 17
22.842 18
22.843 6
22.844 13
22.845 13
22.846 11
22.847 9
22.848 15
22.849 7
22.850 12
22.851 14
22.852 8
22.853 12
22.854 6
22.855 8
22.856 11
22.857 11
22.859 7
22.860 13
22.861 10
22.862 8
22.863 10
22.864 11
22.865 6
22.866 13
22.867 11
22.868 9
22.869 13
22.870 12
22.871 13
22.872 7
22.873 9
22.874 12
22.876 11
22.877 21
22.878 7
[truncated: 5,446,918 more chars]
