# Supplementary material for: Targeting Gliomas with Beta-Amyloid-Specific Dyes: A Novel Approach for In Vivo Staining and Potential Therapeutic Applications
Source: Int J Mol Sci. 2025 Oct 28;26(21):10450. doi: 10.3390/ijms262110450 (PMC12607655; doi:10.3390/ijms262110450)
Supplement: Supplementary file 1 [file ijms-26-10450-s001.zip › Validadtion of the sinthesis BAP-1/precursor MS.txt]

0.486 22
0.486 17
0.486 17
0.486 10
0.486 26
0.486 17
0.486 14
0.486 27
0.486 21
0.487 21
0.487 27
0.487 17
0.487 25
0.487 22
0.487 22
0.487 20
0.487 26
0.487 17
0.487 14
0.487 24
0.487 16
0.487 16
0.487 12
0.487 27
0.487 17
0.487 25
0.487 21
0.487 17
0.487 33
0.488 21
0.488 36
0.488 20
0.488 24
0.488 27
0.488 22
0.488 16
0.488 20
0.488 22
0.488 17
0.488 26
0.488 25
0.488 19
0.488 20
0.488 24
0.488 24
0.488 24
0.488 26
0.488 13
0.488 16
0.489 17
0.489 13
0.489 11
0.489 26
0.489 30
0.489 15
0.489 24
0.489 22
0.489 24
0.489 26
0.489 19
0.489 14
0.489 27
0.489 33
0.489 17
0.489 21
0.489 26
0.489 20
0.489 17
0.489 23
0.490 12
0.490 33
0.490 19
0.490 22
0.490 26
0.490 31
0.490 10
0.490 32
0.490 18
0.490 28
0.490 24
0.490 15
0.490 24
0.490 23
0.490 19
0.490 19
0.490 25
0.490 21
0.490 19
0.490 26
0.490 27
0.491 36
0.491 22
0.491 18
0.491 25
0.491 19
0.491 17
0.491 13
0.491 21
0.491 20
0.491 21
0.491 27
0.491 29
0.491 18
0.491 17
0.491 28
0.491 16
0.491 26
0.491 18
0.491 21
0.491 43
0.492 28
0.492 17
0.492 29
0.492 21
0.492 23
0.492 18
0.492 26
0.492 17
0.492 27
0.492 18
0.492 21
0.492 24
0.492 18
0.492 14
0.492 29
0.492 31
0.492 19
0.492 32
0.492 18
0.492 21
0.492 20
0.493 23
0.493 23
0.493 22
0.493 24
0.493 10
0.493 25
0.493 30
0.493 23
0.493 18
0.493 23
0.493 24
0.493 21
0.493 18
0.493 13
0.493 20
0.493 20
0.493 25
0.493 20
0.493 21
0.493 21
0.493 18
0.494 20
0.494 22
0.494 22
0.494 25
0.494 17
0.494 25
0.494 21
0.494 13
0.494 28
0.494 15
0.494 15
0.494 25
0.494 29
0.494 14
0.494 27
0.494 18
0.494 16
0.494 15
0.494 18
0.494 17
0.494 22
0.495 19
0.495 20
0.495 20
0.495 34
0.495 22
0.495 21
0.495 18
0.495 21
0.495 42
0.495 25
0.495 18
0.495 27
0.495 31
0.495 20
0.495 21
0.495 22
0.495 15
0.495 21
0.495 27
0.495 14
0.495 22
0.495 18
0.496 26
0.496 12
0.496 28
0.496 24
0.496 20
0.496 23
0.496 15
0.496 27
0.496 23
0.496 13
0.496 28
0.496 29
0.496 17
0.496 25
0.496 20
0.496 15
0.496 17
0.496 28
0.496 21
0.496 22
0.496 25
0.496 23
0.497 30
0.497 18
0.497 20
0.497 20
0.497 26
0.497 25
0.497 16
0.497 17
0.497 20
0.497 27
0.497 32
0.497 22
0.497 20
0.497 18
0.497 16
0.497 16
0.497 25
0.497 13
0.497 26
0.497 24
0.497 15
0.497 25
0.498 10
0.498 24
0.498 33
0.498 15
0.498 21
0.498 20
0.498 20
0.498 16
0.498 28
0.498 18
0.498 19
0.498 32
0.498 33
0.498 20
0.498 17
0.498 15
0.498 22
0.498 24
0.498 16
0.498 18
0.498 33
0.498 17
0.499 32
0.499 28
0.499 24
0.499 29
0.499 26
0.499 26
0.499 17
0.499 20
0.499 16
0.499 22
0.499 26
0.499 19
0.499 17
0.499 25
0.499 23
0.499 18
0.499 29
0.499 23
0.499 18
0.499 22
0.499 24
0.499 18
0.499 29
0.500 25
0.500 24
0.500 24
0.500 21
0.500 33
0.500 24
0.500 26
0.500 17
0.500 21
0.500 25
0.500 19
0.500 33
0.500 19
0.500 19
0.500 17
0.500 11
0.500 11
0.500 27
0.500 24
0.500 25
0.500 25
0.500 19
0.500 12
0.501 27
0.501 23
0.501 21
0.501 18
0.501 18
0.501 27
0.501 30
0.501 20
0.501 19
0.501 30
0.501 21
0.501 12
0.501 25
0.501 21
0.501 20
0.501 30
0.501 23
0.501 18
0.501 26
0.501 20
0.501 24
0.501 27
0.501 25
0.502 22
0.502 17
0.502 28
0.502 22
0.502 33
0.502 15
0.502 20
0.502 35
0.502 19
0.502 17
0.502 25
0.502 21
0.502 10
0.502 36
0.502 27
0.502 26
0.502 28
0.502 24
0.502 24
0.502 29
0.502 21
0.502 17
0.502 23
0.503 23
0.503 22
0.503 26
0.503 30
0.503 17
0.503 24
0.503 19
0.503 27
0.503 29
0.503 11
0.503 21
0.503 25
0.503 15
0.503 21
0.503 25
0.503 25
0.503 20
0.503 19
0.503 21
0.503 18
0.503 23
0.503 26
0.503 20
0.503 21
0.504 25
0.504 16
0.504 23
0.504 27
0.504 18
0.504 22
0.504 16
0.504 12
0.504 25
0.504 26
0.504 19
0.504 24
0.504 20
0.504 15
0.504 23
0.504 29
0.504 27
0.504 18
0.504 26
0.504 19
0.504 18
0.504 24
0.504 16
0.504 16
0.505 27
0.505 27
0.505 28
0.505 26
0.505 19
0.505 17
0.505 21
0.505 13
0.505 28
0.505 19
0.505 26
0.505 16
0.505 25
0.505 15
0.505 23
0.505 20
0.505 13
0.505 26
0.505 26
0.505 15
0.505 20
0.505 14
0.505 16
0.505 32
0.505 25
0.506 25
0.506 25
0.506 25
0.506 25
0.506 25
0.506 20
0.506 29
0.506 28
0.506 20
0.506 14
0.506 21
0.506 18
0.506 19
0.506 21
0.506 16
0.506 19
0.506 33
0.506 28
0.506 15
0.506 22
0.506 25
0.506 24
0.506 26
0.506 20
0.506 15
0.507 18
0.507 23
0.507 20
0.507 17
0.507 16
0.507 15
0.507 28
0.507 30
0.507 21
0.507 17
0.507 21
0.507 16
0.507 19
0.507 19
0.507 18
0.507 25
0.507 23
0.507 14
0.507 20
0.507 26
0.507 18
0.507 28
0.507 18
0.507 23
0.507 26
0.508 16
0.508 19
0.508 21
0.508 13
0.508 15
0.508 22
0.508 24
0.508 22
0.508 25
0.508 22
0.508 16
0.508 18
0.508 30
0.508 23
0.508 27
0.508 27
0.508 20
0.508 26
0.508 21
0.508 18
0.508 29
0.508 26
0.508 25
0.508 28
0.508 37
0.508 26
0.509 35
0.509 25
0.509 20
0.509 27
0.509 28
0.509 20
0.509 16
0.509 16
0.509 18
0.509 19
0.509 27
0.509 26
0.509 16
0.509 20
0.509 31
0.509 23
0.509 33
0.509 19
0.509 20
0.509 25
0.509 15
0.509 22
0.509 17
0.509 16
0.509 31
0.509 24
0.509 24
0.510 22
0.510 30
0.510 13
0.510 29
0.510 17
0.510 18
0.510 20
0.510 21
0.510 20
0.510 24
0.510 15
0.510 15
0.510 21
0.510 23
0.510 23
0.510 22
0.510 16
0.510 13
0.510 28
0.510 30
0.510 14
0.510 20
0.510 23
0.510 17
0.510 30
0.510 18
0.511 23
0.511 22
0.511 25
0.511 19
0.511 35
0.511 21
0.511 28
0.511 23
0.511 24
0.511 22
0.511 29
0.511 31
0.511 19
0.511 28
0.511 17
0.511 22
0.511 25
0.511 20
0.511 13
0.511 24
0.511 31
0.511 17
0.511 25
0.511 21
0.511 19
0.511 30
0.511 21
0.512 28
0.512 45
0.512 19
0.512 17
0.512 37
0.512 20
0.512 18
0.512 29
0.512 15
0.512 16
0.512 28
0.512 21
0.512 21
0.512 27
0.512 11
0.512 24
0.512 19
0.512 20
0.512 21
0.512 16
0.512 27
0.512 28
0.512 34
0.512 25
0.512 21
0.512 29
0.512 24
0.512 19
0.513 30
0.513 32
0.513 20
0.513 18
0.513 32
0.513 15
0.513 25
0.513 24
0.513 20
0.513 19
0.513 24
0.513 15
0.513 18
0.513 18
0.513 16
0.513 20
0.513 13
0.513 16
0.513 21
0.513 21
0.513 16
0.513 18
0.513 18
0.513 17
0.513 27
0.513 27
0.513 24
0.513 22
0.513 18
0.514 16
0.514 17
0.514 27
0.514 17
0.514 31
0.514 22
0.514 22
0.514 26
0.514 13
0.514 20
0.514 18
0.514 18
0.514 9
0.514 25
0.514 33
0.514 12
0.514 24
0.514 19
0.514 15
0.514 21
0.514 32
0.514 17
0.514 18
0.514 19
0.514 15
0.514 20
0.514 30
0.514 20
0.515 34
0.515 23
0.515 19
0.515 19
0.515 22
0.515 18
0.515 20
0.515 23
0.515 16
0.515 23
0.515 23
0.515 16
0.515 29
0.515 32
0.515 17
0.515 25
0.515 24
0.515 28
0.515 24
0.515 15
0.515 24
0.515 21
0.515 19
0.515 20
0.515 20
0.515 23
0.515 25
0.515 17
0.515 22
0.515 16
0.516 20
0.516 15
0.516 23
0.516 23
0.516 14
0.516 27
0.516 22
0.516 29
0.516 23
0.516 20
0.516 27
0.516 18
0.516 31
0.516 26
0.516 13
0.516 31
0.516 30
0.516 25
0.516 27
0.516 24
0.516 24
0.516 29
0.516 20
0.516 13
0.516 26
0.516 21
0.516 17
0.516 28
0.516 23
0.516 14
0.517 19
0.517 8
0.517 16
0.517 18
0.517 11
0.517 23
0.517 20
0.517 23
0.517 15
0.517 23
0.517 22
0.517 14
0.517 18
0.517 21
0.517 20
0.517 24
0.517 25
0.517 19
0.517 20
0.517 23
0.517 23
0.517 35
0.517 32
0.517 18
0.517 31
0.517 22
0.517 25
0.517 30
0.517 24
0.517 20
0.517 20
0.518 14
0.518 12
0.518 26
0.518 13
0.518 11
0.518 24
0.518 10
0.518 16
0.518 19
0.518 24
0.518 20
0.518 22
0.518 19
0.518 21
0.518 28
0.518 21
0.518 31
0.518 37
0.518 20
0.518 34
0.518 42
0.518 24
0.518 22
0.518 52
0.518 28
0.518 28
0.518 29
0.518 24
0.518 24
0.518 35
0.518 20
0.518 21
0.519 19
0.519 18
0.519 20
0.519 27
0.519 13
0.519 28
0.519 14
0.519 12
0.519 12
0.519 15
0.519 19
0.519 14
0.519 24
0.519 14
0.519 14
0.519 23
0.519 23
0.519 15
0.519 20
0.519 25
0.519 21
0.519 26
0.519 25
0.519 21
0.519 35
0.519 32
0.519 19
0.519 32
0.519 31
0.519 23
0.519 36
0.519 31
0.520 18
0.520 30
0.520 22
0.520 15
0.520 28
0.520 19
0.520 18
0.520 25
0.520 30
0.520 12
0.520 16
0.520 23
0.520 22
0.520 17
0.520 28
0.520 15
0.520 30
0.520 26
0.520 19
0.520 24
0.520 22
0.520 18
0.520 18
0.520 19
0.520 25
0.520 30
0.520 19
0.520 19
0.520 19
0.520 17
0.520 18
0.520 31
0.520 24
0.520 18
0.521 26
0.521 33
0.521 26
0.521 36
0.521 30
0.521 21
0.521 25
0.521 26
0.521 21
0.521 27
0.521 14
0.521 23
0.521 45
0.521 17
0.521 16
0.521 24
0.521 20
0.521 18
0.521 10
0.521 16
0.521 14
0.521 17
0.521 24
0.521 23
0.521 12
0.521 25
0.521 25
0.521 26
0.521 20
0.521 15
0.521 26
0.521 27
0.521 14
0.521 24
0.522 35
0.522 21
0.522 28
0.522 24
0.522 19
0.522 30
0.522 29
0.522 20
0.522 29
0.522 24
0.522 21
0.522 24
0.522 20
0.522 10
0.522 32
0.522 26
0.522 23
0.522 20
0.522 29
0.522 17
0.522 17
0.522 23
0.522 20
0.522 40
0.522 14
0.522 16
0.522 26
0.522 27
0.522 13
0.522 29
0.522 20
0.522 17
0.522 29
0.522 16
0.522 17
0.523 24
0.523 24
0.523 25
0.523 27
0.523 20
0.523 11
0.523 28
0.523 21
0.523 16
0.523 21
0.523 22
0.523 19
0.523 34
0.523 15
0.523 16
0.523 27
0.523 18
0.523 15
0.523 24
0.523 25
0.523 13
0.523 26
0.523 22
0.523 24
0.523 25
0.523 21
0.523 11
0.523 24
0.523 21
0.523 17
0.523 20
0.523 20
0.523 23
0.523 15
0.523 14
0.523 15
0.523 23
0.524 22
0.524 15
0.524 26
0.524 36
0.524 16
0.524 22
0.524 25
0.524 16
0.524 20
0.524 26
0.524 35
0.524 29
0.524 25
0.524 17
0.524 23
0.524 23
0.524 17
0.524 33
0.524 20
0.524 19
0.524 24
0.524 23
0.524 15
0.524 36
0.524 18
0.524 16
0.524 27
0.524 23
0.524 19
0.524 33
0.524 27
0.524 18
0.524 29
0.524 31
0.524 26
0.524 24
0.524 22
0.524 22
0.525 26
0.525 25
0.525 16
0.525 15
0.525 25
0.525 28
0.525 28
0.525 27
0.525 22
0.525 24
0.525 27
0.525 21
0.525 26
0.525 16
0.525 18
0.525 20
0.525 22
0.525 15
0.525 26
0.525 17
0.525 14
0.525 25
0.525 30
0.525 24
0.525 22
0.525 13
0.525 13
0.525 26
0.525 17
0.525 21
0.525 21
0.525 25
0.525 19
0.525 26
0.525 15
0.525 17
0.525 26
0.525 21
0.525 27
0.526 25
0.526 24
0.526 19
0.526 33
0.526 29
0.526 21
0.526 27
0.526 31
0.526 24
0.526 27
0.526 33
0.526 20
0.526 39
0.526 27
0.526 22
0.526 22
0.526 23
0.526 23
0.526 22
0.526 20
0.526 21
0.526 24
0.526 13
0.526 19
0.526 24
0.526 18
0.526 20
0.526 21
0.526 17
0.526 18
0.526 27
0.526 24
0.526 13
0.526 33
0.526 30
0.526 26
0.526 27
0.526 26
0.526 14
0.526 37
0.526 17
0.527 19
0.527 24
0.527 19
0.527 14
0.527 31
0.527 20
0.527 25
0.527 21
0.527 28
0.527 17
0.527 33
0.527 29
0.527 28
0.527 25
0.527 23
0.527 20
0.527 16
0.527 26
0.527 13
0.527 23
0.527 21
0.527 12
0.527 18
0.527 22
0.527 22
0.527 24
0.527 20
0.527 27
0.527 20
0.527 17
0.527 27
0.527 24
0.527 13
0.527 16
0.527 32
0.527 25
0.527 21
0.527 28
0.527 27
0.527 18
0.527 26
0.527 24
0.527 23
0.528 22
0.528 31
0.528 18
0.528 25
0.528 26
0.528 19
0.528 18
0.528 25
0.528 16
0.528 20
0.528 16
0.528 27
0.528 29
0.528 21
0.528 16
0.528 20
0.528 20
0.528 16
0.528 17
0.528 35
0.528 18
0.528 22
0.528 24
0.528 15
0.528 24
0.528 24
0.528 20
0.528 32
0.528 18
0.528 16
0.528 31
0.528 24
0.528 23
0.528 26
0.528 19
0.528 18
0.528 24
0.528 15
0.528 25
0.528 23
0.528 22
0.528 12
0.528 25
0.528 20
0.528 23
0.529 29
0.529 21
0.529 19
0.529 31
0.529 17
0.529 16
0.529 21
0.529 26
0.529 27
0.529 15
0.529 19
0.529 27
0.529 22
0.529 24
0.529 13
0.529 19
0.529 25
0.529 12
0.529 18
0.529 16
0.529 27
0.529 33
0.529 26
0.529 16
0.529 29
0.529 21
0.529 15
0.529 33
0.529 19
0.529 18
0.529 18
0.529 24
0.529 19
0.529 29
0.529 29
0.529 25
0.529 35
0.529 25
0.529 16
0.529 20
0.529 24
0.529 25
0.529 11
0.529 24
0.529 18
0.529 21
0.529 24
0.529 14
0.530 20
0.530 20
0.530 22
0.530 17
0.530 19
0.530 20
0.530 25
0.530 23
0.530 25
0.530 23
0.530 25
0.530 20
0.530 21
0.530 29
0.530 18
0.530 23
0.530 28
0.530 21
0.530 17
0.530 25
0.530 27
0.530 25
0.530 20
0.530 15
0.530 25
0.530 27
0.530 12
0.530 24
0.530 27
0.530 23
0.530 16
0.530 20
0.530 28
0.530 15
0.530 14
0.530 22
0.530 22
0.530 25
0.530 18
0.530 20
0.530 27
0.530 25
0.530 27
0.530 34
0.530 20
0.530 27
0.530 33
0.530 19
0.530 34
0.530 29
0.531 20
0.531 28
0.531 30
0.531 24
0.531 31
0.531 32
0.531 16
0.531 32
0.531 32
0.531 27
0.531 23
0.531 22
0.531 12
0.531 24
0.531 24
0.531 20
0.531 22
0.531 27
0.531 14
0.531 17
0.531 14
0.531 15
0.531 25
0.531 25
0.531 19
0.531 22
0.531 20
0.531 22
0.531 30
0.531 29
0.531 18
0.531 33
0.531 22
0.531 23
0.531 31
0.531 29
0.531 17
0.531 30
0.531 25
0.531 20
0.531 20
0.531 28
0.531 22
0.531 26
0.531 20
0.531 21
0.531 20
0.531 20
0.531 18
0.531 27
0.531 24
0.531 15
0.531 18
0.531 26
0.532 16
0.532 27
0.532 24
0.532 20
0.532 25
0.532 24
0.532 21
0.532 19
0.532 20
0.532 16
0.532 25
0.532 27
0.532 19
0.532 42
0.532 21
0.532 24
0.532 28
0.532 21
0.532 18
0.532 27
0.532 27
0.532 19
0.532 21
0.532 27
0.532 20
0.532 18
0.532 18
0.532 13
0.532 18
0.532 16
0.532 26
0.532 15
0.532 23
0.532 22
0.532 25
0.532 18
0.532 22
0.532 31
0.532 21
0.532 22
0.532 16
0.532 30
0.532 26
0.532 30
0.532 26
0.532 29
0.532 34
0.532 28
0.532 28
0.532 30
0.532 21
0.532 13
0.532 21
0.532 33
0.532 20
0.532 14
0.532 19
0.532 13
0.532 22
0.533 17
0.533 20
0.533 21
0.533 21
0.533 16
0.533 16
0.533 27
0.533 16
0.533 27
0.533 24
0.533 20
0.533 19
0.533 20
0.533 13
0.533 20
0.533 25
0.533 17
0.533 25
0.533 13
0.533 16
0.533 21
0.533 21
0.533 18
0.533 29
0.533 26
0.533 22
0.533 31
0.533 17
0.533 17
0.533 17
0.533 23
0.533 16
0.533 17
0.533 13
0.533 16
0.533 22
0.533 26
0.533 15
0.533 30
0.533 23
0.533 22
0.533 26
0.533 31
0.533 19
0.533 17
0.533 22
0.533 25
0.533 20
0.533 28
0.533 14
0.533 22
0.533 17
0.533 18
0.533 15
0.533 21
0.533 20
0.533 14
0.533 28
0.533 21
0.533 22
0.533 20
0.533 17
0.533 29
0.533 19
0.534 21
0.534 23
0.534 29
0.534 26
0.534 26
0.534 21
0.534 13
0.534 25
0.534 23
0.534 20
0.534 23
0.534 30
0.534 17
0.534 22
0.534 24
0.534 19
0.534 15
0.534 26
0.534 25
0.534 26
0.534 24
0.534 10
0.534 27
0.534 27
0.534 13
0.534 25
0.534 21
0.534 23
0.534 32
0.534 20
0.534 27
0.534 29
0.534 37
0.534 15
0.534 35
0.534 12
0.534 25
0.534 17
0.534 28
0.534 17
0.534 20
0.534 19
0.534 17
0.534 23
0.534 26
0.534 21
0.534 20
0.534 26
0.534 11
0.534 26
0.534 17
0.534 19
0.534 28
0.534 24
0.534 22
0.534 31
0.534 26
0.534 21
0.534 22
0.534 20
0.534 27
0.534 24
0.534 15
0.534 13
0.534 19
0.534 22
0.534 16
0.534 30
0.534 25
0.534 28
0.534 24
0.534 21
0.535 18
0.535 20
0.535 22
0.535 19
0.535 28
0.535 33
0.535 17
0.535 17
0.535 23
0.535 18
0.535 27
0.535 19
0.535 23
0.535 21
0.535 21
0.535 24
0.535 25
0.535 30
0.535 20
0.535 22
0.535 23
0.535 16
0.535 28
0.535 21
0.535 17
0.535 28
0.535 21
0.535 22
0.535 18
0.535 21
0.535 18
0.535 17
0.535 26
0.535 17
0.535 28
0.535 20
0.535 15
0.535 16
0.535 15
0.535 15
0.535 19
0.535 29
0.535 16
0.535 26
0.535 25
0.535 25
0.535 19
0.535 19
0.535 16
0.535 27
0.535 23
0.535 14
0.535 32
0.535 25
0.535 25
0.535 29
0.535 22
0.535 12
0.535 23
0.535 26
0.535 24
0.535 18
0.535 20
0.535 14
0.535 25
0.535 17
0.535 20
0.535 30
0.535 21
0.535 23
0.535 14
0.535 16
0.535 15
0.535 20
0.535 21
0.535 20
0.535 23
0.535 20
0.535 19
0.535 13
0.535 32
0.535 18
0.535 23
0.535 27
0.536 18
0.536 24
0.536 28
0.536 16
0.536 34
0.536 26
0.536 21
0.536 24
0.536 21
0.536 30
0.536 36
0.536 16
0.536 18
0.536 24
0.536 26
0.536 17
0.536 22
0.536 21
0.536 11
0.536 24
0.536 18
0.536 18
0.536 24
0.536 31
0.536 21
0.536 29
0.536 28
0.536 25
0.536 22
0.536 25
0.536 13
0.536 27
0.536 26
0.536 19
0.536 20
0.536 23
0.536 23
0.536 21
0.536 26
0.536 21
0.536 23
0.536 28
0.536 12
0.536 22
0.536 26
0.536 18
0.536 21
0.536 29
0.536 24
0.536 30
0.536 20
0.536 21
0.536 30
0.536 22
0.536 18
0.536 22
0.536 31
0.536 12
0.536 34
0.536 22
0.536 20
0.536 33
0.536 28
0.536 12
0.536 29
0.536 21
0.536 16
0.536 18
0.536 15
0.536 23
0.536 24
0.536 22
0.536 16
0.536 28
0.536 25
0.536 18
0.536 26
0.536 27
0.536 10
0.536 19
0.536 27
0.536 19
0.536 27
0.536 24
0.536 19
0.536 26
0.536 19
0.536 14
0.536 24
0.536 32
0.536 15
0.536 21
0.536 20
0.536 11
0.536 25
0.536 14
0.536 27
0.536 27
0.536 25
0.536 20
0.536 14
0.536 26
0.536 21
0.536 21
0.536 19
0.536 12
0.537 23
0.537 24
0.537 17
0.537 31
0.537 25
0.537 21
0.537 26
0.537 16
0.537 22
0.537 24
0.537 17
0.537 17
0.537 28
0.537 20
0.537 18
0.537 28
0.537 27
0.537 22
0.537 16
0.537 17
0.537 19
0.537 25
0.537 30
0.537 27
0.537 17
0.537 21
0.537 18
0.537 24
0.537 31
0.537 11
0.537 29
0.537 25
0.537 14
0.537 21
0.537 17
0.537 13
0.537 33
0.537 27
0.537 14
0.537 22
0.537 19
0.537 16
0.537 16
0.537 22
0.537 16
0.537 21
0.537 22
0.537 18
0.537 26
0.537 26
0.537 19
0.537 29
0.537 12
0.537 15
0.537 20
0.537 23
0.537 20
0.537 17
0.537 22
0.537 13
0.537 19
0.537 28
0.537 21
0.537 21
0.537 19
0.537 19
0.537 29
0.537 20
0.537 19
0.537 28
0.537 26
0.537 26
0.537 18
0.537 25
0.537 22
0.537 24
0.537 22
0.537 26
0.537 22
0.537 18
0.537 25
0.537 25
0.537 23
0.537 17
0.537 20
0.537 23
0.537 13
0.537 32
0.537 19
0.537 14
0.537 20
0.537 22
0.537 21
0.537 13
0.537 17
0.537 13
0.537 17
0.537 27
0.537 24
0.537 35
0.537 21
0.537 17
0.537 24
0.537 22
0.537 19
0.537 24
0.537 21
0.537 19
0.537 34
0.537 23
0.537 20
0.537 22
0.537 13
0.537 21
0.537 33
0.537 23
0.537 19
0.537 25
0.537 25
0.537 12
0.537 28
0.537 20
0.537 20
0.537 27
0.537 17
0.537 15
0.537 27
0.537 33
0.537 22
0.537 21
0.537 22
0.537 22
0.537 22
0.537 29
0.537 18
0.537 18
0.537 21
0.537 12
0.537 35
0.537 23
0.537 20
0.537 25
0.537 17
0.537 20
0.537 20
0.537 21
0.537 18
0.537 26
0.537 20
0.537 16
0.537 19
0.537 22
0.537 17
0.537 21
0.537 19
0.537 18
0.537 31
0.537 31
0.537 23
0.537 28
0.537 25
0.537 16
0.537 22
0.537 23
0.537 15
0.538 31
0.538 30
0.538 20
0.538 24
0.538 26
0.538 24
0.538 25
0.538 27
0.538 18
0.538 24
0.538 25
0.538 14
0.538 22
0.538 14
0.538 15
0.538 23
0.538 16
0.538 20
0.538 32
0.538 27
0.538 20
0.538 23
0.538 21
0.538 21
0.538 30
0.538 15
0.538 17
0.538 30
0.538 28
0.538 15
0.538 23
0.538 20
0.538 19
0.538 20
0.538 23
0.538 16
0.538 18
0.538 22
0.538 16
0.538 27
0.538 25
0.538 19
0.538 25
0.538 23
0.538 23
0.538 27
0.538 16
0.538 17
0.538 18
0.538 28
0.538 24
0.538 18
0.538 28
0.538 14
0.538 19
0.538 29
0.538 18
0.538 34
0.538 22
0.538 20
0.538 23
0.538 17
0.538 15
0.538 23
0.538 19
0.538 21
0.538 20
0.538 19
0.538 20
0.538 24
0.538 18
0.538 16
0.538 25
0.538 27
0.538 15
0.538 29
0.538 23
0.538 12
0.538 36
0.538 17
0.538 18
0.538 32
0.538 27
0.538 15
0.538 23
0.538 24
0.538 20
0.538 22
0.538 21
0.538 11
0.538 25
0.538 14
0.538 13
0.538 24
0.538 29
0.538 14
0.538 22
0.538 27
0.538 22
0.538 17
0.538 20
0.538 22
0.538 31
0.538 27
0.538 14
0.538 23
0.538 28
0.538 15
0.538 13
0.538 19
0.538 18
0.538 26
0.538 22
0.538 14
0.538 19
0.538 26
0.538 14
0.538 25
0.538 17
0.538 19
0.538 25
0.538 18
0.538 22
0.538 25
0.538 22
0.538 9
0.538 18
0.538 18
0.538 15
0.538 26
0.538 22
0.538 12
0.538 17
0.538 19
0.538 16
0.538 25
0.538 22
0.538 9
0.538 24
0.538 32
0.538 16
0.538 26
0.538 21
0.538 26
0.538 27
0.538 25
0.538 23
0.538 22
0.538 22
0.538 20
0.538 28
0.538 38
0.538 13
0.538 26
0.538 29
0.538 19
0.538 24
0.538 18
0.538 13
0.538 32
0.538 25
0.538 17
0.538 26
0.538 21
0.538 12
0.538 21
0.538 20
0.538 23
0.538 20
0.538 20
0.538 21
0.538 24
0.538 33
0.538 25
0.538 29
0.538 20
0.538 13
0.538 16
0.538 16
0.538 16
0.538 21
0.538 15
0.538 23
0.538 23
0.538 22
0.538 19
0.538 24
0.538 21
0.538 21
0.538 26
0.538 18
0.538 20
0.538 22
0.538 18
0.538 16
0.538 23
0.538 24
0.538 21
0.538 18
0.538 28
0.538 30
0.538 25
0.538 28
0.538 30
0.538 20
0.538 28
0.538 23
0.538 22
0.538 31
0.538 22
0.538 26
0.538 25
0.538 15
0.538 32
0.538 27
0.538 14
0.538 16
0.538 16
0.538 18
0.538 25
0.538 27
0.538 12
0.538 26
0.538 20
0.538 15
0.538 37
0.538 17
0.538 20
0.538 15
0.538 26
0.538 18
0.538 20
0.538 25
0.538 19
0.538 19
0.538 23
0.538 28
0.538 31
0.538 14
0.538 23
0.538 20
0.538 18
0.538 22
0.538 29
0.538 26
0.538 21
0.538 19
0.538 31
0.538 18
0.538 25
0.538 17
0.538 25
0.538 23
0.538 28
0.538 34
0.538 19
0.538 15
0.538 21
0.538 33
0.538 30
0.538 24
0.538 32
0.538 24
0.538 21
0.538 30
0.538 19
0.538 16
0.538 26
0.538 18
0.538 18
0.538 22
0.538 23
0.538 13
0.538 27
0.538 22
0.538 18
0.538 25
0.538 23
0.538 19
0.538 26
0.538 22
0.538 13
0.538 26
0.538 28
0.538 25
0.538 23
0.538 30
0.538 23
0.538 17
0.538 29
0.538 21
0.538 23
0.538 24
0.538 21
0.538 14
0.538 34
0.538 24
0.538 37
0.538 22
0.538 15
0.538 18
0.538 21
0.538 19
0.538 18
0.538 17
0.538 12
0.538 20
0.538 38
0.538 15
0.538 20
0.538 25
0.538 18
0.538 16
0.538 22
0.538 11
0.538 25
0.538 30
0.538 13
0.538 31
0.538 21
0.538 15
0.538 35
0.538 24
0.538 16
0.538 24
0.538 18
0.538 20
0.538 26
0.538 16
0.538 16
0.538 34
0.538 20
0.538 18
0.538 25
0.538 27
0.538 12
0.538 18
0.538 18
0.538 15
0.538 24
0.538 24
0.538 22
0.538 24
0.538 32
0.538 17
0.538 28
0.538 26
0.538 15
0.538 30
0.538 12
0.538 14
0.538 21
0.538 23
0.538 23
0.538 24
0.538 25
0.538 23
0.538 27
0.538 24
0.538 22
0.538 27
0.538 24
0.538 21
0.538 17
0.538 16
0.538 15
0.538 20
0.538 24
0.538 18
0.538 21
0.538 22
0.538 23
0.538 22
0.538 12
0.538 16
0.538 29
0.538 16
0.538 12
0.538 24
0.538 36
0.538 27
0.538 26
0.538 20
0.538 18
0.538 25
0.538 23
0.538 12
0.538 18
0.538 27
0.538 11
0.538 29
0.538 15
0.539 16
0.539 18
0.539 23
0.539 28
0.539 35
0.539 25
0.539 14
0.539 26
0.539 23
0.539 23
0.539 28
0.539 24
0.539 19
0.539 28
0.539 22
0.539 21
0.539 20
0.539 22
0.539 20
0.539 30
0.539 25
0.539 21
0.539 27
0.539 19
0.539 32
0.539 15
0.539 27
0.539 17
0.539 22
0.539 20
0.539 18
0.539 33
0.539 25
0.539 17
0.539 31
0.539 18
0.539 17
0.539 23
0.539 23
0.539 20
0.539 29
0.539 33
0.539 22
0.539 33
0.539 18
0.539 36
0.539 30
0.539 17
0.539 17
0.539 23
0.539 26
0.539 22
0.539 29
0.539 27
0.539 17
0.539 27
0.539 21
0.539 21
0.539 29
0.539 20
0.539 20
0.539 19
0.539 25
0.539 14
0.539 27
0.539 14
0.539 21
0.539 22
0.539 22
0.539 17
0.539 22
0.539 25
0.539 11
0.539 24
0.539 22
0.539 24
0.539 24
0.539 12
0.539 27
0.539 21
0.539 20
0.539 20
0.539 12
0.539 31
0.539 18
0.539 34
0.539 24
0.539 17
0.539 15
0.539 19
0.539 26
0.539 24
0.539 28
0.539 21
0.539 25
0.539 23
0.539 16
0.539 22
0.539 30
0.539 17
0.539 28
0.539 15
0.539 23
0.539 28
0.539 34
0.539 18
0.539 29
0.539 19
0.539 18
0.539 27
0.539 17
0.539 26
0.539 13
0.539 22
0.539 20
0.539 29
0.539 28
0.539 22
0.539 25
0.539 20
0.539 26
0.539 23
0.539 36
0.539 22
0.539 33
0.539 21
0.539 31
0.539 30
0.539 17
0.539 12
0.539 28
0.539 23
0.540 20
0.540 22
0.540 24
0.540 16
0.540 20
0.540 13
0.540 24
0.540 29
0.540 20
0.540 19
0.540 20
0.540 19
0.540 12
0.540 20
0.540 22
0.540 15
0.540 16
0.540 23
0.540 19
0.540 26
0.540 21
0.540 26
0.540 30
0.540 18
0.540 25
0.540 29
0.540 21
0.540 17
0.540 17
0.540 23
0.540 23
0.540 18
0.540 29
0.540 20
0.540 24
0.540 30
0.540 18
0.540 14
0.540 17
0.540 16
0.540 21
0.540 17
0.540 25
0.540 32
0.540 25
0.540 17
0.540 26
0.540 27
0.540 21
0.540 31
0.540 15
0.540 26
0.540 36
0.540 23
0.540 20
0.540 26
0.540 19
0.540 20
0.540 14
0.540 19
0.540 24
0.540 28
0.540 17
0.540 20
0.540 21
0.540 21
0.540 23
0.540 14
0.540 19
0.540 14
0.540 28
0.540 28
0.540 13
0.540 34
0.540 17
0.540 29
0.540 31
0.540 18
0.540 15
0.540 37
0.540 21
0.540 15
0.540 29
0.540 24
0.540 26
0.540 21
0.540 23
0.540 24
0.540 20
0.540 34
0.540 19
0.540 30
0.540 25
0.540 16
0.540 27
0.540 18
0.541 20
0.541 18
0.541 32
0.541 21
0.541 21
0.541 21
0.541 26
0.541 33
0.541 15
0.541 28
0.541 30
0.541 23
0.541 17
0.541 23
0.541 29
0.541 24
0.541 27
0.541 26
0.541 17
0.541 22
0.541 22
0.541 24
0.541 16
0.541 20
0.541 19
0.541 27
0.541 20
0.541 25
0.541 13
0.541 30
0.541 19
0.541 30
0.541 11
0.541 18
0.541 28
0.541 33
0.541 18
0.541 26
0.541 36
0.541 23
0.541 20
0.541 21
0.541 16
0.541 31
0.541 18
0.541 25
0.541 14
0.541 32
0.541 15
0.541 23
0.541 17
0.541 16
0.541 23
0.541 30
0.541 12
0.541 24
0.541 24
0.541 17
0.541 17
0.541 25
0.541 16
0.541 27
0.541 27
0.541 25
0.541 27
0.541 25
0.541 10
0.541 17
0.541 15
0.541 20
0.541 13
0.541 19
0.541 28
0.541 32
0.541 9
0.541 18
0.541 28
0.541 26
0.541 23
0.541 29
0.542 22
0.542 19
0.542 20
0.542 21
0.542 29
0.542 23
0.542 23
0.542 18
0.542 22
0.542 17
0.542 16
0.542 27
0.542 22
0.542 11
0.542 19
0.542 23
0.542 16
0.542 19
0.542 27
0.542 25
0.542 25
0.542 28
0.542 28
0.542 26
0.542 26
0.542 27
0.542 22
0.542 17
0.542 15
0.542 20
0.542 20
0.542 21
0.542 28
0.542 29
0.542 25
0.542 31
0.542 27
0.542 15
0.542 23
0.542 27
0.542 23
0.542 25
0.542 20
0.542 25
0.542 21
0.542 18
0.542 16
0.542 38
0.542 28
0.542 14
0.542 28
0.542 20
0.542 22
0.542 33
0.542 15
0.542 13
0.542 28
0.542 26
0.542 15
0.542 29
0.542 21
0.542 20
0.542 24
0.542 15
0.542 17
0.542 26
0.542 24
0.542 15
0.542 24
0.543 18
0.543 18
0.543 25
0.543 25
0.543 17
0.543 29
0.543 20
0.543 11
0.543 23
0.543 23
0.543 15
0.543 21
0.543 16
0.543 12
0.543 22
0.543 24
0.543 19
0.543 30
0.543 26
0.543 22
0.543 29
0.543 29
0.543 15
0.543 20
0.543 18
0.543 21
0.543 26
0.543 21
0.543 24
0.543 27
0.543 21
0.543 19
0.543 15
0.543 31
0.543 15
0.543 21
0.543 29
0.543 15
0.543 24
0.543 21
0.543 11
0.543 23
0.543 28
0.543 20
0.543 32
0.543 20
0.543 17
0.543 35
0.543 28
0.543 23
0.543 28
0.543 28
0.543 19
0.543 16
0.543 25
0.543 11
0.543 22
0.543 17
0.543 19
0.543 27
0.543 29
0.543 17
0.544 31
0.544 35
0.544 16
0.544 22
0.544 21
0.544 26
0.544 25
0.544 21
0.544 7
0.544 21
0.544 19
0.544 26
0.544 22
0.544 13
0.544 14
0.544 24
0.544 28
0.544 19
0.544 29
0.544 24
0.544 17
0.544 30
0.544 21
0.544 20
0.544 29
0.544 23
0.544 21
0.544 24
0.544 26
0.544 19
0.544 25
0.544 29
0.544 12
0.544 17
0.544 9
0.544 15
0.544 28
0.544 32
0.544 16
0.544 30
0.544 26
0.544 24
0.544 24
0.544 26
0.544 32
0.544 16
0.544 22
0.544 14
0.544 21
0.544 28
0.544 21
0.544 33
0.544 26
0.544 12
0.544 11
0.544 22
0.545 9
0.545 22
0.545 16
0.545 22
0.545 20
0.545 20
0.545 15
0.545 20
0.545 36
0.545 19
0.545 31
0.545 25
0.545 15
0.545 21
0.545 20
0.545 11
0.545 31
0.545 21
0.545 18
0.545 27
0.545 16
0.545 30
0.545 18
0.545 10
0.545 22
0.545 22
0.545 27
0.545 22
0.545 24
0.545 30
0.545 19
0.545 16
0.545 18
0.545 9
0.545 33
0.545 15
0.545 17
0.545 17
0.545 19
0.545 19
0.545 13
0.545 29
0.545 20
0.545 35
0.545 24
0.545 9
0.545 30
0.545 22
0.545 19
0.545 21
0.545 20
0.545 15
0.545 29
0.546 16
0.546 8
0.546 20
0.546 32
0.546 13
0.546 19
0.546 21
0.546 17
0.546 23
0.546 25
0.546 17
0.546 18
0.546 20
0.546 26
0.546 36
0.546 17
0.546 29
0.546 15
0.546 31
0.546 21
0.546 15
0.546 23
0.546 19
0.546 26
0.546 21
0.546 21
0.546 25
0.546 20
0.546 19
0.546 23
0.546 21
0.546 23
0.546 21
0.546 25
0.546 12
0.546 19
0.546 21
0.546 22
0.546 17
0.546 16
0.546 17
0.546 22
0.546 29
0.546 23
0.546 22
0.546 23
0.546 18
0.546 27
0.546 20
0.547 16
0.547 24
0.547 25
0.547 21
0.547 23
0.547 16
0.547 14
0.547 27
0.547 29
0.547 20
0.547 13
0.547 28
0.547 19
0.547 22
0.547 13
0.547 16
0.547 21
0.547 20
0.547 16
0.547 27
0.547 18
0.547 21
0.547 24
0.547 22
0.547 27
0.547 34
0.547 13
0.547 16
0.547 20
0.547 18
0.547 20
0.547 24
0.547 22
0.547 15
0.547 19
0.547 20
0.547 15
0.547 23
0.547 16
0.547 21
0.547 20
0.547 28
0.547 16
0.547 32
0.547 21
0.547 14
0.547 22
0.548 27
0.548 19
0.548 19
0.548 16
0.548 23
0.548 28
0.548 27
0.548 17
0.548 19
0.548 31
0.548 20
0.548 27
0.548 15
0.548 17
0.548 21
0.548 19
0.548 15
0.548 20
0.548 21
0.548 16
0.548 29
0.548 19
0.548 20
0.548 21
0.548 22
0.548 19
0.548 14
0.548 14
0.548 11
0.548 23
0.548 23
0.548 18
0.548 28
0.548 17
0.548 21
0.548 21
0.548 24
0.548 16
0.548 28
0.548 17
0.548 19
0.548 22
0.548 23
0.548 24
0.549 24
0.549 17
0.549 23
0.549 20
0.549 24
0.549 24
0.549 21
0.549 24
0.549 13
0.549 29
0.549 26
0.549 21
0.549 22
0.549 16
0.549 13
0.549 31
0.549 22
0.549 15
0.549 28
0.549 29
0.549 14
0.549 25
0.549 24
0.549 22
0.549 22
0.549 26
0.549 24
0.549 20
0.549 29
0.549 21
0.549 25
0.549 26
0.549 16
0.549 23
0.549 25
0.549 14
0.549 29
0.549 20
0.549 23
0.549 25
0.549 28
0.549 17
0.550 23
0.550 26
0.550 20
0.550 27
0.550 19
0.550 16
0.550 30
0.550 23
0.550 19
0.550 21
0.550 27
0.550 18
0.550 28
0.550 21
0.550 16
0.550 20
0.550 24
0.550 27
0.550 24
0.550 24
0.550 25
0.550 24
0.550 19
0.550 17
0.550 21
0.550 18
0.550 15
0.550 25
0.550 18
0.550 17
0.550 26
0.550 30
0.550 17
0.550 22
0.550 20
0.550 14
0.550 22
0.550 12
0.550 18
0.550 12
0.551 28
0.551 17
0.551 21
0.551 27
0.551 31
0.551 27
0.551 32
0.551 17
0.551 20
0.551 23
0.551 14
0.551 20
0.551 21
0.551 18
0.551 17
0.551 22
0.551 16
0.551 22
0.551 33
0.551 19
0.551 19
0.551 30
0.551 19
0.551 33
0.551 26
0.551 21
0.551 20
0.551 26
0.551 10
0.551 17
0.551 23
0.551 19
0.551 29
0.551 22
0.551 18
0.551 23
0.551 37
0.551 27
0.551 16
0.552 21
0.552 11
0.552 19
0.552 25
0.552 14
0.552 24
0.552 22
0.552 18
0.552 29
0.552 17
0.552 19
0.552 25
0.552 21
0.552 21
0.552 26
0.552 21
0.552 20
0.552 31
0.552 34
0.552 22
0.552 23
0.552 23
0.552 30
0.552 24
0.552 19
0.552 25
0.552 23
0.552 29
0.552 11
0.552 21
0.552 27
0.552 15
0.552 25
0.552 23
0.552 25
0.552 19
0.552 26
0.552 27
0.553 15
0.553 21
0.553 21
0.553 20
0.553 24
0.553 21
0.553 24
0.553 27
0.553 26
0.553 24
0.553 24
0.553 16
0.553 19
0.553 23
0.553 13
0.553 22
0.553 20
0.553 19
0.553 36
0.553 15
0.553 14
0.553 26
0.553 18
0.553 20
0.553 29
0.553 25
0.553 21
0.553 31
0.553 25
0.553 28
0.553 27
0.553 25
0.553 16
0.553 27
0.553 17
0.553 21
0.554 33
0.554 26
0.554 11
0.554 27
0.554 23
0.554 24
0.554 23
0.554 24
0.554 18
0.554 17
0.554 26
0.554 23
0.554 15
0.554 13
0.554 22
0.554 22
0.554 21
0.554 26
0.554 23
0.554 23
0.554 18
0.554 17
0.554 18
0.554 20
0.554 26
0.554 21
0.554 11
0.554 30
0.554 14
0.554 16
0.554 23
0.554 24
0.554 15
0.554 27
0.554 17
0.555 15
0.555 26
0.555 15
0.555 23
0.555 17
0.555 18
0.555 22
0.555 23
0.555 18
0.555 19
0.555 29
0.555 30
0.555 18
0.555 26
0.555 24
0.555 27
0.555 24
0.555 23
0.555 16
0.555 22
0.555 21
0.555 22
0.555 28
0.555 22
0.555 10
0.555 25
0.555 25
0.555 25
0.555 28
0.555 24
0.555 20
0.555 29
0.555 34
0.555 19
0.556 21
0.556 14
0.556 16
0.556 29
0.556 28
0.556 14
0.556 31
0.556 14
0.556 11
0.556 40
0.556 36
0.556 16
0.556 35
0.556 23
0.556 14
0.556 23
0.556 19
0.556 25
0.556 22
0.556 22
0.556 20
0.556 30
0.556 17
0.556 17
0.556 17
0.556 20
0.556 24
0.556 24
0.556 11
0.556 15
0.556 26
0.556 19
0.556 20
0.557 17
0.557 16
0.557 19
0.557 29
0.557 16
0.557 31
0.557 28
0.557 25
0.557 17
0.557 27
0.557 17
0.557 12
0.557 22
0.557 28
0.557 15
0.557 20
0.557 25
0.557 20
0.557 17
0.557 20
0.557 18
0.557 28
0.557 28
0.557 19
0.557 32
0.557 19
0.557 13
0.557 26
0.557 21
0.557 17
0.557 19
0.557 22
0.558 17
0.558 24
0.558 16
0.558 21
0.558 22
0.558 30
0.558 21
0.558 28
0.558 19
0.558 25
0.558 23
0.558 23
0.558 20
0.558 22
0.558 22
0.558 18
0.558 22
0.558 21
0.558 18
0.558 28
0.558 23
0.558 21
0.558 26
0.558 17
0.558 23
0.558 28
0.558 26
0.558 20
0.558 17
0.558 16
0.558 22
0.558 25
0.559 18
0.559 11
0.559 23
0.559 27
0.559 14
0.559 25
0.559 30
0.559 13
0.559 19
0.559 25
0.559 22
0.559 16
0.559 16
0.559 26
0.559 19
0.559 19
0.559 19
0.559 19
0.559 25
0.559 19
0.559 15
0.559 19
0.559 18
0.559 27
0.559 26
0.559 34
0.559 29
0.559 24
0.559 22
0.559 22
0.560 20
0.560 19
0.560 21
0.560 23
0.560 17
0.560 21
0.560 15
0.560 22
0.560 26
0.560 18
0.560 17
0.560 34
0.560 26
0.560 13
0.560 21
0.560 31
0.560 14
0.560 18
0.560 26
0.560 19
0.560 22
0.560 34
0.560 22
0.560 30
0.560 28
0.560 20
0.560 36
0.560 32
0.560 24
0.560 22
0.561 21
0.561 14
0.561 30
0.561 22
0.561 14
0.561 22
0.561 30
0.561 30
0.561 18
0.561 24
0.561 17
0.561 22
0.561 22
0.561 26
0.561 15
0.561 27
0.561 17
0.561 29
0.561 19
0.561 25
0.561 26
0.561 26
0.561 20
0.561 16
0.561 27
0.561 20
0.561 28
0.561 29
0.561 21
0.562 15
0.562 23
0.562 23
0.562 21
0.562 25
0.562 28
0.562 22
0.562 19
0.562 18
0.562 16
0.562 21
0.562 19
0.562 29
0.562 14
0.562 21
0.562 22
0.562 25
0.562 23
0.562 32
0.562 36
0.562 25
0.562 21
0.562 35
0.562 25
0.562 29
0.562 22
0.562 20
0.562 20
0.562 19
0.563 18
0.563 22
0.563 26
0.563 11
0.563 33
0.563 12
0.563 19
0.563 25
0.563 16
0.563 29
0.563 18
0.563 21
0.563 22
0.563 25
0.563 24
0.563 21
0.563 25
0.563 23
0.563 30
0.563 20
0.563 34
0.563 12
0.563 13
0.563 21
0.563 20
0.563 17
0.563 15
0.563 20
0.564 32
0.564 24
0.564 21
0.564 26
0.564 32
0.564 18
0.564 26
0.564 19
0.564 35
0.564 26
0.564 32
0.564 20
0.564 29
0.564 19
0.564 16
0.564 27
0.564 19
0.564 13
0.564 28
0.564 18
0.564 15
0.564 30
0.564 24
0.564 12
0.564 15
0.564 23
0.564 13
0.564 15
0.565 14
0.565 21
0.565 30
0.565 25
0.565 21
0.565 22
0.565 39
0.565 23
0.565 21
0.565 21
0.565 16
0.565 24
0.565 16
0.565 20
0.565 26
0.565 25
0.565 22
0.565 24
0.565 28
0.565 20
0.565 17
0.565 15
0.565 19
0.565 20
0.565 24
0.565 25
0.565 27
0.566 23
0.566 23
0.566 25
0.566 19
0.566 19
0.566 29
0.566 19
0.566 15
0.566 21
0.566 29
0.566 24
0.566 28
0.566 22
0.566 29
0.566 26
0.566 28
0.566 19
0.566 28
0.566 27
0.566 26
0.566 26
0.566 32
0.566 18
0.566 21
0.566 18
0.566 22
0.567 15
0.567 23
0.567 21
0.567 30
0.567 25
0.567 22
0.567 25
0.567 19
0.567 22
0.567 26
0.567 19
0.567 19
0.567 23
0.567 23
0.567 23
0.567 26
0.567 21
0.567 25
0.567 23
0.567 24
0.567 22
0.567 25
0.567 17
0.567 20
0.567 24
0.567 25
0.568 22
0.568 13
0.568 18
0.568 18
0.568 16
0.568 27
0.568 17
0.568 32
0.568 12
0.568 20
0.568 34
0.568 24
0.568 23
0.568 30
0.568 20
0.568 21
0.568 30
0.568 19
0.568 15
0.568 27
0.568 23
0.568 20
0.568 23
0.568 25
0.568 17
0.568 31
0.569 26
0.569 20
0.569 24
0.569 27
0.569 20
0.569 29
0.569 30
0.569 20
0.569 35
0.569 24
0.569 25
0.569 24
0.569 20
0.569 19
0.569 25
0.569 21
0.569 15
0.569 32
0.569 14
0.569 20
0.569 20
0.569 15
0.569 20
0.569 16
0.569 20
0.570 16
0.570 25
0.570 30
0.570 10
0.570 27
0.570 13
0.570 20
0.570 22
0.570 20
0.570 17
0.570 24
0.570 20
0.570 14
0.570 21
0.570 17
0.570 24
0.570 22
0.570 25
0.570 17
0.570 23
0.570 25
0.570 20
0.570 32
0.570 18
0.570 16
0.571 28
0.571 16
0.571 21
0.571 26
0.571 26
0.571 19
0.571 19
0.571 23
0.571 16
0.571 23
0.571 26
0.571 17
0.571 27
0.571 32
0.571 20
0.571 30
0.571 31
0.571 16
0.571 27
0.571 18
0.571 26
0.571 17
0.571 22
0.571 22
0.571 30
0.572 19
0.572 22
0.572 26
0.572 12
0.572 13
0.572 22
0.572 21
0.572 18
0.572 18
0.572 34
0.572 22
0.572 23
0.572 35
0.572 34
0.572 25
0.572 18
0.572 30
0.572 22
0.572 21
0.572 32
0.572 26
0.572 22
0.572 16
0.572 24
0.573 26
0.573 20
0.573 17
0.573 21
0.573 19
0.573 22
0.573 19
0.573 20
0.573 22
0.573 21
0.573 20
0.573 23
0.573 37
0.573 31
0.573 35
0.573 25
0.573 21
0.573 17
0.573 29
0.573 21
0.573 15
0.573 24
0.573 15
0.574 22
0.574 26
0.574 17
0.574 25
0.574 21
0.574 22
0.574 19
0.574 26
0.574 15
0.574 21
0.574 26
0.574 23
0.574 26
0.574 23
0.574 21
0.574 19
0.574 27
0.574 19
0.574 29
0.574 19
0.574 14
0.574 24
0.574 22
0.574 18
0.575 29
0.575 20
0.575 16
0.575 22
0.575 19
0.575 21
0.575 21
0.575 27
0.575 18
0.575 21
0.575 31
0.575 19
0.575 31
0.575 20
0.575 20
0.575 19
0.575 31
0.575 23
0.575 20
0.575 22
0.575 27
0.575 12
0.575 15
0.576 19
0.576 18
0.576 16
0.576 16
0.576 22
0.576 24
0.576 13
0.576 21
0.576 13
0.576 26
0.576 31
0.576 18
0.576 23
0.576 17
0.576 19
0.576 22
0.576 31
0.576 23
0.576 16
0.576 30
0.576 23
0.576 13
0.576 31
0.577 13
0.577 16
0.577 28
0.577 30
0.577 17
0.577 14
0.577 20
0.577 17
0.577 37
0.577 22
0.577 18
0.577 24
0.577 19
0.577 17
0.577 18
0.577 20
0.577 22
0.577 23
0.577 24
0.577 24
0.577 22
0.577 27
0.578 21
0.578 33
0.578 26
0.578 32
0.578 31
0.578 30
0.578 28
0.578 26
0.578 26
0.578 24
0.578 25
0.578 22
0.578 26
0.578 26
0.578 19
0.578 20
0.578 22
0.578 20
0.578 32
0.578 29
0.578 18
0.578 25
0.578 25
0.579 24
0.579 18
0.579 19
0.579 26
0.579 20
0.579 20
0.579 26
0.579 16
0.579 17
0.579 27
0.579 15
0.579 17
0.579 31
0.579 15
0.579 28
0.579 25
0.579 16
0.579 19
0.579 15
0.579 19
0.579 28
0.579 22
0.580 13
0.580 27
0.580 22
0.580 13
0.580 25
0.580 19
0.580 21
0.580 17
0.580 21
0.580 16
0.580 20
0.580 29
0.580 12
0.580 27
0.580 28
0.580 23
0.580 25
0.580 21
0.580 18
0.580 28
0.580 25
0.581 16
0.581 26
0.581 15
0.581 17
0.581 28
0.581 20
0.581 19
0.581 17
0.581 20
0.581 17
0.581 21
0.581 23
0.581 15
0.581 20
0.581 22
0.581 19
0.581 32
0.581 15
0.581 15
0.581 34
0.581 23
0.581 14
0.582 25
0.582 33
0.582 21
0.582 17
0.582 18
0.582 20
0.582 17
0.582 25
0.582 8
0.582 17
0.582 18
0.582 19
0.582 27
0.582 23
0.582 9
0.582 26
0.582 21
0.582 19
0.582 22
0.582 25
0.582 21
0.583 26
0.583 21
0.583 16
0.583 29
0.583 24
0.583 18
0.583 27
0.583 21
0.583 26
0.583 24
0.583 21
0.583 23
0.583 14
0.583 19
0.583 23
0.583 20
0.583 23
0.583 36
0.583 26
0.583 29
0.583 14
0.584 20
0.584 19
0.584 17
0.584 26
0.584 23
0.584 25
0.584 26
0.584 24
0.584 16
0.584 24
0.584 31
0.584 18
0.584 19
0.584 24
0.584 23
0.584 21
0.584 23
0.584 20
0.584 24
0.584 25
0.584 15
0.585 29
0.585 31
0.585 23
0.585 34
0.585 27
0.585 16
0.585 22
0.585 23
0.585 12
0.585 22
0.585 30
0.585 17
0.585 23
0.585 22
0.585 17
0.585 23
0.585 26
0.585 25
0.585 25
0.585 20
0.586 20
0.586 23
0.586 19
0.586 26
0.586 29
0.586 19
0.586 27
0.586 20
0.586 21
0.586 23
0.586 29
0.586 24
0.586 20
0.586 25
0.586 33
0.586 22
0.586 19
0.586 26
0.586 16
0.586 29
0.587 22
0.587 13
0.587 32
0.587 22
0.587 17
0.587 29
0.587 22
0.587 16
0.587 19
0.587 27
0.587 23
0.587 15
0.587 31
0.587 18
0.587 24
0.587 19
0.587 16
0.587 28
0.587 24
0.587 24
0.588 25
0.588 30
0.588 22
0.588 28
0.588 21
0.588 14
0.588 17
0.588 23
0.588 17
0.588 27
0.588 29
0.588 18
0.588 25
0.588 23
0.588 18
0.588 31
0.588 24
0.588 28
0.588 31
0.588 17
0.589 18
0.589 27
0.589 29
0.589 18
0.589 23
0.589 23
0.589 11
0.589 25
0.589 20
0.589 16
0.589 33
0.589 19
0.589 14
0.589 21
0.589 34
0.589 21
0.589 33
0.589 21
0.589 17
0.589 19
0.590 19
0.590 22
0.590 22
0.590 27
0.590 13
0.590 28
0.590 32
0.590 12
0.590 23
0.590 18
0.590 22
0.590 23
0.590 26
0.590 30
0.590 34
0.590 24
0.590 27
0.590 32
0.590 25
0.590 23
0.591 23
0.591 30
0.591 14
0.591 17
0.591 24
0.591 16
0.591 27
0.591 22
0.591 18
0.591 18
0.591 25
0.591 13
0.591 29
0.591 16
0.591 22
0.591 37
0.591 20
0.591 22
0.591 27
0.592 21
0.592 23
0.592 27
0.592 28
0.592 26
0.592 30
0.592 23
0.592 23
0.592 27
0.592 22
0.592 22
0.592 21
0.592 23
0.592 25
0.592 22
0.592 18
0.592 20
0.592 21
0.592 19
0.593 11
0.593 17
0.593 24
0.593 21
0.593 20
0.593 23
0.593 16
0.593 26
0.593 20
0.593 22
0.593 17
0.593 21
0.593 24
0.593 22
0.593 19
0.593 15
0.593 24
0.593 29
0.593 16
0.594 26
0.594 10
0.594 23
0.594 23
0.594 22
0.594 13
0.594 26
0.594 27
0.594 13
0.594 27
0.594 20
0.594 20
0.594 23
0.594 30
0.594 19
0.594 32
0.594 22
0.594 15
0.594 24
0.595 27
0.595 18
0.595 23
0.595 28
0.595 25
0.595 23
0.595 20
0.595 26
0.595 25
0.595 9
0.595 18
0.595 27
0.595 24
0.595 19
0.595 24
0.595 25
0.595 12
0.595 17
0.596 27
0.596 17
0.596 19
0.596 26
0.596 25
0.596 23
0.596 18
0.596 21
0.596 23
0.596 19
0.596 17
0.596 22
0.596 25
0.596 18
0.596 23
0.596 26
0.596 13
0.596 19
0.596 32
0.597 21
0.597 24
0.597 23
0.597 20
0.597 22
0.597 19
0.597 20
0.597 16
0.597 18
0.597 22
0.597 17
0.597 29
0.597 20
0.597 27
0.597 24
0.597 23
0.597 22
0.597 36
0.598 33
0.598 34
0.598 25
0.598 14
0.598 26
0.598 21
0.598 12
0.598 19
0.598 17
0.598 17
0.598 29
0.598 22
0.598 11
0.598 21
0.598 23
0.598 13
0.598 15
0.598 21
0.599 16
0.599 20
0.599 17
0.599 16
0.599 28
0.599 25
0.599 20
0.599 27
0.599 14
0.599 18
0.599 28
0.599 27
0.599 21
0.599 16
0.599 23
0.599 16
0.599 28
0.599 22
0.600 20
0.600 26
0.600 19
0.600 25
0.600 21
0.600 14
0.600 24
0.600 23
0.600 14
0.600 16
0.600 32
0.600 18
0.600 12
0.600 23
0.600 18
0.600 20
0.600 24
0.600 25
0.601 15
0.601 28
0.601 26
0.601 15
0.601 20
0.601 24
0.601 19
0.601 20
0.601 28
0.601 28
0.601 26
0.601 23
0.601 14
0.601 24
0.601 19
0.601 28
0.601 26
0.601 22
0.602 25
0.602 31
0.602 21
0.602 20
0.602 20
0.602 29
0.602 22
0.602 29
0.602 25
0.602 19
0.602 26
0.602 32
0.602 20
0.602 17
0.602 14
0.602 19
0.602 19
0.602 13
0.603 13
0.603 19
0.603 29
0.603 14
0.603 22
0.603 26
0.603 10
0.603 30
0.603 22
0.603 12
0.603 25
0.603 19
0.603 13
0.603 28
0.603 21
0.603 18
0.603 25
0.604 25
0.604 12
0.604 23
0.604 28
0.604 23
0.604 27
0.604 24
0.604 24
0.604 22
0.604 17
0.604 22
0.604 17
0.604 21
0.604 22
0.604 26
0.604 29
0.604 16
0.605 20
0.605 24
0.605 17
0.605 21
0.605 27
0.605 21
0.605 23
0.605 35
0.605 16
0.605 31
0.605 18
0.605 19
0.605 24
0.605 24
0.605 17
0.605 23
0.605 36
0.605 13
0.606 29
0.606 17
0.606 14
0.606 16
0.606 23
0.606 23
0.606 21
0.606 19
0.606 20
0.606 27
0.606 26
0.606 17
0.606 31
0.606 19
0.606 24
0.606 29
0.606 21
0.607 21
0.607 20
0.607 18
0.607 23
0.607 29
0.607 21
0.607 19
0.607 28
0.607 16
0.607 25
0.607 17
0.607 13
0.607 21
0.607 25
0.607 22
0.607 16
0.607 23
0.608 32
0.608 30
0.608 26
0.608 24
0.608 28
0.608 27
0.608 17
0.608 20
0.608 24
0.608 24
0.608 16
0.608 32
0.608 21
0.608 22
0.608 25
0.608 25
0.609 8
0.609 13
0.609 26
0.609 17
0.609 26
0.609 25
0.609 20
0.609 29
0.609 21
0.609 26
0.609 14
0.609 20
0.609 19
0.609 27
0.609 26
0.609 9
0.609 25
0.610 21
0.610 18
0.610 36
0.610 24
0.610 17
0.610 26
0.610 21
0.610 15
0.610 27
0.610 24
0.610 13
0.610 26
0.610 15
0.610 18
0.610 22
0.610 14
0.610 17
0.611 22
0.611 24
0.611 23
0.611 25
0.611 29
0.611 17
0.611 19
0.611 27
0.611 20
0.611 17
0.611 19
0.611 20
0.611 21
0.611 20
0.611 14
0.611 22
0.612 26
0.612 25
0.612 25
0.612 20
0.612 21
0.612 24
0.612 18
0.612 16
0.612 30
0.612 26
0.612 11
0.612 19
0.612 19
0.612 25
0.612 22
0.612 22
0.612 23
0.613 18
0.613 26
0.613 17
0.613 26
0.613 29
0.613 28
0.613 36
0.613 20
0.613 22
0.613 31
0.613 31
0.613 14
0.613 27
0.613 26
0.613 20
0.613 17
0.614 16
0.614 23
0.614 24
0.614 18
0.614 27
0.614 22
0.614 19
0.614 22
0.614 31
0.614 17
0.614 24
0.614 24
0.614 23
0.614 13
0.614 26
0.614 26
0.615 18
0.615 32
0.615 18
0.615 15
0.615 28
0.615 19
0.615 18
0.615 30
0.615 26
0.615 19
0.615 20
0.615 29
0.615 15
0.615 17
0.615 26
0.615 20
0.616 18
0.616 15
0.616 14
0.616 27
0.616 26
0.616 15
0.616 21
0.616 29
0.616 15
0.616 20
0.616 22
0.616 23
0.616 25
0.616 27
0.616 19
0.616 26
0.617 32
0.617 16
0.617 20
0.617 26
0.617 14
0.617 28
0.617 18
0.617 17
0.617 27
0.617 28
0.617 19
0.617 22
0.617 22
0.617 18
0.617 22
0.617 21
0.618 13
0.618 18
0.618 24
0.618 10
0.618 34
0.618 21
0.618 22
0.618 16
0.618 24
0.618 17
0.618 28
0.618 22
0.618 19
0.618 22
0.618 23
0.618 23
0.619 23
0.619 18
0.619 17
0.619 22
0.619 27
0.619 27
0.619 24
0.619 23
0.619 24
0.619 20
0.619 21
0.619 24
0.619 30
0.619 30
0.619 21
0.620 24
0.620 24
0.620 19
0.620 28
0.620 19
0.620 22
0.620 27
0.620 22
0.620 21
0.620 18
0.620 19
0.620 16
0.620 32
0.620 23
0.620 20
0.620 35
0.621 29
0.621 14
0.621 19
0.621 25
0.621 18
0.621 26
0.621 24
0.621 20
0.621 20
0.621 21
0.621 17
0.621 34
0.621 18
0.621 24
0.621 21
0.622 33
0.622 27
0.622 21
0.622 12
0.622 24
0.622 24
0.622 23
0.622 17
0.622 44
0.622 27
0.622 29
0.622 18
0.622 21
0.622 21
0.622 22
0.622 22
0.623 17
0.623 18
0.623 13
0.623 17
0.623 16
0.623 27
0.623 20
0.623 29
0.623 19
0.623 17
0.623 20
0.623 16
0.623 10
0.623 25
0.623 15
0.624 24
0.624 18
0.624 24
0.624 13
0.624 21
0.624 29
0.624 22
0.624 30
0.624 23
0.624 17
0.624 27
0.624 27
0.624 20
0.624 19
0.624 22
0.625 16
0.625 25
0.625 19
0.625 18
0.625 19
0.625 17
0.625 24
0.625 31
0.625 25
0.625 23
0.625 23
0.625 14
0.625 22
0.625 21
0.625 23
0.626 22
0.626 28
0.626 21
0.626 14
0.626 32
0.626 20
0.626 8
0.626 28
0.626 19
0.626 21
0.626 32
0.626 25
0.626 23
0.626 23
0.626 25
0.627 21
0.627 28
0.627 20
0.627 16
0.627 25
0.627 24
0.627 21
0.627 22
0.627 24
0.627 13
0.627 30
0.627 30
0.627 27
0.627 21
0.627 26
0.628 16
0.628 31
0.628 16
0.628 24
0.628 21
0.628 17
0.628 10
0.628 15
0.628 19
0.628 22
0.628 20
0.628 17
0.628 24
0.628 21
0.628 20
0.629 22
0.629 16
0.629 14
0.629 21
0.629 19
0.629 37
0.629 25
0.629 25
0.629 24
0.629 16
0.629 23
0.629 28
0.629 17
0.629 20
0.629 27
0.630 25
0.630 21
0.630 25
0.630 17
0.630 20
0.630 14
0.630 17
0.630 16
0.630 23
0.630 20
0.630 13
0.630 26
0.630 22
0.630 24
0.631 24
0.631 17
0.631 32
0.631 25
0.631 19
0.631 21
0.631 21
0.631 20
0.631 19
0.631 17
0.631 20
0.631 23
0.631 27
0.631 19
0.631 26
0.632 34
0.632 19
0.632 24
0.632 28
0.632 11
0.632 25
0.632 15
0.632 19
0.632 16
0.632 17
0.632 20
0.632 22
0.632 26
0.632 19
0.633 32
0.633 20
0.633 18
0.633 10
0.633 20
0.633 21
0.633 19
0.633 23
0.633 21
0.633 29
0.633 18
0.633 20
0.633 28
0.633 19
0.633 22
0.634 27
0.634 28
0.634 21
0.634 26
0.634 20
0.634 27
0.634 23
0.634 24
0.634 27
0.634 21
0.634 23
0.634 24
0.634 18
0.634 25
0.635 24
0.635 28
0.635 26
0.635 22
0.635 23
0.635 22
0.635 18
0.635 31
0.635 19
0.635 17
0.635 25
0.635 16
0.635 21
0.635 27
0.635 23
0.636 25
0.636 21
0.636 22
0.636 20
0.636 25
0.636 24
0.636 19
0.636 20
0.636 19
0.636 23
0.636 28
0.636 23
0.636 26
0.636 20
0.637 24
0.637 13
0.637 24
0.637 22
0.637 24
0.637 21
0.637 22
0.637 17
0.637 25
0.637 19
0.637 16
0.637 29
0.637 19
0.637 17
0.638 26
0.638 26
0.638 24
0.638 25
0.638 24
0.638 21
0.638 34
0.638 21
0.638 6
0.638 30
0.638 28
0.638 20
0.638 27
0.638 23
0.639 18
0.639 31
0.639 24
0.639 18
0.639 30
0.639 27
0.639 19
0.639 26
0.639 11
0.639 24
0.639 19
0.639 23
0.639 17
0.639 27
0.640 15
0.640 25
0.640 33
0.640 17
0.640 21
0.640 25
0.640 18
0.640 11
0.640 26
0.640 31
0.640 23
0.640 33
0.640 22
0.640 26
0.641 19
0.641 21
0.641 20
0.641 16
0.641 24
0.641 19
0.641 19
0.641 19
0.641 11
0.641 16
0.641 16
0.641 16
0.641 29
0.641 23
0.642 28
0.642 26
0.642 17
0.642 14
0.642 31
0.642 15
0.642 23
0.642 25
0.642 24
0.642 13
0.642 27
0.642 26
0.642 15
0.642 23
0.643 17
0.643 24
0.643 30
0.643 21
0.643 20
0.643 21
0.643 17
0.643 17
0.643 27
0.643 25
0.643 12
0.643 30
0.643 17
0.644 22
0.644 21
0.644 32
0.644 24
0.644 23
0.644 18
0.644 11
0.644 17
0.644 19
0.644 12
0.644 19
0.644 16
0.644 17
0.644 19
0.645 14
0.645 23
0.645 24
0.645 23
0.645 12
0.645 21
0.645 24
0.645 18
0.645 24
0.645 18
0.645 18
0.645 27
0.645 17
0.645 16
0.646 32
0.646 25
0.646 15
0.646 18
0.646 22
0.646 18
0.646 14
0.646 25
0.646 20
0.646 24
0.646 12
0.646 23
0.646 12
0.647 14
0.647 20
0.647 28
0.647 26
0.647 12
0.647 17
0.647 20
0.647 20
0.647 27
0.647 25
0.647 21
0.647 34
0.647 23
0.647 19
0.648 32
0.648 20
0.648 24
0.648 25
0.648 31
0.648 15
0.648 23
0.648 35
0.648 28
0.648 27
0.648 20
0.648 16
0.648 23
0.649 26
0.649 22
0.649 33
0.649 14
0.649 14
0.649 27
0.649 21
0.649 16
0.649 26
0.649 17
0.649 16
0.649 22
0.649 29
0.649 24
0.650 25
0.650 18
0.650 19
0.650 13
0.650 15
0.650 15
0.650 33
0.650 23
0.650 24
0.650 20
0.650 21
0.650 20
0.650 19
0.651 20
0.651 21
0.651 22
0.651 23
0.651 23
0.651 27
0.651 14
0.651 19
0.651 23
0.651 23
0.651 17
0.651 30
0.651 34
0.652 37
0.652 23
0.652 17
0.652 29
0.652 21
0.652 18
0.652 24
0.652 18
0.652 20
0.652 17
0.652 18
0.652 17
0.652 8
0.653 30
0.653 19
0.653 16
0.653 28
0.653 23
0.653 14
0.653 18
0.653 21
0.653 17
0.653 32
0.653 30
0.653 13
0.653 18
0.654 24
0.654 18
0.654 25
0.654 20
0.654 22
0.654 27
0.654 21
0.654 13
0.654 25
0.654 24
0.654 17
0.654 19
0.654 21
0.655 17
0.655 23
0.655 23
0.655 16
0.655 22
0.655 17
0.655 16
0.655 27
0.655 22
0.655 18
0.655 25
0.655 16
0.655 27
0.655 27
0.656 26
0.656 17
0.656 21
0.656 29
0.656 27
0.656 24
0.656 27
0.656 18
0.656 35
0.656 18
0.656 15
0.656 15
0.657 17
0.657 18
0.657 24
0.657 34
0.657 26
0.657 30
0.657 20
0.657 18
0.657 24
0.657 25
0.657 18
0.657 29
0.657 18
0.658 17
0.658 21
0.658 16
0.658 14
0.658 18
0.658 15
0.658 11
0.658 31
0.658 30
0.658 31
0.658 27
0.658 24
0.658 18
0.659 22
0.659 23
0.659 19
0.659 12
0.659 25
0.659 19
0.659 24
0.659 20
0.659 14
0.659 26
0.659 25
0.659 17
0.659 22
0.660 28
0.660 22
0.660 23
0.660 18
0.660 29
0.660 34
0.660 17
0.660 22
0.660 33
0.660 29
0.660 19
0.660 28
0.660 25
0.661 13
0.661 19
0.661 22
0.661 17
0.661 18
0.661 25
0.661 25
0.661 24
0.661 13
0.661 27
0.661 24
0.661 20
0.662 17
0.662 19
0.662 21
0.662 16
0.662 26
0.662 30
0.662 16
0.662 28
0.662 21
0.662 19
0.662 21
0.662 28
0.662 18
0.663 25
0.663 27
0.663 24
0.663 21
0.663 26
0.663 17
0.663 33
0.663 37
0.663 13
0.663 28
0.663 26
0.663 27
0.663 34
0.664 20
0.664 26
0.664 27
0.664 15
0.664 18
0.664 25
0.664 20
0.664 20
0.664 31
0.664 24
0.664 13
0.664 20
0.665 19
0.665 16
0.665 11
0.665 23
0.665 16
0.665 15
0.665 30
0.665 14
0.665 27
0.665 12
0.665 22
0.665 24
0.665 18
0.666 19
0.666 14
0.666 27
0.666 9
0.666 24
0.666 23
0.666 13
0.666 20
0.666 34
0.666 24
0.666 32
0.666 19
0.667 17
0.667 24
0.667 25
0.667 13
0.667 23
0.667 21
0.667 14
0.667 23
0.667 28
0.667 12
0.667 21
0.667 17
0.667 18
0.668 21
0.668 17
0.668 26
0.668 22
0.668 18
0.668 20
0.668 21
0.668 24
0.668 14
0.668 11
0.668 13
0.668 15
0.669 29
0.669 14
0.669 15
0.669 23
0.669 17
0.669 23
0.669 21
0.669 31
0.669 17
0.669 29
0.669 22
0.669 16
0.670 24
0.670 26
0.670 24
0.670 24
0.670 23
0.670 16
0.670 13
0.670 30
0.670 20
0.670 31
0.670 16
0.670 30
0.670 30
0.671 22
0.671 15
0.671 23
0.671 18
0.671 20
0.671 22
0.671 20
0.671 13
0.671 21
0.671 22
0.671 19
0.671 18
0.672 21
0.672 27
0.672 27
0.672 16
0.672 20
0.672 27
0.672 14
0.672 11
0.672 22
0.672 27
0.672 18
0.672 21
0.673 26
0.673 14
0.673 21
0.673 24
0.673 13
0.673 20
0.673 23
0.673 20
0.673 31
0.673 21
0.673 21
0.673 33
0.674 18
0.674 18
0.674 21
0.674 21
0.674 16
0.674 21
0.674 22
0.674 21
0.674 15
0.674 31
0.674 19
0.674 19
0.675 28
0.675 17
0.675 26
0.675 18
0.675 19
0.675 19
0.675 19
0.675 31
0.675 22
0.675 30
0.675 17
0.675 19
0.676 17
0.676 19
0.676 19
0.676 23
0.676 16
0.676 12
0.676 17
0.676 25
0.676 24
0.676 17
0.676 14
0.676 31
0.677 22
0.677 18
0.677 23
0.677 20
0.677 16
0.677 18
0.677 35
0.677 16
0.677 23
0.677 27
0.677 14
0.677 21
0.678 16
0.678 9
0.678 28
0.678 29
0.678 34
0.678 25
0.678 14
0.678 13
0.678 23
0.678 28
0.678 21
0.678 17
0.679 26
0.679 19
0.679 24
0.679 25
0.679 14
0.679 24
0.679 18
0.679 22
0.679 25
0.679 18
0.679 27
0.679 28
0.680 24
0.680 16
0.680 21
0.680 31
0.680 27
0.680 28
0.680 27
0.680 18
0.680 26
0.680 19
0.680 21
0.680 28
0.681 17
0.681 15
0.681 30
0.681 20
0.681 26
0.681 19
0.681 24
0.681 17
0.681 29
0.681 22
0.681 13
0.682 21
0.682 21
0.682 11
0.682 31
0.682 21
0.682 20
0.682 24
0.682 24
0.682 19
0.682 33
0.682 21
0.682 19
0.683 20
0.683 24
0.683 15
0.683 18
0.683 18
0.683 26
0.683 22
0.683 20
0.683 11
0.683 18
0.683 35
0.683 23
0.684 30
0.684 33
0.684 19
0.684 26
0.684 20
0.684 21
0.684 25
0.684 15
0.684 17
0.684 31
0.684 21
0.684 12
0.685 31
0.685 14
0.685 31
0.685 28
0.685 33
0.685 22
0.685 31
0.685 20
0.685 26
0.685 25
0.685 24
0.686 20
0.686 19
0.686 22
0.686 24
0.686 30
0.686 25
0.686 24
0.686 27
0.686 19
0.686 23
0.686 22
0.686 30
0.687 13
0.687 19
0.687 26
0.687 20
0.687 25
0.687 21
0.687 24
0.687 19
0.687 16
0.687 20
0.687 26
0.688 31
0.688 19
0.688 28
0.688 23
0.688 20
0.688 22
0.688 26
0.688 15
0.688 25
0.688 18
0.688 16
0.688 27
0.689 21
0.689 25
0.689 29
0.689 23
0.689 25
0.689 22
0.689 12
0.689 18
0.689 29
0.689 26
0.689 15
0.690 16
0.690 21
0.690 20
0.690 19
0.690 22
0.690 18
0.690 22
0.690 23
0.690 21
0.690 29
0.690 22
0.690 18
0.691 22
0.691 22
0.691 18
0.691 35
0.691 35
0.691 20
0.691 29
0.691 26
0.691 25
0.691 30
0.691 22
0.692 20
0.692 27
0.692 25
0.692 11
0.692 22
0.692 24
0.692 14
0.692 20
0.692 24
0.692 23
0.692 19
0.693 31
0.693 15
0.693 29
0.693 27
0.693 14
0.693 30
0.693 15
0.693 23
0.693 25
0.693 12
0.693 23
0.693 19
0.694 20
0.694 19
0.694 29
0.694 16
0.694 16
0.694 30
0.694 22
0.694 22
0.694 19
0.694 23
0.694 19
0.695 25
0.695 28
0.695 23
0.695 27
0.695 27
0.695 25
0.695 27
0.695 29
0.695 24
0.695 23
0.695 17
0.696 28
0.696 28
0.696 25
0.696 16
0.696 30
0.696 25
0.696 11
0.696 26
0.696 24
0.696 24
0.696 32
0.697 25
0.697 24
0.697 23
0.697 20
0.697 19
0.697 22
0.697 25
0.697 16
0.697 29
0.697 19
0.697 16
0.697 19
0.698 17
0.698 26
0.698 29
0.698 25
0.698 23
0.698 15
0.698 25
0.698 21
0.698 26
0.698 22
0.698 21
0.699 30
0.699 26
0.699 27
0.699 37
0.699 23
0.699 27
0.699 34
0.699 24
0.699 22
0.699 26
0.699 24
0.700 19
0.700 28
0.700 20
0.700 14
0.700 24
0.700 24
0.700 25
0.700 21
0.700 24
0.700 20
0.700 29
0.701 21
0.701 20
0.701 16
0.701 26
0.701 23
0.701 31
0.701 23
0.701 22
0.701 22
0.701 22
0.701 20
0.702 23
0.702 30
0.702 24
0.702 21
0.702 20
0.702 16
0.702 20
0.702 20
0.702 16
0.702 29
0.702 27
0.703 16
0.703 21
0.703 24
0.703 23
0.703 27
0.703 27
0.703 21
0.703 20
0.703 17
0.703 13
0.703 29
0.704 21
0.704 19
0.704 28
0.704 22
0.704 27
0.704 23
0.704 25
0.704 30
0.704 31
0.704 28
0.704 21
0.705 22
0.705 21
0.705 16
0.705 22
0.705 22
0.705 14
0.705 15
0.705 21
0.705 11
0.705 26
0.705 17
0.706 24
0.706 25
0.706 20
0.706 25
0.706 26
0.706 18
0.706 20
0.706 21
0.706 29
0.706 19
0.706 19
0.707 23
0.707 19
0.707 25
0.707 21
0.707 15
0.707 24
0.707 27
0.707 22
0.707 26
0.707 24
0.708 21
0.708 15
0.708 23
0.708 19
0.708 27
0.708 25
0.708 27
0.708 28
0.708 21
0.708 23
0.708 31
0.709 31
0.709 12
0.709 28
0.709 24
0.709 18
0.709 15
0.709 16
0.709 25
0.709 26
0.709 21
0.709 14
0.710 26
0.710 25
0.710 18
0.710 19
0.710 26
0.710 14
0.710 30
0.710 23
0.710 12
0.710 20
0.710 21
0.711 19
0.711 22
0.711 21
0.711 20
0.711 32
0.711 20
0.711 15
0.711 21
0.711 26
0.711 22
0.712 16
0.712 16
0.712 27
0.712 24
0.712 21
0.712 17
0.712 24
0.712 27
0.712 18
0.712 20
0.712 29
0.713 18
0.713 18
0.713 19
0.713 26
0.713 18
0.713 17
0.713 17
0.713 32
0.713 24
0.713 19
0.713 16
0.714 24
0.714 19
0.714 13
0.714 21
0.714 12
0.714 29
0.714 21
0.714 16
0.714 23
0.714 20
0.715 8
0.715 23
0.715 27
0.715 16
0.715 18
0.715 18
0.715 15
0.715 23
0.715 21
0.715 27
0.715 20
0.716 19
0.716 25
0.716 31
0.716 22
0.716 21
0.716 23
0.716 17
0.716 19
0.716 28
0.716 18
0.716 19
0.717 15
0.717 29
0.717 18
0.717 19
0.717 17
0.717 26
0.717 27
0.717 20
0.717 16
0.717 33
0.718 25
0.718 17
0.718 23
0.718 33
0.718 24
0.718 30
0.718 19
0.718 25
0.718 22
0.718 19
0.718 23
0.719 23
0.719 28
0.719 25
0.719 28
0.719 27
0.719 17
0.719 26
0.719 19
0.719 10
0.719 29
0.720 20
0.720 19
0.720 27
0.720 22
0.720 8
0.720 16
0.720 17
0.720 18
0.720 20
0.720 27
0.720 19
0.721 28
0.721 19
0.721 20
0.721 24
0.721 13
0.721 20
0.721 17
0.721 28
0.721 21
0.721 28
0.722 24
0.722 16
0.722 27
0.722 10
0.722 16
0.722 29
0.722 27
0.722 23
0.722 18
0.722 22
0.723 24
0.723 20
0.723 25
0.723 19
0.723 18
0.723 16
0.723 25
0.723 25
0.723 16
0.723 13
0.723 20
0.724 25
0.724 20
0.724 22
0.724 21
0.724 23
0.724 17
0.724 21
0.724 15
0.724 20
0.724 27
0.725 17
0.725 23
0.725 17
0.725 23
0.725 21
0.725 21
0.725 13
0.725 13
0.725 19
0.725 19
0.726 32
0.726 31
0.726 16
0.726 22
0.726 21
0.726 17
0.726 21
0.726 19
0.726 23
0.726 25
0.726 19
0.727 19
0.727 24
0.727 21
0.727 20
0.727 37
0.727 23
0.727 17
0.727 14
0.727 26
0.727 22
0.728 22
0.728 16
0.728 14
0.728 30
0.728 24
0.728 12
0.728 32
0.728 18
0.728 17
0.728 26
0.729 28
0.729 13
0.729 18
0.729 26
0.729 21
0.729 16
0.729 34
0.729 18
0.729 38
0.729 28
0.730 18
0.730 17
0.730 19
0.730 20
0.730 12
0.730 22
0.730 17
0.730 15
0.730 27
0.730 17
0.731 20
0.731 23
0.731 19
0.731 21
0.731 25
0.731 19
0.731 18
0.731 23
0.731 10
0.731 20
0.731 22
0.732 20
0.732 24
0.732 16
0.732 14
0.732 34
0.732 19
0.732 24
0.732 32
0.732 26
0.732 27
0.733 21
0.733 25
0.733 15
0.733 23
0.733 27
0.733 25
0.733 31
0.733 15
0.733 12
0.733 16
0.734 24
0.734 18
0.734 27
0.734 18
0.734 24
0.734 16
0.734 25
0.734 18
0.734 21
0.734 23
0.735 20
0.735 26
0.735 15
0.735 20
0.735 24
0.735 28
0.735 21
0.735 23
0.735 18
0.735 21
0.736 23
0.736 17
0.736 24
0.736 29
0.736 13
0.736 21
0.736 28
0.736 20
0.736 24
0.736 15
0.737 20
0.737 17
0.737 27
0.737 28
0.737 19
0.737 17
0.737 13
0.737 23
0.737 20
0.737 29
0.738 22
0.738 30
0.738 20
0.738 15
0.738 21
0.738 27
0.738 8
0.738 19
0.738 22
0.738 17
0.739 18
0.739 26
0.739 15
0.739 24
0.739 21
0.739 21
0.739 30
0.739 22
0.739 17
0.739 25
0.740 25
0.740 20
0.740 17
0.740 19
0.740 18
0.740 13
0.740 17
0.740 23
0.740 38
0.740 27
0.741 15
0.741 23
0.741 28
0.741 18
0.741 24
0.741 26
0.741 26
0.741 28
0.741 22
0.741 21
0.742 21
0.742 20
0.742 22
0.742 18
0.742 31
0.742 14
0.742 20
0.742 18
0.742 21
0.743 20
0.743 23
0.743 17
0.743 28
0.743 25
0.743 15
0.743 27
0.743 16
0.743 16
0.743 28
0.744 28
0.744 11
0.744 28
0.744 20
0.744 17
0.744 31
0.744 23
0.744 15
0.744 29
0.744 25
0.745 19
0.745 26
0.745 23
0.745 18
0.745 26
0.745 25
0.745 25
0.745 13
0.745 15
0.745 16
0.746 23
0.746 30
0.746 15
0.746 32
0.746 33
0.746 14
0.746 13
0.746 29
0.746 22
0.746 15
0.747 26
0.747 18
0.747 25
0.747 16
0.747 26
0.747 28
0.747 25
0.747 22
0.747 28
0.748 25
0.748 16
0.748 25
0.748 20
0.748 20
0.748 24
0.748 24
0.748 20
0.748 27
0.748 21
0.749 19
0.749 25
0.749 23
0.749 24
0.749 19
0.749 19
0.749 20
0.749 31
0.749 24
0.749 18
0.750 23
0.750 25
0.750 13
0.750 21
0.750 20
0.750 13
0.750 24
0.750 22
0.750 33
0.751 10
0.751 24
0.751 16
0.751 15
0.751 11
0.751 12
0.751 23
0.751 23
0.751 15
0.751 22
0.752 23
0.752 16
0.752 25
0.752 22
0.752 28
0.752 22
0.752 30
0.752 25
0.752 27
0.752 18
0.753 14
0.753 24
0.753 30
0.753 11
0.753 23
0.753 17
0.753 17
0.753 20
0.753 18
0.754 28
0.754 25
0.754 26
0.754 17
0.754 22
0.754 23
0.754 15
0.754 27
0.754 19
0.754 20
0.755 30
0.755 21
0.755 14
0.755 23
0.755 25
0.755 15
0.755 27
0.755 18
0.755 22
0.755 27
0.756 24
0.756 18
0.756 27
0.756 20
0.756 23
0.756 24
0.756 21
0.756 23
0.756 22
0.757 20
0.757 22
0.757 19
0.757 18
0.757 17
0.757 18
0.757 22
0.757 22
0.757 25
0.757 25
0.758 23
0.758 24
0.758 22
0.758 20
0.758 28
0.758 21
0.758 25
0.758 15
0.758 20
0.759 13
0.759 19
0.759 20
0.759 11
0.759 22
0.759 25
0.759 17
0.759 19
0.759 26
0.759 16
0.760 23
0.760 21
0.760 18
0.760 19
0.760 20
0.760 13
0.760 16
0.760 19
0.760 15
0.761 24
0.761 20
0.761 10
0.761 29
0.761 28
0.761 22
0.761 29
0.761 24
0.761 18
0.762 16
0.762 20
0.762 24
0.762 25
0.762 17
0.762 13
0.762 24
0.762 22
0.762 17
0.762 26
0.763 28
0.763 26
0.763 26
0.763 15
0.763 13
0.763 18
0.763 19
0.763 17
0.763 29
0.764 23
0.764 23
0.764 14
0.764 24
0.764 18
0.764 18
0.764 29
0.764 18
0.764 31
0.764 17
0.765 18
0.765 28
0.765 36
0.765 14
0.765 13
0.765 33
0.765 24
0.765 25
0.765 23
0.766 23
0.766 28
0.766 24
0.766 19
0.766 20
0.766 25
0.766 16
0.766 25
0.766 28
0.767 16
0.767 26
0.767 21
0.767 23
0.767 28
0.767 22
0.767 16
0.767 20
0.767 23
0.767 16
0.768 21
0.768 17
0.768 28
0.768 16
0.768 21
0.768 22
0.768 30
0.768 23
0.768 23
0.769 25
0.769 29
0.769 29
0.769 23
0.769 24
0.769 23
0.769 24
0.769 22
0.769 11
0.770 23
0.770 24
0.770 21
0.770 26
0.770 20
0.770 19
0.770 28
0.770 16
0.770 18
0.771 31
0.771 21
0.771 23
0.771 24
0.771 20
0.771 21
0.771 31
0.771 24
0.771 16
0.771 23
0.772 29
0.772 17
0.772 29
0.772 26
0.772 21
0.772 23
0.772 22
0.772 24
0.772 25
0.773 24
0.773 20
0.773 20
0.773 29
0.773 12
0.773 30
0.773 19
0.773 17
0.773 24
0.774 41
0.774 19
0.774 27
0.774 26
0.774 24
0.774 25
0.774 15
0.774 21
0.774 25
0.775 30
0.775 18
0.775 31
0.775 23
0.775 13
0.775 24
0.775 29
0.775 13
0.775 24
0.776 35
0.776 12
0.776 18
0.776 17
0.776 19
0.776 21
0.776 24
0.776 28
0.776 15
0.777 31
0.777 26
0.777 25
0.777 18
0.777 21
0.777 22
0.777 22
0.777 22
0.777 26
0.777 19
0.778 22
0.778 26
0.778 24
0.778 15
0.778 31
0.778 23
0.778 24
0.778 24
0.778 27
0.779 12
0.779 29
0.779 25
0.779 22
0.779 12
0.779 29
0.779 11
0.779 30
0.779 19
0.780 24
0.780 27
0.780 30
0.780 17
0.780 21
0.780 30
0.780 20
0.780 15
0.780 19
0.781 18
0.781 30
0.781 22
0.781 23
0.781 23
0.781 26
0.781 18
0.781 35
0.781 25
0.782 23
0.782 18
0.782 30
0.782 12
0.782 23
0.782 20
0.782 12
0.782 22
0.782 18
0.783 22
0.783 14
0.783 14
0.783 22
0.783 27
0.783 22
0.783 13
0.783 25
0.783 29
0.784 12
0.784 28
0.784 23
0.784 14
0.784 24
0.784 13
0.784 23
0.784 18
0.784 20
0.785 31
0.785 25
0.785 21
0.785 16
0.785 23
0.785 25
0.785 21
0.785 27
0.785 16
0.786 21
0.786 19
0.786 21
0.786 14
0.786 20
0.786 18
0.786 19
0.786 22
0.786 19
0.787 18
0.787 28
0.787 25
0.787 23
0.787 24
0.787 17
0.787 29
0.787 20
0.787 24
0.788 32
0.788 21
0.788 24
0.788 17
0.788 26
0.788 17
0.788 23
0.788 25
0.788 23
0.789 17
0.789 28
0.789 29
0.789 12
0.789 23
0.789 16
0.789 11
0.789 19
0.789 21
0.790 21
0.790 31
0.790 26
0.790 18
0.790 19
0.790 22
0.790 26
0.790 22
0.791 14
0.791 20
0.791 20
0.791 21
0.791 30
0.791 19
0.791 28
0.791 14
0.791 24
0.792 18
0.792 14
0.792 27
0.792 25
0.792 15
0.792 21
0.792 29
0.792 8
0.792 16
0.793 24
0.793 21
0.793 18
0.793 13
0.793 19
0.793 20
0.793 15
0.793 23
0.793 20
0.794 22
0.794 16
0.794 23
0.794 18
0.794 21
0.794 22
0.794 18
0.794 14
0.794 21
0.795 25
0.795 22
0.795 28
0.795 25
0.795 19
0.795 30
0.795 17
0.795 26
0.795 31
0.796 24
0.796 20
0.796 25
0.796 21
0.796 21
0.796 24
0.796 30
0.796 23
0.797 25
0.797 24
0.797 15
0.797 34
0.797 22
0.797 30
0.797 21
0.797 19
0.797 11
0.798 24
0.798 30
0.798 11
0.798 27
0.798 27
0.798 19
0.798 26
0.798 18
0.798 16
0.799 18
0.799 26
0.799 17
0.799 30
0.799 23
0.799 15
0.799 20
0.799 24
0.800 22
0.800 18
0.800 16
0.800 15
0.800 24
0.800 20
0.800 26
0.800 24
0.800 21
0.801 21
0.801 24
0.801 20
0.801 16
0.801 26
0.801 29
0.801 19
0.801 20
0.801 22
0.802 13
0.802 35
0.802 21
0.802 15
0.802 23
0.802 16
0.802 24
0.802 23
0.802 29
0.803 15
0.803 20
0.803 22
0.803 25
0.803 26
0.803 29
0.803 19
0.803 27
0.804 24
0.804 9
0.804 25
0.804 22
0.804 22
0.804 19
0.804 22
0.804 11
0.804 18
0.805 19
0.805 18
0.805 24
0.805 17
0.805 25
0.805 28
0.805 15
0.805 23
0.806 18
0.806 22
0.806 21
0.806 20
0.806 25
0.806 10
0.806 21
0.806 17
0.806 20
0.807 30
0.807 25
0.807 22
0.807 26
0.807 19
0.807 19
0.807 21
0.807 19
0.807 21
0.808 21
0.808 24
0.808 14
0.808 24
0.808 25
0.808 21
0.808 25
0.808 24
0.809 22
0.809 24
0.809 23
0.809 9
0.809 29
0.809 27
0.809 22
0.809 16
0.809 19
0.810 23
0.810 24
0.810 22
0.810 23
0.810 25
0.810 25
0.810 31
0.810 27
0.811 25
0.811 18
0.811 31
0.811 19
0.811 13
0.811 20
0.811 27
0.811 13
0.811 15
0.812 15
0.812 15
0.812 25
0.812 19
0.812 22
0.812 36
0.812 21
0.812 19
0.813 9
0.813 20
0.813 23
0.813 22
0.813 25
0.813 18
0.813 21
0.813 31
0.813 13
0.814 25
0.814 20
0.814 16
0.814 23
0.814 20
0.814 17
0.814 20
0.814 24
0.815 28
0.815 24
0.815 19
0.815 19
0.815 25
0.815 24
0.815 16
0.815 20
0.815 21
0.816 14
0.816 27
0.816 27
0.816 20
0.816 21
0.816 21
0.816 16
0.816 18
0.817 15
0.817 20
0.817 28
0.817 21
0.817 21
0.817 28
0.817 24
0.817 21
0.817 15
0.818 22
0.818 17
0.818 32
0.818 17
0.818 22
0.818 15
0.818 22
0.818 19
0.819 16
0.819 30
0.819 19
0.819 31
0.819 20
0.819 21
0.819 20
0.819 21
0.819 22
0.820 30
0.820 25
0.820 22
0.820 20
0.820 16
0.820 21
0.820 23
0.820 20
0.821 18
0.821 16
0.821 27
0.821 28
0.821 24
0.821 23
0.821 20
0.821 24
0.822 24
0.822 21
0.822 24
0.822 26
0.822 21
0.822 23
0.822 22
0.822 19
0.822 23
0.823 19
0.823 17
0.823 20
0.823 21
0.823 16
0.823 26
0.823 25
0.823 20
0.824 29
0.824 20
0.824 20
0.824 21
0.824 26
0.824 23
0.824 22
0.824 22
0.825 25
0.825 16
0.825 23
0.825 19
0.825 28
0.825 30
0.825 15
0.825 22
0.825 20
0.826 35
0.826 28
0.826 26
0.826 16
0.826 27
0.826 24
0.826 23
0.826 37
0.827 23
0.827 22
0.827 27
0.827 26
0.827 22
0.827 20
0.827 23
0.827 24
0.828 23
0.828 19
0.828 18
0.828 21
0.828 24
0.828 18
0.828 19
0.828 24
0.828 17
0.829 30
0.829 22
0.829 22
0.829 29
0.829 12
0.829 18
0.829 18
0.829 14
0.830 21
0.830 17
0.830 19
0.830 20
0.830 31
0.830 32
0.830 29
0.830 32
0.831 31
0.831 20
0.831 18
0.831 34
0.831 13
0.831 21
0.831 21
0.831 20
0.832 30
0.832 21
0.832 17
0.832 13
0.832 19
0.832 22
0.832 22
0.832 26
0.833 28
0.833 18
0.833 24
0.833 19
0.833 22
0.833 27
0.833 28
0.833 26
0.833 28
0.834 25
0.834 26
0.834 23
0.834 15
0.834 23
0.834 13
0.834 18
0.834 29
0.835 23
0.835 16
0.835 18
0.835 34
0.835 23
0.835 24
0.835 31
0.835 18
0.836 28
0.836 25
0.836 11
0.836 28
0.836 30
0.836 14
0.836 17
0.836 31
0.837 15
0.837 25
0.837 16
0.837 16
0.837 29
0.837 24
0.837 18
0.837 25
0.838 27
0.838 26
0.838 21
0.838 29
0.838 16
0.838 21
0.838 18
0.838 17
0.839 33
0.839 18
0.839 20
0.839 23
0.839 21
0.839 19
0.839 21
0.839 24
0.839 17
0.840 25
0.840 18
0.840 18
0.840 32
0.840 21
0.840 20
0.840 24
0.840 15
0.841 19
0.841 30
0.841 29
0.841 11
0.841 27
0.841 25
0.841 25
0.841 22
0.842 20
0.842 20
0.842 13
0.842 21
0.842 21
0.842 21
0.842 20
0.842 25
0.843 39
0.843 35
0.843 13
0.843 24
0.843 23
0.843 23
0.843 31
0.843 23
0.844 18
0.844 21
0.844 21
0.844 22
0.844 12
0.844 23
0.844 22
0.844 25
0.845 28
0.845 13
0.845 13
0.845 19
0.845 26
0.845 22
0.845 29
0.845 16
0.846 16
0.846 25
0.846 18
0.846 20
0.846 24
0.846 23
0.846 20
0.846 23
0.847 19
0.847 34
0.847 26
0.847 21
0.847 25
0.847 14
0.847 19
0.847 23
0.848 29
0.848 24
0.848 22
0.848 19
0.848 19
0.848 23
0.848 20
0.848 13
0.849 29
0.849 16
0.849 19
0.849 30
0.849 37
0.849 23
0.849 25
0.849 21
0.850 14
0.850 13
0.850 33
0.850 15
0.850 20
0.850 30
0.850 14
0.850 32
0.851 27
0.851 21
0.851 31
0.851 18
0.851 15
0.851 29
0.851 24
0.851 25
0.852 21
0.852 20
0.852 17
0.852 20
0.852 20
0.852 15
0.852 19
0.852 25
0.853 15
0.853 32
0.853 12
0.853 29
0.853 30
0.853 22
0.853 37
0.853 23
0.854 33
0.854 30
0.854 23
0.854 31
0.854 17
0.854 25
0.854 26
0.854 15
0.855 20
0.855 21
0.855 17
0.855 22
0.855 20
0.855 13
0.855 19
0.855 20
0.856 15
0.856 26
0.856 19
0.856 17
0.856 24
0.856 24
0.856 19
0.856 19
0.857 16
0.857 19
0.857 19
0.857 17
0.857 21
0.857 24
0.857 15
0.857 17
0.858 26
0.858 21
0.858 22
0.858 26
0.858 21
0.858 25
0.858 18
0.859 26
0.859 25
0.859 26
0.859 33
0.859 27
0.859 17
0.859 25
0.859 22
0.860 25
0.860 22
0.860 16
0.860 24
0.860 18
0.860 21
0.860 32
0.860 25
0.861 19
0.861 27
0.861 22
0.861 24
0.861 27
0.861 28
0.861 23
0.861 31
0.862 25
0.862 17
0.862 25
0.862 22
0.862 21
0.862 29
0.862 36
0.862 27
0.863 32
0.863 29
0.863 28
0.863 28
0.863 20
0.863 19
0.863 37
0.863 21
0.864 23
0.864 18
0.864 19
0.864 21
0.864 22
0.864 23
0.864 15
0.865 27
0.865 21
0.865 21
0.865 25
0.865 19
0.865 21
0.865 27
0.865 22
0.866 27
0.866 26
0.866 35
0.866 21
0.866 20
0.866 18
0.866 17
0.866 25
0.867 23
0.867 18
0.867 23
0.867 20
0.867 23
0.867 30
0.867 20
0.867 6
0.868 26
0.868 26
0.868 16
0.868 22
0.868 20
0.868 11
0.868 8
0.868 26
0.869 22
0.869 25
0.869 16
0.869 22
0.869 18
0.869 21
0.869 20
0.870 30
0.870 19
0.870 20
0.870 36
0.870 28
0.870 31
0.870 34
0.870 31
0.871 20
0.871 26
0.871 14
0.871 14
0.871 28
0.871 22
0.871 14
0.871 16
0.872 21
0.872 20
0.872 17
0.872 27
0.872 23
0.872 16
0.872 23
0.873 30
0.873 26
0.873 32
0.873 19
0.873 19
0.873 31
0.873 19
0.873 30
0.874 30
0.874 16
0.874 24
0.874 24
0.874 15
0.874 34
0.874 19
0.874 27
0.875 19
0.875 25
0.875 29
0.875 21
0.875 26
0.875 25
0.875 30
0.876 23
0.876 18
0.876 22
0.876 31
0.876 16
0.876 32
0.876 28
0.876 20
0.877 25
0.877 26
0.877 22
0.877 20
0.877 23
0.877 20
0.877 16
0.877 16
0.878 10
0.878 24
0.878 23
0.878 19
0.878 24
0.878 23
0.878 20
0.879 24
0.879 15
0.879 15
0.879 30
0.879 24
0.879 17
0.879 18
0.879 27
0.880 20
0.880 24
0.880 23
0.880 19
0.880 22
0.880 20
0.880 13
0.880 35
0.881 19
0.881 13
0.881 18
0.881 21
0.881 23
0.881 19
0.881 24
0.882 26
0.882 24
0.882 27
0.882 22
0.882 26
0.882 29
0.882 18
0.882 20
0.883 23
0.883 15
0.883 23
0.883 27
0.883 20
0.883 24
0.883 26
0.884 23
0.884 26
0.884 20
0.884 20
0.884 32
0.884 18
0.884 17
0.884 32
0.885 24
0.885 19
0.885 27
0.885 18
0.885 16
0.885 24
0.885 26
0.885 10
0.886 23
0.886 21
0.886 22
0.886 22
0.886 23
0.886 18
0.886 27
0.887 25
0.887 11
0.887 25
0.887 23
0.887 13
0.887 20
0.887 24
0.887 27
0.888 31
0.888 30
0.888 17
0.888 18
0.888 17
0.888 12
0.888 23
0.889 18
0.889 19
0.889 19
0.889 26
0.889 23
0.889 29
0.889 30
0.889 24
0.890 25
0.890 22
0.890 15
0.890 23
0.890 31
0.890 35
0.890 26
0.891 33
0.891 15
0.891 32
0.891 25
0.891 26
0.891 27
0.891 27
0.891 16
0.892 33
0.892 19
0.892 27
0.892 25
0.892 23
0.892 29
0.892 26
0.893 22
0.893 16
0.893 24
0.893 22
0.893 25
0.893 20
0.893 28
0.893 15
0.894 18
0.894 25
0.894 21
0.894 12
0.894 20
0.894 15
0.894 18
0.895 24
0.895 21
0.895 28
0.895 27
0.895 29
0.895 25
0.895 29
0.895 9
0.896 25
0.896 20
0.896 20
0.896 26
0.896 24
0.896 21
0.896 31
0.897 28
0.897 27
0.897 30
0.897 24
0.897 14
0.897 19
0.897 26
0.897 18
0.898 25
0.898 19
0.898 15
0.898 28
0.898 26
0.898 16
0.898 28
0.899 24
0.899 17
0.899 25
0.899 34
0.899 22
0.899 25
0.899 17
0.900 27
0.900 14
0.900 9
0.900 17
0.900 27
0.900 25
0.900 20
0.900 13
0.901 23
0.901 22
0.901 24
0.901 15
0.901 21
0.901 16
0.901 19
0.902 19
0.902 37
0.902 28
0.902 19
0.902 31
0.902 31
0.902 23
0.902 27
0.903 27
0.903 17
0.903 17
0.903 24
0.903 21
0.903 25
0.903 16
0.904 26
0.904 27
0.904 30
0.904 28
0.904 27
0.904 20
0.904 22
0.905 24
0.905 32
0.905 14
0.905 21
0.905 15
0.905 20
0.905 21
0.905 22
0.906 24
0.906 27
0.906 25
0.906 17
0.906 27
0.906 26
0.906 28
0.907 24
0.907 15
0.907 13
0.907 20
0.907 31
0.907 22
0.907 22
0.908 24
0.908 10
0.908 13
0.908 16
0.908 23
0.908 19
0.908 26
0.908 13
0.909 15
0.909 13
0.909 25
0.909 20
0.909 21
0.909 24
0.909 23
0.910 14
0.910 18
0.910 20
0.910 27
0.910 13
0.910 27
0.910 24
0.911 17
0.911 32
0.911 33
0.911 18
0.911 33
0.911 24
0.911 19
0.911 16
0.912 16
0.912 14
0.912 27
0.912 28
0.912 17
0.912 24
0.912 23
0.913 26
0.913 31
0.913 23
0.913 22
0.913 23
0.913 20
0.913 19
0.914 23
0.914 33
0.914 22
0.914 14
0.914 28
0.914 20
0.914 22
0.915 17
0.915 22
0.915 21
0.915 23
0.915 13
0.915 28
0.915 31
0.915 16
0.916 17
0.916 20
0.916 28
0.916 28
0.916 27
0.916 20
0.916 21
0.917 14
0.917 18
0.917 20
0.917 28
0.917 13
0.917 40
0.917 29
0.918 14
0.918 15
0.918 20
0.918 14
0.918 23
0.918 19
0.918 25
0.919 32
0.919 27
0.919 13
0.919 20
0.919 23
0.919 17
0.919 33
0.919 19
0.920 20
0.920 27
0.920 24
0.920 11
0.920 21
0.920 19
0.920 22
0.921 16
0.921 32
0.921 15
0.921 23
0.921 18
0.921 14
0.921 23
0.922 16
0.922 11
0.922 24
0.922 22
0.922 29
0.922 29
0.922 13
0.923 23
0.923 26
0.923 23
0.923 24
0.923 15
0.923 26
0.923 22
0.924 24
0.924 27
0.924 16
0.924 20
0.924 19
0.924 17
0.924 25
0.924 23
0.925 21
0.925 20
0.925 23
0.925 19
0.925 28
0.925 14
0.925 21
0.926 26
0.926 19
0.926 19
0.926 24
0.926 21
0.926 12
0.926 22
0.927 22
0.927 22
0.927 20
0.927 17
0.927 13
0.927 28
0.927 20
0.928 18
0.928 23
0.928 32
0.928 20
0.928 19
0.928 25
0.928 14
0.929 31
0.929 16
0.929 16
0.929 26
0.929 27
0.929 25
0.929 19
0.930 19
0.930 15
0.930 31
0.930 19
0.930 26
0.930 24
0.930 18
0.931 14
0.931 23
0.931 20
0.931 23
0.931 17
0.931 16
0.931 7
0.931 23
0.932 22
0.932 18
0.932 28
0.932 14
0.932 27
0.932 19
0.932 19
0.933 13
0.933 16
0.933 17
0.933 11
0.933 24
0.933 17
0.933 27
0.934 27
0.934 21
0.934 17
0.934 26
0.934 20
0.934 14
0.934 19
0.935 34
0.935 14
0.935 24
0.935 29
0.935 24
0.935 31
0.935 21
0.936 27
0.936 30
0.936 19
0.936 25
0.936 24
0.936 20
0.936 19
0.937 18
0.937 17
0.937 22
0.937 29
0.937 17
0.937 21
0.937 19
0.938 30
0.938 19
0.938 34
0.938 17
0.938 25
0.938 22
0.938 22
0.939 25
0.939 15
0.939 17
0.939 23
0.939 19
0.939 12
0.939 23
0.940 14
0.940 29
0.940 21
0.940 25
0.940 22
0.940 16
0.940 23
0.941 17
0.941 13
0.941 24
0.941 28
0.941 21
0.941 25
0.941 24
0.942 20
0.942 17
0.942 16
0.942 25
0.942 18
0.942 37
0.942 17
0.943 22
0.943 21
0.943 19
0.943 23
0.943 33
0.943 11
0.943 20
0.944 16
0.944 24
0.944 20
0.944 22
0.944 21
0.944 23
0.944 24
0.945 23
0.945 24
0.945 28
0.945 17
0.945 26
0.945 19
0.945 13
0.946 29
0.946 29
0.946 19
0.946 25
0.946 18
0.946 31
0.946 23
0.947 28
0.947 26
0.947 23
0.947 17
0.947 19
0.947 21
0.947 17
0.948 27
0.948 22
0.948 19
0.948 14
0.948 16
0.948 23
0.948 17
0.949 27
0.949 25
0.949 10
0.949 22
0.949 24
0.949 16
0.949 26
0.950 21
0.950 18
0.950 16
0.950 24
0.950 20
0.950 28
0.950 25
0.951 26
0.951 28
0.951 27
0.951 14
0.951 29
0.951 22
0.951 18
0.952 32
0.952 27
0.952 13
0.952 29
0.952 22
0.952 23
0.952 20
0.953 29
0.953 17
0.953 22
0.953 30
0.953 19
0.953 23
0.953 17
0.954 16
0.954 34
0.954 21
0.954 16
0.954 20
0.954 16
0.954 14
0.955 26
0.955 22
0.955 20
0.955 21
0.955 16
0.955 19
0.956 24
0.956 23
0.956 22
0.956 16
0.956 20
0.956 14
0.956 21
0.957 25
0.957 15
0.957 14
0.957 20
0.957 22
0.957 37
0.957 24
0.958 19
0.958 36
0.958 11
0.958 17
0.958 18
0.958 18
0.958 25
0.959 24
0.959 20
0.959 20
0.959 18
0.959 19
0.959 14
0.959 23
0.960 23
0.960 23
0.960 22
0.960 24
0.960 16
0.960 23
0.960 15
0.961 21
0.961 29
0.961 26
0.961 17
0.961 18
0.961 26
0.961 21
0.962 24
0.962 17
0.962 21
0.962 33
0.962 31
0.962 27
0.962 25
0.963 27
0.963 11
0.963 29
0.963 19
0.963 15
0.963 20
0.964 16
0.964 29
0.964 26
0.964 25
0.964 21
0.964 18
0.964 27
0.965 19
0.965 24
0.965 31
0.965 27
0.965 24
0.965 27
0.965 25
0.966 26
0.966 18
0.966 21
0.966 29
0.966 19
0.966 19
0.966 27
0.967 20
0.967 15
0.967 26
0.967 20
0.967 22
0.967 24
0.967 21
0.968 16
0.968 16
0.968 27
0.968 18
0.968 26
0.968 20
0.969 20
0.969 22
0.969 25
0.969 22
0.969 29
0.969 21
0.969 21
0.970 24
0.970 20
0.970 15
0.970 22
0.970 28
0.970 13
0.970 19
0.971 14
0.971 19
0.971 20
0.971 23
0.971 25
0.971 24
0.971 21
0.972 17
0.972 33
0.972 15
0.972 21
0.972 20
0.972 17
0.972 26
0.973 26
0.973 19
0.973 16
0.973 19
0.973 19
0.973 11
0.974 25
0.974 22
0.974 18
0.974 28
0.974 18
0.974 22
0.974 28
0.975 25
0.975 19
0.975 29
0.975 16
0.975 16
0.975 35
0.975 27
0.976 16
0.976 22
0.976 17
0.976 20
0.976 19
0.976 28
0.976 20
0.977 25
0.977 29
0.977 13
0.977 24
0.977 25
0.977 19
0.978 20
0.978 21
0.978 18
0.978 28
0.978 25
0.978 23
0.978 27
0.979 24
0.979 23
0.979 18
0.979 18
0.979 20
0.979 26
0.979 25
0.980 22
0.980 22
0.980 19
0.980 22
0.980 27
0.980 23
0.981 19
0.981 10
0.981 28
0.981 22
0.981 28
0.981 25
0.981 15
0.982 24
0.982 17
0.982 17
0.982 21
0.982 27
0.982 17
0.982 23
0.983 27
0.983 17
0.983 39
0.983 28
0.983 16
0.983 32
0.984 24
0.984 20
0.984 25
0.984 15
0.984 15
0.984 22
0.984 22
0.985 18
0.985 25
0.985 24
0.985 13
0.985 26
0.985 15
0.985 17
0.986 29
0.986 24
0.986 21
0.986 27
0.986 23
0.986 16
0.987 25
0.987 30
0.987 8
0.987 25
0.987 26
0.987 14
0.987 21
0.988 24
0.988 19
0.988 22
0.988 21
0.988 18
0.988 20
0.988 20
0.989 15
0.989 23
0.989 18
0.989 18
0.989 22
0.989 26
0.990 26
0.990 31
0.990 25
0.990 11
0.990 26
0.990 19
0.990 16
0.991 19
0.991 18
0.991 17
0.991 30
0.991 18
0.991 15
0.991 23
0.992 28
0.992 13
0.992 15
0.992 28
0.992 15
0.992 20
0.993 21
0.993 19
0.993 31
0.993 22
0.993 22
0.993 28
0.993 26
0.994 19
0.994 25
0.994 20
0.994 23
0.994 21
0.994 25
0.995 25
0.995 24
0.995 26
0.995 16
0.995 20
0.995 20
0.995 24
0.996 30
0.996 23
0.996 22
0.996 29
0.996 26
0.996 18
0.996 15
0.997 24
0.997 14
0.997 9
0.997 19
0.997 11
0.997 17
0.998 24
0.998 8
0.998 23
0.998 17
0.998 22
0.998 37
0.998 26
0.999 21
0.999 28
0.999 24
0.999 26
0.999 17
0.999 16
1.000 12
1.000 26
1.000 19
1.000 23
1.000 23
1.000 21
1.000 16
1.001 22
1.001 26
1.001 17
1.001 37
1.001 21
1.001 15
1.002 25
1.002 40
1.002 25
1.002 16
1.002 25
1.002 17
1.002 23
1.003 13
1.003 21
1.003 17
1.003 19
1.003 24
1.003 36
1.004 20
1.004 16
1.004 36
1.004 20
1.004 20
1.004 29
1.004 18
1.005 17
1.005 31
1.005 17
1.005 19
1.005 29
1.005 22
1.005 9
1.006 18
1.006 18
1.006 16
1.006 27
1.006 25
1.006 15
1.007 23
1.007 20
1.007 32
1.007 19
1.007 15
1.007 16
1.007 21
1.008 29
1.008 20
1.008 25
1.008 24
1.008 18
1.008 23
1.009 16
1.009 17
1.009 26
1.009 18
1.009 12
1.009 24
1.009 28
1.010 21
1.010 27
1.010 19
1.010 20
1.010 23
1.010 20
1.011 27
1.011 23
1.011 19
1.011 17
1.011 26
1.011 29
1.012 12
1.012 25
1.012 25
1.012 12
1.012 15
1.012 18
1.012 20
1.013 30
1.013 17
1.013 22
1.013 23
1.013 16
1.013 15
1.014 18
1.014 22
1.014 16
1.014 19
1.014 23
1.014 18
1.014 20
1.015 16
1.015 21
1.015 17
1.015 14
1.015 12
1.015 17
1.016 28
1.016 14
1.016 23
1.016 19
1.016 11
1.016 17
1.016 33
1.017 24
1.017 21
1.017 19
1.017 22
1.017 25
1.017 16
1.018 17
1.018 19
1.018 30
1.018 19
1.018 23
1.018 19
1.018 26
1.019 24
1.019 20
1.019 20
1.019 23
1.019 26
1.019 13
1.020 21
1.020 25
1.020 21
1.020 23
1.020 28
1.020 14
1.020 22
1.021 27
1.021 23
1.021 32
1.021 19
1.021 15
1.021 24
1.022 12
1.022 20
1.022 29
1.022 30
1.022 18
1.022 22
1.023 28
1.023 18
1.023 22
1.023 28
1.023 19
1.023 29
1.023 24
1.024 16
1.024 20
1.024 20
1.024 18
1.024 18
1.024 31
1.025 21
1.025 24
1.025 22
1.025 20
1.025 24
1.025 17
1.026 19
1.026 19
1.026 20
1.026 11
1.026 26
1.026 28
1.026 22
1.027 28
1.027 23
1.027 25
1.027 23
1.027 19
1.027 24
1.028 21
1.028 21
1.028 19
1.028 19
1.028 22
1.028 15
1.028 14
1.029 15
1.029 15
1.029 20
1.029 25
1.029 12
1.029 20
1.030 17
1.030 14
1.030 31
1.030 24
1.030 23
1.030 25
1.031 31
1.031 21
1.031 29
1.031 29
1.031 20
1.031 20
1.031 12
1.032 15
1.032 20
1.032 22
1.032 14
1.032 24
1.032 30
1.033 19
1.033 20
1.033 14
1.033 24
1.033 27
1.033 13
1.034 10
1.034 15
1.034 15
1.034 14
1.034 20
1.034 28
1.034 22
1.035 32
1.035 31
1.035 24
1.035 23
1.035 13
1.035 20
1.036 24
1.036 21
1.036 17
1.036 13
1.036 22
1.036 20
1.037 17
1.037 26
1.037 26
1.037 22
1.037 24
1.037 14
1.037 25
1.038 22
1.038 14
1.038 25
1.038 22
1.038 16
1.038 30
1.039 15
1.039 13
1.039 19
1.039 15
1.039 18
1.039 30
1.040 26
1.040 22
1.040 25
1.040 18
1.040 16
1.040 24
1.041 25
1.041 15
1.041 19
1.041 26
1.041 24
1.041 25
1.041 24
1.042 17
1.042 21
1.042 19
1.042 17
1.042 22
1.042 20
1.043 26
1.043 24
1.043 20
1.043 24
1.043 20
1.043 26
1.044 17
1.044 18
1.044 21
1.044 20
1.044 17
1.044 18
1.044 15
1.045 29
1.045 20
1.045 12
1.045 24
1.045 19
1.045 26
1.046 23
1.046 17
1.046 13
1.046 26
1.046 24
1.046 19
1.047 18
1.047 24
1.047 23
1.047 25
1.047 19
1.047 19
1.048 20
1.048 27
1.048 19
1.048 31
1.048 23
1.048 28
1.048 34
1.049 21
1.049 19
1.049 31
1.049 23
1.049 17
1.049 29
1.050 27
1.050 16
1.050 29
1.050 20
1.050 12
1.050 28
1.051 21
1.051 19
1.051 19
1.051 25
1.051 12
1.051 23
1.052 15
1.052 16
1.052 22
1.052 25
1.052 12
1.052 29
1.053 14
1.053 11
1.053 20
1.053 25
1.053 21
1.053 24
1.053 28
1.054 16
1.054 18
1.054 17
1.054 22
1.054 23
1.054 16
1.055 21
1.055 22
1.055 17
1.055 15
1.055 32
1.055 16
1.056 14
1.056 23
1.056 33
1.056 25
1.056 21
1.056 26
1.057 31
1.057 27
1.057 16
1.057 25
1.057 18
1.057 15
1.058 16
1.058 15
1.058 22
1.058 22
1.058 23
1.058 17
1.058 16
1.059 17
1.059 26
1.059 16
1.059 28
1.059 17
1.059 18
1.060 18
1.060 22
1.060 22
1.060 25
1.060 24
1.060 16
1.061 18
1.061 21
1.061 18
1.061 22
1.061 29
1.061 16
1.062 45
1.062 16
1.062 12
1.062 26
1.062 22
1.062 17
1.063 29
1.063 32
1.063 18
1.063 26
1.063 24
1.063 23
1.064 31
1.064 24
1.064 21
1.064 25
1.064 24
1.064 10
1.064 29
1.065 30
1.065 15
1.065 20
1.065 16
1.065 21
1.065 17
1.066 21
1.066 18
1.066 21
1.066 16
1.066 19
1.066 21
1.067 20
1.067 13
1.067 22
1.067 24
1.067 12
1.067 21
1.068 30
1.068 17
1.068 17
1.068 28
1.068 13
1.068 23
1.069 22
1.069 17
1.069 29
1.069 20
1.069 20
1.069 23
1.070 18
1.070 20
1.070 18
1.070 21
1.070 29
1.070 20
1.071 24
1.071 23
1.071 22
1.071 18
1.071 18
1.071 24
1.072 20
1.072 19
1.072 28
1.072 17
1.072 15
1.072 26
1.072 24
1.073 23
1.073 23
1.073 17
1.073 10
1.073 18
1.073 33
1.074 21
1.074 27
1.074 24
1.074 21
1.074 24
1.074 20
1.075 16
1.075 32
1.075 18
1.075 23
1.075 18
1.075 17
1.076 14
1.076 18
1.076 21
1.076 12
1.076 25
1.076 26
1.077 24
1.077 14
1.077 17
1.077 20
1.077 24
1.077 21
1.078 10
1.078 24
1.078 28
1.078 14
1.078 24
1.078 21
1.079 17
1.079 23
1.079 23
1.079 20
1.079 26
1.079 23
1.080 21
1.080 27
1.080 23
1.080 27
1.080 25
1.080 30
1.081 29
1.081 22
1.081 26
1.081 26
1.081 22
1.081 25
1.082 20
1.082 27
1.082 22
1.082 22
1.082 23
1.082 20
1.083 17
1.083 26
1.083 28
1.083 23
1.083 19
1.083 24
1.084 24
1.084 25
1.084 16
1.084 9
1.084 26
1.084 22
1.085 24
1.085 17
1.085 28
1.085 21
1.085 32
1.085 32
1.086 17
1.086 31
1.086 19
1.086 21
1.086 21
1.086 16
1.087 24
1.087 19
1.087 29
1.087 12
1.087 29
1.087 22
1.088 15
1.088 19
1.088 22
1.088 22
1.088 25
1.088 30
1.089 14
1.089 20
1.089 23
1.089 19
1.089 32
1.089 27
1.090 13
1.090 28
1.090 22
1.090 20
1.090 27
1.090 22
1.091 25
1.091 30
1.091 26
1.091 8
1.091 28
1.091 20
1.092 15
1.092 24
1.092 20
1.092 30
1.092 12
1.092 27
1.093 14
1.093 19
1.093 33
1.093 17
1.093 28
1.093 25
1.094 20
1.094 18
1.094 20
1.094 14
1.094 24
1.094 22
1.095 22
1.095 33
1.095 14
1.095 19
1.095 19
1.095 23
1.096 15
1.096 25
1.096 19
1.096 21
1.096 20
1.096 23
1.097 12
1.097 25
1.097 23
1.097 20
1.097 34
1.097 24
1.098 14
1.098 27
1.098 20
1.098 25
1.098 26
1.098 18
1.099 17
1.099 20
1.099 17
1.099 19
1.099 25
1.099 24
1.100 15
1.100 19
1.100 24
1.100 13
1.100 31
1.100 19
1.101 20
1.101 20
1.101 31
1.101 9
1.101 23
1.101 21
1.102 22
1.102 20
1.102 29
1.102 19
1.102 24
1.102 13
1.103 26
1.103 21
1.103 15
1.103 15
1.103 24
1.103 18
1.104 13
1.104 18
1.104 18
1.104 24
1.104 25
1.104 19
1.105 16
1.105 29
1.105 14
1.105 18
1.105 26
1.105 27
1.106 19
1.106 32
1.106 16
1.106 17
1.106 24
1.106 30
1.107 21
1.107 21
1.107 27
1.107 20
1.107 24
1.108 24
1.108 26
1.108 28
1.108 25
1.108 26
1.108 24
1.109 20
1.109 22
1.109 30
1.109 15
1.109 15
1.109 23
1.110 19
1.110 18
1.110 18
1.110 16
1.110 17
1.110 25
1.111 22
1.111 23
1.111 28
1.111 16
1.111 19
1.111 29
1.112 27
1.112 27
1.112 20
1.112 20
1.112 14
1.112 33
1.113 20
1.113 18
1.113 23
1.113 23
1.113 11
1.113 32
1.114 19
1.114 17
1.114 28
1.114 29
1.114 12
1.114 21
1.115 30
1.115 17
1.115 13
1.115 26
1.115 16
1.115 26
1.116 22
1.116 16
1.116 22
1.116 22
1.116 10
1.117 29
1.117 16
1.117 21
1.117 16
1.117 31
1.117 17
1.118 15
1.118 22
1.118 16
1.118 16
1.118 33
1.118 18
1.119 15
1.119 27
1.119 19
1.119 23
1.119 20
1.119 19
1.120 27
1.120 30
1.120 16
1.120 21
1.120 30
1.120 10
1.121 18
1.121 28
1.121 22
1.121 20
1.121 23
1.121 13
1.122 19
1.122 20
1.122 16
1.122 21
1.122 17
1.123 15
1.123 22
1.123 23
1.123 17
1.123 20
1.123 12
1.124 16
1.124 22
1.124 20
1.124 13
1.124 27
1.124 17
1.125 17
1.125 17
1.125 31
1.125 25
1.125 21
1.125 17
1.126 16
1.126 17
1.126 27
1.126 26
1.126 27
1.126 34
1.127 20
1.127 15
1.127 24
1.127 20
1.127 17
1.127 17
1.128 17
1.128 26
1.128 17
1.128 20
1.128 20
1.129 16
1.129 21
1.129 22
1.129 23
1.129 20
1.129 19
1.130 20
1.130 22
1.130 25
1.130 17
1.130 25
1.130 21
1.131 32
1.131 24
1.131 30
1.131 21
1.131 16
1.131 30
1.132 16
1.132 22
1.132 21
1.132 29
1.132 18
1.132 28
1.133 24
1.133 12
1.133 16
1.133 29
1.133 20
1.134 18
1.134 18
1.134 19
1.134 27
1.134 21
1.134 25
1.135 24
1.135 25
1.135 23
1.135 32
1.135 24
1.135 21
1.136 23
1.136 19
1.136 17
1.136 32
1.136 28
1.136 26
1.137 26
1.137 22
1.137 14
1.137 33
1.137 23
1.138 21
1.138 29
1.138 13
1.138 20
1.138 20
1.138 21
1.139 25
1.139 16
1.139 16
1.139 15
1.139 27
1.139 30
1.140 14
1.140 23
1.140 17
1.140 24
1.140 19
1.140 10
1.141 22
1.141 32
1.141 18
1.141 20
1.141 21
1.142 19
1.142 13
1.142 25
1.142 24
1.142 12
1.142 20
1.143 21
1.143 16
1.143 17
1.143 24
1.143 14
1.143 31
1.144 16
1.144 20
1.144 16
1.144 24
1.144 16
1.144 25
1.145 28
1.145 23
1.145 26
1.145 18
1.145 17
1.146 20
1.146 24
1.146 15
1.146 24
1.146 20
1.146 15
1.147 24
1.147 23
1.147 28
1.147 26
1.147 21
1.147 19
1.148 26
1.148 13
1.148 18
1.148 31
1.148 32
1.149 19
1.149 20
1.149 22
1.149 19
1.149 18
1.149 24
1.150 19
1.150 24
1.150 27
1.150 24
1.150 26
1.150 16
1.151 28
1.151 30
1.151 21
1.151 14
1.151 24
1.152 16
1.152 23
1.152 18
1.152 24
1.152 20
1.152 25
1.153 21
1.153 18
1.153 23
1.153 32
1.153 20
1.153 19
1.154 21
1.154 24
1.154 20
1.154 29
1.154 16
1.154 18
1.155 24
1.155 16
1.155 29
1.155 22
1.155 22
1.156 25
1.156 30
1.156 15
1.156 30
1.156 22
1.156 22
1.157 24
1.157 14
1.157 13
1.157 25
1.157 29
1.157 22
1.158 34
1.158 19
1.158 26
1.158 19
1.158 27
1.159 9
1.159 23
1.159 13
1.159 19
1.159 32
1.159 22
1.160 12
1.160 24
1.160 21
1.160 18
1.160 17
1.161 26
1.161 16
1.161 26
1.161 22
1.161 19
1.161 26
1.162 21
1.162 12
1.162 24
1.162 23
1.162 28
1.162 20
1.163 33
1.163 21
1.163 19
1.163 23
1.163 13
1.164 24
1.164 19
1.164 17
1.164 25
1.164 21
1.164 20
1.165 23
1.165 27
1.165 11
1.165 24
1.165 21
1.165 15
1.166 28
1.166 16
1.166 18
1.166 24
1.166 22
1.167 16
1.167 25
1.167 21
1.167 20
1.167 31
1.167 29
1.168 23
1.168 24
1.168 26
1.168 29
1.168 28
1.168 20
1.169 17
1.169 18
1.169 24
1.169 21
1.169 23
1.170 30
1.170 22
1.170 26
1.170 29
1.170 18
1.170 22
1.171 26
1.171 17
1.171 19
1.171 24
1.171 17
1.172 27
1.172 16
1.172 15
1.172 30
1.172 19
1.172 22
1.173 29
1.173 21
1.173 13
1.173 28
1.173 28
1.173 13
1.174 27
1.174 32
1.174 21
1.174 26
1.174 28
1.175 28
1.175 27
1.175 20
1.175 18
1.175 27
1.175 23
1.176 18
1.176 36
1.176 26
1.176 18
1.176 21
1.177 29
1.177 18
1.177 23
1.177 20
1.177 25
1.177 19
1.178 26
1.178 31
1.178 27
1.178 14
1.178 14
1.179 26
1.179 18
1.179 13
1.179 22
1.179 21
1.179 20
1.180 23
1.180 20
1.180 11
1.180 20
1.180 19
1.180 34
1.181 32
1.181 24
1.181 28
1.181 19
1.181 22
1.182 14
1.182 28
1.182 19
1.182 17
1.182 18
1.182 24
1.183 15
1.183 20
1.183 22
1.183 20
1.183 19
1.184 14
1.184 30
1.184 22
1.184 29
1.184 22
1.184 26
1.185 27
1.185 14
1.185 19
1.185 22
1.185 26
1.186 18
1.186 21
1.186 13
1.186 23
1.186 21
1.186 16
1.187 19
1.187 22
1.187 20
1.187 24
1.187 17
1.188 28
1.188 18
1.188 29
1.188 14
1.188 21
1.188 35
1.189 18
1.189 19
1.189 22
1.189 16
1.189 19
1.190 17
1.190 13
1.190 18
1.190 24
1.190 22
1.190 15
1.191 27
1.191 17
1.191 21
1.191 32
1.191 29
1.192 24
1.192 25
1.192 16
1.192 32
1.192 32
1.192 23
1.193 29
1.193 16
1.193 28
1.193 22
1.193 20
1.194 18
1.194 19
1.194 25
1.194 13
1.194 14
1.194 27
1.195 21
1.195 22
1.195 20
1.195 21
1.195 17
1.196 26
1.196 13
1.196 21
1.196 18
1.196 20
1.196 25
1.197 24
1.197 18
1.197 19
1.197 23
1.197 16
1.198 28
1.198 21
1.198 9
1.198 25
1.198 20
1.198 23
1.199 18
1.199 20
1.199 19
1.199 27
1.199 24
1.200 20
1.200 24
1.200 21
1.200 17
1.200 22
1.200 31
1.201 17
1.201 21
1.201 18
1.201 26
1.201 26
1.202 26
1.202 18
1.202 29
1.202 22
1.202 18
1.202 16
1.203 17
1.203 17
1.203 15
1.203 35
1.203 26
1.204 15
1.204 23
1.204 16
1.204 21
1.204 19
1.204 22
1.205 26
1.205 17
1.205 11
1.205 21
1.205 16
1.206 19
1.206 34
1.206 28
1.206 10
1.206 23
1.206 32
1.207 17
1.207 23
1.207 20
1.207 15
1.207 25
1.208 26
1.208 22
1.208 29
1.208 15
1.208 27
1.208 18
1.209 20
1.209 20
1.209 29
1.209 17
1.209 18
1.210 31
1.210 20
1.210 15
1.210 22
1.210 24
1.211 19
1.211 26
1.211 31
1.211 22
1.211 18
1.211 26
1.212 15
1.212 22
1.212 22
1.212 19
1.212 31
1.213 21
1.213 20
1.213 28
1.213 17
1.213 21
1.213 25
1.214 17
1.214 16
1.214 19
1.214 28
1.214 14
1.215 25
1.215 13
1.215 20
1.215 29
1.215 22
1.215 19
1.216 19
1.216 20
1.216 21
1.216 14
1.216 16
1.217 22
1.217 28
1.217 24
1.217 14
1.217 28
1.218 21
1.218 16
1.218 24
1.218 16
1.218 12
1.218 20
1.219 18
1.219 18
1.219 23
1.219 22
1.219 16
1.220 21
1.220 21
1.220 13
1.220 18
1.220 26
1.220 17
1.221 21
1.221 22
1.221 28
1.221 27
1.221 27
1.222 21
1.222 24
1.222 21
1.222 18
1.222 24
1.223 27
1.223 18
1.223 25
1.223 11
1.223 16
1.223 28
1.224 23
1.224 16
1.224 26
1.224 25
1.224 20
1.225 23
1.225 30
1.225 21
1.225 19
1.225 23
1.226 15
1.226 29
1.226 28
1.226 17
1.226 18
1.226 17
1.227 14
1.227 24
1.227 23
1.227 13
1.227 16
1.228 25
1.228 16
1.228 19
1.228 30
1.228 17
1.228 24
1.229 33
1.229 19
1.229 25
1.229 25
1.229 21
1.230 21
1.230 19
1.230 22
1.230 15
1.230 27
1.231 23
1.231 27
1.231 23
1.231 14
1.231 20
1.231 19
1.232 19
1.232 34
1.232 32
1.232 18
1.232 22
1.233 18
1.233 9
1.233 20
1.233 18
1.233 16
1.234 18
1.234 24
1.234 14
1.234 24
1.234 21
1.234 14
1.235 31
1.235 27
1.235 26
1.235 21
1.235 19
1.236 22
1.236 20
1.236 20
1.236 21
1.236 24
1.237 22
1.237 18
1.237 22
1.237 20
1.237 20
1.237 21
1.238 31
1.238 18
1.238 26
1.238 17
1.238 21
1.239 26
1.239 28
1.239 15
1.239 27
1.239 25
1.240 25
1.240 24
1.240 14
1.240 18
1.240 22
1.240 19
1.241 15
1.241 13
1.241 31
1.241 20
1.241 25
1.242 17
1.242 15
1.242 23
1.242 18
1.242 16
1.243 14
1.243 18
1.243 13
1.243 20
1.243 15
1.243 20
1.244 30
1.244 18
1.244 20
1.244 30
1.244 13
1.245 16
1.245 24
1.245 18
1.245 18
1.245 25
1.246 23
1.246 19
1.246 23
1.246 11
1.246 16
1.247 36
1.247 34
1.247 18
1.247 18
1.247 27
1.247 23
1.248 15
1.248 22
1.248 23
1.248 16
1.248 22
1.249 19
1.249 31
1.249 27
1.249 22
1.249 26
1.250 28
1.250 19
1.250 29
1.250 14
1.250 19
1.250 27
1.251 21
1.251 17
1.251 18
1.251 27
1.251 25
1.252 26
1.252 19
1.252 18
1.252 26
1.252 26
1.253 17
1.253 21
1.253 18
1.253 16
1.253 34
1.254 21
1.254 18
1.254 19
1.254 25
1.254 30
1.254 30
1.255 14
1.255 15
1.255 24
1.255 19
1.255 21
1.256 24
1.256 17
1.256 16
1.256 20
1.256 21
1.257 15
1.257 29
1.257 31
1.257 18
1.257 23
1.258 19
1.258 23
1.258 17
1.258 15
1.258 21
1.258 21
1.259 24
1.259 21
1.259 27
1.259 30
1.259 18
1.260 14
1.260 17
1.260 22
1.260 19
1.260 24
1.261 13
1.261 27
1.261 21
1.261 19
1.261 15
1.262 26
1.262 17
1.262 16
1.262 16
1.262 24
1.262 25
1.263 24
1.263 21
1.263 26
1.263 28
1.263 18
1.264 27
1.264 25
1.264 19
1.264 29
1.264 17
1.265 24
1.265 24
1.265 20
1.265 6
1.265 27
1.266 21
1.266 19
1.266 17
1.266 20
1.266 19
1.266 24
1.267 16
1.267 15
1.267 30
1.267 24
1.267 19
1.268 34
1.268 22
1.268 21
1.268 29
1.268 31
1.269 25
1.269 20
1.269 19
1.269 18
1.269 26
1.270 25
1.270 22
1.270 24
1.270 21
1.270 9
1.271 25
1.271 25
1.271 21
1.271 17
1.271 31
1.271 20
1.272 24
1.272 20
1.272 28
1.272 28
1.272 21
1.273 22
1.273 24
1.273 24
1.273 26
1.273 26
1.274 15
1.274 20
1.274 29
1.274 17
1.274 15
1.275 21
1.275 21
1.275 20
1.275 23
1.275 40
1.276 18
1.276 22
1.276 24
1.276 21
1.276 25
1.276 33
1.277 14
1.277 24
1.277 30
1.277 24
1.277 24
1.278 29
1.278 19
1.278 22
1.278 21
1.278 23
1.279 28
1.279 25
1.279 18
1.279 8
1.279 15
1.280 23
1.280 32
1.280 22
1.280 21
1.280 24
1.281 21
1.281 15
1.281 32
1.281 10
1.281 8
1.281 29
1.282 31
1.282 23
1.282 16
1.282 24
1.282 21
1.283 21
1.283 24
1.283 17
1.283 30
1.283 14
1.284 22
1.284 33
1.284 25
1.284 19
1.284 15
1.285 35
1.285 30
1.285 20
1.285 18
1.285 15
1.286 16
1.286 31
1.286 14
1.286 32
1.286 25
1.287 24
1.287 21
1.287 19
1.287 30
1.287 18
1.288 24
1.288 22
1.288 20
1.288 20
1.288 16
1.288 27
1.289 20
1.289 25
1.289 25
1.289 26
1.289 18
1.290 16
1.290 8
1.290 15
1.290 26
1.290 27
1.291 26
1.291 25
1.291 32
1.291 23
1.291 27
1.292 29
1.292 18
1.292 26
1.292 13
1.292 20
1.293 26
1.293 18
1.293 10
1.293 42
1.293 26
1.294 13
1.294 23
1.294 26
1.294 23
1.294 16
1.295 23
1.295 17
1.295 22
1.295 28
1.295 17
1.295 32
1.296 18
1.296 17
1.296 23
1.296 12
1.296 23
1.297 27
1.297 24
1.297 24
1.297 24
1.297 25
1.298 15
1.298 21
1.298 22
1.298 20
1.298 27
1.299 34
1.299 17
1.299 20
1.299 23
1.299 27
1.300 20
1.300 17
1.300 14
1.300 21
1.300 11
1.301 23
1.301 23
1.301 31
1.301 19
1.301 19
1.302 16
1.302 19
1.302 15
1.302 28
1.302 19
1.303 21
1.303 29
1.303 14
1.303 28
1.303 25
1.304 22
1.304 28
1.304 23
1.304 15
1.304 38
1.304 29
1.305 23
1.305 35
1.305 30
1.305 17
1.305 31
1.306 18
1.306 16
1.306 18
1.306 21
1.306 12
1.307 20
1.307 24
1.307 13
1.307 22
1.307 20
1.308 21
1.308 23
1.308 22
1.308 17
1.308 24
1.309 15
1.309 22
1.309 29
1.309 28
1.309 16
1.310 19
1.310 28
1.310 32
1.310 26
1.310 29
1.311 21
1.311 32
1.311 19
1.311 16
1.311 17
1.312 25
1.312 19
1.312 26
1.312 25
1.312 22
1.313 19
1.313 20
1.313 24
1.313 29
1.313 26
1.314 22
1.314 24
1.314 19
1.314 16
1.314 25
1.315 26
1.315 20
1.315 28
1.315 23
1.315 30
1.316 30
1.316 23
1.316 20
1.316 29
1.316 21
1.317 11
1.317 21
1.317 21
1.317 16
1.317 16
1.318 30
1.318 15
1.318 32
1.318 20
1.318 11
1.319 24
1.319 24
1.319 20
1.319 26
1.319 24
1.320 18
1.320 32
1.320 26
1.320 19
1.320 27
1.320 24
1.321 21
1.321 30
1.321 23
1.321 25
1.321 30
1.322 31
1.322 21
1.322 25
1.322 23
1.322 26
1.323 19
1.323 15
1.323 16
1.323 29
1.323 29
1.324 26
1.324 17
1.324 24
1.324 17
1.324 27
1.325 17
1.325 22
1.325 25
1.325 14
1.325 20
1.326 23
1.326 14
1.326 31
1.326 18
1.326 24
1.327 28
1.327 27
1.327 25
1.327 17
1.327 26
1.328 21
1.328 24
1.328 20
1.328 25
1.328 17
1.329 25
1.329 18
1.329 22
1.329 19
1.329 26
1.330 20
1.330 20
1.330 22
1.330 17
1.330 34
1.331 23
1.331 21
1.331 26
1.331 21
1.331 21
1.332 24
1.332 30
1.332 17
1.332 20
1.332 25
1.333 12
1.333 18
1.333 32
1.333 20
1.333 15
1.334 32
1.334 20
1.334 21
1.334 36
1.334 14
1.335 29
1.335 22
1.335 21
1.335 24
1.335 21
1.336 14
1.336 17
1.336 26
1.336 19
1.336 25
1.337 13
1.337 19
1.337 19
1.337 16
1.337 26
1.338 28
1.338 18
1.338 13
1.338 16
1.338 19
1.339 17
1.339 30
1.339 22
1.339 22
1.339 25
1.340 32
1.340 14
1.340 26
1.340 23
1.340 18
1.341 14
1.341 18
1.341 14
1.341 28
1.341 26
1.342 15
1.342 23
1.342 31
1.342 21
1.342 34
1.343 25
1.343 16
1.343 27
1.343 29
1.343 22
1.344 25
1.344 30
1.344 21
1.344 27
1.344 18
1.345 30
1.345 23
1.345 32
1.345 16
1.346 24
1.346 31
1.346 16
1.346 20
1.346 30
1.347 10
1.347 24
1.347 23
1.347 19
1.347 33
1.348 24
1.348 22
1.348 23
1.348 21
1.348 27
1.349 26
1.349 22
1.349 10
1.349 32
1.349 26
1.350 15
1.350 29
1.350 19
1.350 19
1.350 25
1.351 25
1.351 21
1.351 29
1.351 24
1.351 16
1.352 38
1.352 23
1.352 21
1.352 22
1.352 14
1.353 21
1.353 24
1.353 36
1.353 19
1.353 26
1.354 25
1.354 18
1.354 21
1.354 20
1.354 21
1.355 12
1.355 23
1.355 20
1.355 27
1.355 23
1.356 13
1.356 16
1.356 19
1.356 10
1.356 23
1.357 16
1.357 13
1.357 22
1.357 27
1.357 17
1.358 25
1.358 30
1.358 11
1.358 24
1.358 19
1.359 12
1.359 26
1.359 26
1.359 12
1.359 22
1.360 24
1.360 11
1.360 29
1.360 19
1.360 16
1.361 27
1.361 28
1.361 13
1.361 17
1.362 26
1.362 18
1.362 18
1.362 24
1.362 13
1.363 27
1.363 18
1.363 19
1.363 22
1.363 23
1.364 24
1.364 23
1.364 18
1.364 25
1.364 26
1.365 25
1.365 18
1.365 20
1.365 13
1.365 25
1.366 25
1.366 32
1.366 22
1.366 35
1.366 24
1.367 16
1.367 26
1.367 26
1.367 16
1.367 23
1.368 23
1.368 11
1.368 20
1.368 21
1.368 14
1.369 40
1.369 25
1.369 27
1.369 31
1.369 29
1.370 17
1.370 20
1.370 33
1.370 21
1.371 27
1.371 18
1.371 18
1.371 18
1.371 21
1.372 22
1.372 23
1.372 24
1.372 20
1.372 22
1.373 22
1.373 13
1.373 28
1.373 16
1.373 22
1.374 21
1.374 25
1.374 19
1.374 32
1.374 20
1.375 22
1.375 33
1.375 25
1.375 23
1.375 22
1.376 16
1.376 21
1.376 27
1.376 34
1.376 16
1.377 12
1.377 18
1.377 21
1.377 23
1.377 26
1.378 23
1.378 28
1.378 21
1.378 22
1.379 26
1.379 22
1.379 24
1.379 22
1.379 14
1.380 9
1.380 37
1.380 22
1.380 24
1.380 24
1.381 27
1.381 26
1.381 26
1.381 27
1.381 15
1.382 19
1.382 19
1.382 21
1.382 28
1.382 27
1.383 23
1.383 12
1.383 21
1.383 19
1.383 29
1.384 12
1.384 20
1.384 39
1.384 30
1.384 14
1.385 37
1.385 24
1.385 20
1.385 28
1.386 30
1.386 34
1.386 25
1.386 33
1.386 23
1.387 26
1.387 22
1.387 16
1.387 31
1.387 18
1.388 18
1.388 23
1.388 27
1.388 20
1.388 18
1.389 22
1.389 19
1.389 25
1.389 31
1.389 18
1.390 20
1.390 42
1.390 21
1.390 22
1.390 16
1.391 25
1.391 26
1.391 16
1.391 32
1.392 25
1.392 26
1.392 23
1.392 23
1.392 28
1.393 13
1.393 24
1.393 31
1.393 22
1.393 20
1.394 31
1.394 21
1.394 30
1.394 23
1.394 16
1.395 30
1.395 24
1.395 25
1.395 29
1.395 25
1.396 27
1.396 27
1.396 27
1.396 26
1.396 28
1.397 38
1.397 22
1.397 27
1.397 18
1.398 15
1.398 40
1.398 18
1.398 19
1.398 27
1.399 10
1.399 19
1.399 23
1.399 29
1.399 18
1.400 27
1.400 23
1.400 12
1.400 23
1.400 31
1.401 18
1.401 18
1.401 25
1.401 23
1.401 28
1.402 19
1.402 20
1.402 26
1.402 19
1.403 22
1.403 19
1.403 18
1.403 25
1.403 15
1.404 19
1.404 18
1.404 25
1.404 24
1.404 16
1.405 26
1.405 24
1.405 19
1.405 34
1.405 23
1.406 20
1.406 23
1.406 36
1.406 26
1.407 31
1.407 30
1.407 15
1.407 26
1.407 29
1.408 25
1.408 30
1.408 25
1.408 12
1.408 20
1.409 28
1.409 18
1.409 31
1.409 22
1.409 16
1.410 24
1.410 15
1.410 22
1.410 24
1.410 23
1.411 16
1.411 21
1.411 22
1.411 18
1.412 22
1.412 17
1.412 10
1.412 23
1.412 26
1.413 19
1.413 19
1.413 22
1.413 20
1.413 18
1.414 24
1.414 26
1.414 37
1.414 18
1.414 16
1.415 19
1.415 14
1.415 13
1.415 41
1.416 24
1.416 8
1.416 27
1.416 25
1.416 24
1.417 30
1.417 19
1.417 11
1.417 18
1.417 27
1.418 18
1.418 19
1.418 18
1.418 22
1.418 22
1.419 27
1.419 17
1.419 24
1.419 19
1.420 14
1.420 25
1.420 25
1.420 14
1.420 11
1.421 20
1.421 24
1.421 28
1.421 28
1.421 21
1.422 21
1.422 28
1.422 21
1.422 31
1.422 19
1.423 17
1.423 26
1.423 21
1.423 20
1.424 18
1.424 29
1.424 12
1.424 19
1.424 18
1.425 25
1.425 17
1.425 18
1.425 13
1.425 19
1.426 18
1.426 24
1.426 17
1.426 22
1.426 17
1.427 22
1.427 30
1.427 16
1.427 25
1.428 28
1.428 25
1.428 16
1.428 25
1.428 16
1.429 23
1.429 18
1.429 14
1.429 22
1.429 16
1.430 22
1.430 22
1.430 18
1.430 26
1.431 26
1.431 22
1.431 15
1.431 21
1.431 23
1.432 16
1.432 28
1.432 26
1.432 26
1.432 20
1.433 23
1.433 24
1.433 19
1.433 24
1.433 20
1.434 23
1.434 24
1.434 19
1.434 18
1.435 22
1.435 14
1.435 29
1.435 29
1.435 24
1.436 27
1.436 19
1.436 18
1.436 18
1.436 21
1.437 13
1.437 18
1.437 16
1.437 23
1.438 24
1.438 24
1.438 15
1.438 34
1.438 22
1.439 19
1.439 21
1.439 15
1.439 16
1.439 28
1.440 19
1.440 14
1.440 22
1.440 16
1.441 30
1.441 22
1.441 25
1.441 14
1.441 22
1.442 17
1.442 19
1.442 32
1.442 19
1.442 22
1.443 17
1.443 26
1.443 18
1.443 21
1.443 15
1.444 21
1.444 23
1.444 24
1.444 17
1.445 26
1.445 27
1.445 14
1.445 21
1.445 23
1.446 17
1.446 30
1.446 23
1.446 14
1.446 25
1.447 24
1.447 12
1.447 22
1.447 23
1.448 24
1.448 27
1.448 24
1.448 21
1.448 28
1.449 26
1.449 15
1.449 23
1.449 24
1.449 21
1.450 26
1.450 33
1.450 15
1.450 21
1.451 28
1.451 30
1.451 17
1.451 34
1.451 15
1.452 23
1.452 23
1.452 21
1.452 25
1.452 25
1.453 17
1.453 27
1.453 23
1.453 21
1.454 26
1.454 21
1.454 15
1.454 26
1.454 25
1.455 13
1.455 24
1.455 20
1.455 18
1.455 34
1.456 30
1.456 24
1.456 24
1.456 12
1.457 22
1.457 31
1.457 21
1.457 13
1.457 11
1.458 28
1.458 12
1.458 24
1.458 23
1.459 21
1.459 28
1.459 23
1.459 17
1.459 24
1.460 27
1.460 19
1.460 29
1.460 23
1.460 15
1.461 18
1.461 21
1.461 16
1.461 24
1.462 17
1.462 18
1.462 32
1.462 27
1.462 11
1.463 16
1.463 21
1.463 16
1.463 17
1.463 23
1.464 20
1.464 29
1.464 26
1.464 13
1.465 16
1.465 24
1.465 25
1.465 23
1.465 33
1.466 23
1.466 23
1.466 28
1.466 19
1.466 22
1.467 19
1.467 20
1.467 31
1.467 24
1.468 17
1.468 23
1.468 26
1.468 18
1.468 25
1.469 23
1.469 18
1.469 13
1.469 17
1.470 14
1.470 32
1.470 14
1.470 21
1.470 23
1.471 22
1.471 18
1.471 32
1.471 19
1.471 21
1.472 30
1.472 24
1.472 12
1.472 22
1.473 21
1.473 11
1.473 22
1.473 22
1.473 14
1.474 19
1.474 18
1.474 23
1.474 17
1.475 16
1.475 15
1.475 29
1.475 21
1.475 17
1.476 28
1.476 30
1.476 19
1.476 22
1.476 21
1.477 20
1.477 22
1.477 23
1.477 21
1.478 19
1.478 16
1.478 18
1.478 31
1.478 27
1.479 17
1.479 20
1.479 23
1.479 24
1.480 27
1.480 24
1.480 11
1.480 20
1.480 24
1.481 15
1.481 24
1.481 17
1.481 25
1.481 13
1.482 28
1.482 20
1.482 26
1.482 24
1.483 18
1.483 30
1.483 13
1.483 17
1.483 27
1.484 20
1.484 23
1.484 15
1.484 31
1.485 11
1.485 27
1.485 29
1.485 18
1.485 23
1.486 19
1.486 23
1.486 17
1.486 20
1.486 12
1.487 23
1.487 27
1.487 19
1.487 28
1.488 24
1.488 24
1.488 19
1.488 24
1.488 21
1.489 23
1.489 25
1.489 24
1.489 23
1.490 20
1.490 21
1.490 22
1.490 21
1.490 18
1.491 26
1.491 27
1.491 21
1.491 32
1.492 24
1.492 16
1.492 28
1.492 34
1.492 18
1.493 30
1.493 19
1.493 17
1.493 21
1.493 27
1.494 29
1.494 24
1.494 22
1.494 25
1.495 27
1.495 25
1.495 11
1.495 32
1.495 36
1.496 18
1.496 17
1.496 30
1.496 22
1.497 27
1.497 24
1.497 14
1.497 16
1.497 24
1.498 21
1.498 26
1.498 25
1.498 17
1.499 31
1.499 20
1.499 14
1.499 17
1.499 16
1.500 19
1.500 16
1.500 38
1.500 13
1.501 29
1.501 26
1.501 23
1.501 25
1.501 28
1.502 17
1.502 22
1.502 18
1.502 17
1.503 27
1.503 38
1.503 14
1.503 25
1.503 19
1.504 17
1.504 19
1.504 15
1.504 17
1.504 23
1.505 22
1.505 25
1.505 27
1.505 28
1.506 19
1.506 23
1.506 15
1.506 15
1.506 22
1.507 21
1.507 14
1.507 22
1.507 25
1.508 28
1.508 23
1.508 25
1.508 16
1.508 23
1.509 29
1.509 19
1.509 20
1.509 27
1.510 14
1.510 21
1.510 25
1.510 24
1.510 17
1.511 22
1.511 15
1.511 26
1.511 25
1.512 18
1.512 19
1.512 21
1.512 26
1.512 32
1.513 16
1.513 19
1.513 22
1.513 13
1.514 14
1.514 25
1.514 21
1.514 18
1.514 24
1.515 16
1.515 18
1.515 18
1.515 23
1.516 18
1.516 24
1.516 16
1.516 19
1.516 18
1.517 19
1.517 13
1.517 33
1.517 21
1.518 18
1.518 31
1.518 27
1.518 16
1.518 22
1.519 23
1.519 18
1.519 14
1.519 24
1.520 13
1.520 36
1.520 22
1.520 14
1.520 25
1.521 22
1.521 20
1.521 25
1.521 28
1.522 18
1.522 28
1.522 35
1.522 15
1.522 22
1.523 27
1.523 25
1.523 24
1.523 24
1.524 12
1.524 24
1.524 22
1.524 21
1.524 26
1.525 30
1.525 15
1.525 27
1.525 24
1.526 16
1.526 20
1.526 26
1.526 19
1.526 19
1.527 25
1.527 6
1.527 20
1.527 22
1.528 19
1.528 15
1.528 21
1.528 21
1.528 25
1.529 20
1.529 20
1.529 18
1.529 16
1.530 23
1.530 21
1.530 19
1.530 16
1.530 18
1.531 13
1.531 19
1.531 26
1.531 22
1.532 22
1.532 19
1.532 21
1.532 26
1.532 36
1.533 18
1.533 15
1.533 14
1.533 33
1.534 22
1.534 29
1.534 24
1.534 17
1.535 26
1.535 25
1.535 18
1.535 22
1.535 24
1.536 23
1.536 19
1.536 24
1.536 21
1.537 26
1.537 14
1.537 20
1.537 27
1.537 32
1.538 23
1.538 28
1.538 29
1.538 14
1.539 26
1.539 31
1.539 20
1.539 35
1.539 18
1.540 13
1.540 23
1.540 22
1.540 17
1.541 23
1.541 30
1.541 18
1.541 17
1.541 25
1.542 13
1.542 28
1.542 21
1.542 16
1.543 22
1.543 20
1.543 18
1.543 27
1.543 20
1.544 11
1.544 20
1.544 29
1.544 15
1.545 23
1.545 20
1.545 22
1.545 28
1.546 20
1.546 26
1.546 32
1.546 16
1.546 19
1.547 35
1.547 16
1.547 15
1.547 29
1.548 27
1.548 18
1.548 23
1.548 19
1.548 24
1.549 26
1.549 25
1.549 10
1.549 32
1.550 15
1.550 23
1.550 21
1.550 25
1.550 16
1.551 21
1.551 24
1.551 22
1.551 21
1.552 27
1.552 11
1.552 20
1.552 17
1.553 12
1.553 34
1.553 19
1.553 22
1.553 25
1.554 32
1.554 16
1.554 28
1.554 26
1.555 20
1.555 28
1.555 24
1.555 9
1.555 25
1.556 28
1.556 23
1.556 17
1.556 24
1.557 19
1.557 23
1.557 24
1.557 22
1.557 21
1.558 28
1.558 14
1.558 16
1.558 32
1.559 14
1.559 24
1.559 16
1.559 26
1.560 19
1.560 22
1.560 21
1.560 26
1.560 20
1.561 27
1.561 17
1.561 9
1.561 19
1.562 26
1.562 28
1.562 18
1.562 27
1.562 29
1.563 22
1.563 20
1.563 14
1.563 9
1.564 19
1.564 20
1.564 23
1.564 21
1.565 27
1.565 22
1.565 28
1.565 21
1.565 21
1.566 27
1.566 15
1.566 20
1.566 17
1.567 23
1.567 14
1.567 20
1.567 36
1.567 20
1.568 37
1.568 19
1.568 20
1.568 26
1.569 23
1.569 20
1.569 28
1.569 20
1.570 20
1.570 27
1.570 22
1.570 21
1.570 18
1.571 18
1.571 21
1.571 29
1.571 39
1.572 17
1.572 22
1.572 23
1.572 22
1.572 24
1.573 21
1.573 23
1.573 31
1.573 17
1.574 20
1.574 17
1.574 15
1.574 20
1.575 21
1.575 18
1.575 24
1.575 21
1.575 18
1.576 20
1.576 23
1.576 27
1.576 15
1.577 19
1.577 25
1.577 13
1.577 29
1.578 18
1.578 15
1.578 17
1.578 19
1.578 17
1.579 23
1.579 26
1.579 19
1.579 30
1.580 24
1.580 23
1.580 26
1.580 15
1.580 15
1.581 25
1.581 30
1.581 23
1.581 21
1.582 20
1.582 18
1.582 30
1.582 23
1.583 19
1.583 15
1.583 29
1.583 16
1.583 16
1.584 20
1.584 19
1.584 22
1.584 21
1.585 18
1.585 27
1.585 28
1.585 19
1.586 38
1.586 30
1.586 18
1.586 32
1.586 16
1.587 24
1.587 25
1.587 23
1.587 19
1.588 17
1.588 16
1.588 18
1.588 29
1.589 23
1.589 13
1.589 27
1.589 27
1.589 15
1.590 26
1.590 21
1.590 20
1.590 18
1.591 22
1.591 19
1.591 27
1.591 31
1.592 18
1.592 35
1.592 22
1.592 22
1.592 35
1.593 18
1.593 15
1.593 25
1.593 26
1.594 18
1.594 32
1.594 23
1.594 26
1.595 24
1.595 27
1.595 22
1.595 27
1.595 21
1.596 24
1.596 17
1.596 19
1.596 17
1.597 14
1.597 15
1.597 20
1.597 25
1.598 23
1.598 15
1.598 19
1.598 15
1.598 11
1.599 27
1.599 28
1.599 21
1.599 26
1.600 14
1.600 18
1.600 37
1.600 25
1.601 20
1.601 17
1.601 24
1.601 16
1.601 20
1.602 14
1.602 12
1.602 30
1.602 15
1.603 16
1.603 19
1.603 28
1.603 14
1.604 24
1.604 25
1.604 13
1.604 18
1.604 20
1.605 21
1.605 27
1.605 28
1.605 25
1.606 27
1.606 21
1.606 22
1.606 27
1.607 26
1.607 12
1.607 24
1.607 9
1.607 21
1.608 26
1.608 17
1.608 16
1.608 24
1.609 20
1.609 17
1.609 28
1.609 25
1.610 18
1.610 29
1.610 32
1.610 23
1.610 23
1.611 24
1.611 17
1.611 22
1.611 25
1.612 21
1.612 22
1.612 27
1.612 31
1.613 14
1.613 34
1.613 20
1.613 31
1.614 28
1.614 17
1.614 28
1.614 17
1.614 15
1.615 19
1.615 27
1.615 25
1.615 27
1.616 30
1.616 24
1.616 25
1.616 29
1.617 22
1.617 25
1.617 25
1.617 21
1.617 22
1.618 20
1.618 24
1.618 19
1.618 32
1.619 22
1.619 18
1.619 13
1.619 21
1.620 27
1.620 22
1.620 21
1.620 17
1.621 23
1.621 22
1.621 29
1.621 28
1.621 15
1.622 20
1.622 30
1.622 18
1.622 25
1.623 31
1.623 18
1.623 23
1.623 24
1.624 14
1.624 26
1.624 23
1.624 17
1.624 30
1.625 26
1.625 19
1.625 23
1.625 28
1.626 16
1.626 25
1.626 14
1.626 17
1.627 27
1.627 28
1.627 21
1.627 24
1.628 18
1.628 15
1.628 25
1.628 26
1.628 18
1.629 28
1.629 27
1.629 28
1.629 19
1.630 23
1.630 12
1.630 19
1.630 27
1.631 18
1.631 22
1.631 23
1.631 15
1.632 21
1.632 18
1.632 23
1.632 27
1.632 31
1.633 22
1.633 21
1.633 24
1.633 19
1.634 20
1.634 40
1.634 21
1.634 32
1.635 22
1.635 25
1.635 25
1.635 25
1.636 13
1.636 27
1.636 22
1.636 27
1.636 20
1.637 28
1.637 21
1.637 24
1.637 25
1.638 11
1.638 21
1.638 21
1.638 18
1.639 23
1.639 22
1.639 8
1.639 21
1.640 29
1.640 21
1.640 26
1.640 23
1.640 22
1.641 39
1.641 23
1.641 18
1.641 28
1.642 22
1.642 22
1.642 21
1.642 17
1.643 13
1.643 24
1.643 26
1.643 18
1.644 20
1.644 17
1.644 19
1.644 30
1.644 23
1.645 14
1.645 34
1.645 21
1.645 19
1.646 27
1.646 22
1.646 19
1.646 25
1.647 16
1.647 17
1.647 23
1.647 28
1.648 30
1.648 19
1.648 26
1.648 15
1.648 39
1.649 27
1.649 13
1.649 22
1.649 23
1.650 25
1.650 22
1.650 22
1.650 18
1.651 25
1.651 20
1.651 35
1.651 30
1.652 20
1.652 15
1.652 17
1.652 22
1.652 16
1.653 33
1.653 24
1.653 19
1.653 21
1.654 18
1.654 21
1.654 23
1.654 24
1.655 18
1.655 35
1.655 23
1.655 15
1.656 25
1.656 23
1.656 17
1.656 25
1.657 30
1.657 16
1.657 23
1.657 16
1.657 18
1.658 22
1.658 25
1.658 18
1.658 34
1.659 29
1.659 22
1.659 20
1.659 24
1.660 12
1.660 34
1.660 23
1.660 17
1.661 26
1.661 19
1.661 21
1.661 34
1.662 28
1.662 21
1.662 25
1.662 17
1.662 16
1.663 17
1.663 26
1.663 14
1.663 27
1.664 24
1.664 20
1.664 31
1.664 33
1.665 17
1.665 21
1.665 27
1.665 10
1.666 19
1.666 24
1.666 20
1.666 23
1.667 15
1.667 15
1.667 33
1.667 17
1.667 16
1.668 25
1.668 24
1.668 15
1.668 18
1.669 29
1.669 24
1.669 16
1.669 16
1.670 18
1.670 27
1.670 26
1.670 14
1.671 32
1.671 23
1.671 19
1.671 27
1.672 22
1.672 13
1.672 20
1.672 25
1.672 11
1.673 16
1.673 15
1.673 19
1.673 15
1.674 18
1.674 15
1.674 21
1.674 21
1.675 17
1.675 19
1.675 18
1.675 22
1.676 22
1.676 28
1.676 27
1.676 36
1.677 19
1.677 17
1.677 30
1.677 23
1.678 24
1.678 26
1.678 35
1.678 18
1.678 34
1.679 21
1.679 16
1.679 19
1.679 29
1.680 16
1.680 26
1.680 21
1.680 23
1.681 26
1.681 26
1.681 21
1.681 29
1.682 23
1.682 13
1.682 20
1.682 23
1.683 20
1.683 35
1.683 13
1.683 19
1.684 25
1.684 23
1.684 20
1.684 27
1.684 30
1.685 21
1.685 30
1.685 19
1.685 20
1.686 34
1.686 15
1.686 16
1.686 28
1.687 15
1.687 16
1.687 23
1.687 15
1.688 14
1.688 19
1.688 18
1.688 21
1.689 32
1.689 17
1.689 19
1.689 25
1.690 17
1.690 15
1.690 25
1.690 13
1.690 16
1.691 19
1.691 23
1.691 17
1.691 35
1.692 22
1.692 19
1.692 39
1.692 23
1.693 18
1.693 19
1.693 23
1.693 18
1.694 24
1.694 21
1.694 21
1.694 22
1.695 20
1.695 26
1.695 18
1.695 18
1.696 19
1.696 16
1.696 23
1.696 25
1.697 21
1.697 24
1.697 14
1.697 31
1.697 25
1.698 23
1.698 33
1.698 30
1.698 24
1.699 36
1.699 30
1.699 16
1.699 21
1.700 25
1.700 20
1.700 26
1.700 17
1.701 20
1.701 22
1.701 24
1.701 23
1.702 33
1.702 27
1.702 13
1.702 22
1.703 18
1.703 18
1.703 26
1.703 27
1.704 17
1.704 26
1.704 12
1.704 15
1.704 31
1.705 15
1.705 15
1.705 28
1.705 21
1.706 22
1.706 30
1.706 26
1.706 11
1.707 21
1.707 16
1.707 21
1.707 22
1.708 13
1.708 24
1.708 21
1.708 20
1.709 18
1.709 22
1.709 27
1.709 16
1.710 22
1.710 22
1.710 13
1.710 30
1.711 25
1.711 21
1.711 22
1.711 19
1.712 10
1.712 29
1.712 20
1.712 18
1.713 20
1.713 24
1.713 21
1.713 28
1.713 19
1.714 9
1.714 22
1.714 21
1.714 21
1.715 22
1.715 25
1.715 22
1.715 20
1.716 19
1.716 16
1.716 27
1.716 21
1.717 19
1.717 23
1.717 20
1.717 17
1.718 23
1.718 33
1.718 21
1.718 26
1.719 21
1.719 16
1.719 31
1.719 29
1.720 27
1.720 25
1.720 21
1.720 12
1.721 22
1.721 20
1.721 16
1.721 23
1.722 23
1.722 16
1.722 25
1.722 25
1.723 20
1.723 21
1.723 19
1.723 20
1.723 28
1.724 20
1.724 16
1.724 39
1.724 20
1.725 19
1.725 28
1.725 23
1.725 28
1.726 28
1.726 20
1.726 20
1.726 31
1.727 23
1.727 14
1.727 33
1.727 17
1.728 19
1.728 28
1.728 25
1.728 25
1.729 14
1.729 18
1.729 29
1.729 20
1.730 21
1.730 13
1.730 28
1.730 31
1.731 21
1.731 29
1.731 28
1.731 23
1.732 19
1.732 34
1.732 16
1.732 20
1.733 27
1.733 22
1.733 24
1.733 23
1.734 21
1.734 25
1.734 20
1.734 19
1.734 28
1.735 21
1.735 24
1.735 18
1.735 17
1.736 25
1.736 22
1.736 15
1.736 22
1.737 18
1.737 14
1.737 19
1.737 20
1.738 24
1.738 12
1.738 22
1.738 24
1.739 28
1.739 27
1.739 24
1.739 17
1.740 20
1.740 17
1.740 24
1.740 28
1.741 23
1.741 15
1.741 31
1.741 18
1.742 27
1.742 19
1.742 21
1.742 16
1.743 23
1.743 29
1.743 13
1.743 28
1.744 19
1.744 19
1.744 21
1.744 23
1.745 19
1.745 34
1.745 26
1.745 28
1.746 20
1.746 29
1.746 25
1.746 30
1.747 24
1.747 26
1.747 19
1.747 20
1.748 14
1.748 16
1.748 30
1.748 21
1.749 34
1.749 21
1.749 23
1.749 25
1.750 24
1.750 20
1.750 35
1.750 18
1.751 19
1.751 27
1.751 30
1.751 13
1.751 30
1.752 28
1.752 19
1.752 16
1.752 25
1.753 17
1.753 15
1.753 29
1.753 14
1.754 15
1.754 21
1.754 15
1.754 18
1.755 24
1.755 19
1.755 37
1.755 23
1.756 18
1.756 27
1.756 26
1.756 25
1.757 28
1.757 20
1.757 14
1.757 26
1.758 30
1.758 15
1.758 27
1.758 17
1.759 20
1.759 18
1.759 16
1.759 20
1.760 24
1.760 33
1.760 21
1.760 17
1.761 31
1.761 23
1.761 25
1.761 10
1.762 17
1.762 26
1.762 20
1.762 23
1.763 30
1.763 28
1.763 18
1.763 20
1.764 23
1.764 22
1.764 33
1.764 22
1.765 20
1.765 21
1.765 37
1.765 17
1.766 28
1.766 31
1.766 24
1.766 21
1.767 29
1.767 15
1.767 25
1.767 18
1.768 17
1.768 23
1.768 15
1.768 19
1.769 22
1.769 31
1.769 24
1.769 26
1.770 28
1.770 24
1.770 26
1.770 21
1.771 21
1.771 31
1.771 35
1.771 16
1.772 30
1.772 19
1.772 16
1.772 21
1.773 20
1.773 22
1.773 22
1.773 23
1.774 15
1.774 31
1.774 18
1.774 20
1.775 28
1.775 36
1.775 13
1.775 17
1.776 20
1.776 20
1.776 21
1.776 22
1.777 21
1.777 24
1.777 20
1.777 18
1.778 28
1.778 29
1.778 13
1.778 29
1.779 21
1.779 20
1.779 28
1.779 26
1.780 21
1.780 21
1.780 20
1.780 16
1.781 29
1.781 23
1.781 21
1.781 18
1.782 21
1.782 17
1.782 27
1.782 24
1.783 19
1.783 18
1.783 22
1.783 21
1.784 30
1.784 18
1.784 21
1.784 24
1.785 27
1.785 13
1.785 20
1.785 25
1.786 26
1.786 22
1.786 21
1.786 20
1.787 18
1.787 31
1.787 11
1.787 25
1.788 22
1.788 17
1.788 30
1.788 24
1.789 23
1.789 22
1.789 24
1.789 14
1.790 33
1.790 20
1.790 13
1.790 27
1.791 31
1.791 31
1.791 29
1.791 22
1.792 21
1.792 20
1.792 12
1.792 12
1.793 22
1.793 23
1.793 18
1.793 20
1.794 16
1.794 19
1.794 25
1.794 26
1.795 20
1.795 23
1.795 25
1.795 24
1.796 26
1.796 20
1.796 16
1.796 22
1.797 31
1.797 16
1.797 31
1.797 30
1.798 18
1.798 33
1.798 14
1.798 25
1.799 21
1.799 16
1.799 23
1.799 24
1.800 27
1.800 17
1.800 27
1.800 28
1.801 25
1.801 17
1.801 28
1.801 24
1.802 32
1.802 19
1.802 15
1.802 24
1.803 33
1.803 13
1.803 34
1.803 28
1.804 29
1.804 25
1.804 20
1.804 18
1.805 19
1.805 20
1.805 20
1.805 34
1.806 22
1.806 15
1.806 27
1.806 22
1.807 15
1.807 24
1.807 27
1.808 19
1.808 23
1.808 25
1.808 22
1.809 30
1.809 26
1.809 26
1.809 25
1.810 22
1.810 15
1.810 32
1.810 29
1.811 18
1.811 30
1.811 19
1.811 23
1.812 24
1.812 25
1.812 22
1.812 26
1.813 23
1.813 18
1.813 24
1.813 22
1.814 19
1.814 20
1.814 19
1.814 18
1.815 25
1.815 24
1.815 19
1.815 16
1.816 25
1.816 16
1.816 31
1.816 18
1.817 12
1.817 21
1.817 20
1.817 25
1.818 22
1.818 18
1.818 19
1.818 19
1.819 21
1.819 18
1.819 20
1.819 15
1.820 24
1.820 21
1.820 21
1.820 16
1.821 17
1.821 15
1.821 22
1.821 24
1.822 21
1.822 18
1.822 21
1.822 21
1.823 14
1.823 26
1.823 19
1.823 16
1.824 24
1.824 29
1.824 18
1.824 33
1.825 18
1.825 12
1.825 24
1.826 26
1.826 23
1.826 35
1.826 25
1.827 16
1.827 26
1.827 21
1.827 22
1.828 31
1.828 24
1.828 23
1.828 30
1.829 14
1.829 14
1.829 24
1.829 40
1.830 26
1.830 29
1.830 25
1.830 24
1.831 27
1.831 20
1.831 22
1.831 18
1.832 25
1.832 19
1.832 20
1.832 24
1.833 11
1.833 31
1.833 28
1.833 15
1.834 21
1.834 21
1.834 23
1.834 31
1.835 26
1.835 16
1.835 21
1.835 27
1.836 20
1.836 25
1.836 17
1.836 21
1.837 25
1.837 23
1.837 17
1.838 31
1.838 27
1.838 17
1.838 19
1.839 14
1.839 14
1.839 20
1.839 22
1.840 17
1.840 19
1.840 22
1.840 22
1.841 15
1.841 35
1.841 14
1.841 15
1.842 22
1.842 21
1.842 22
1.842 19
1.843 16
1.843 28
1.843 20
1.843 13
1.844 24
1.844 19
1.844 18
1.844 27
1.845 21
1.845 11
1.845 26
1.845 29
1.846 22
1.846 21
1.846 19
1.846 20
1.847 35
1.847 21
1.847 13
1.848 19
1.848 24
1.848 17
1.848 28
1.849 23
1.849 25
1.849 24
1.849 18
1.850 15
1.850 28
1.850 27
1.850 20
1.851 22
1.851 22
1.851 22
1.851 28
1.852 28
1.852 19
1.852 30
1.852 36
1.853 16
1.853 24
1.853 23
1.853 22
1.854 30
1.854 23
1.854 18
1.854 23
1.855 27
1.855 19
1.855 26
1.855 30
1.856 17
1.856 20
1.856 20
1.857 27
1.857 20
1.857 29
1.857 20
1.858 28
1.858 26
1.858 14
1.858 23
1.859 15
1.859 18
1.859 20
1.859 20
1.860 10
1.860 25
1.860 17
1.860 14
1.861 17
1.861 21
1.861 29
1.861 20
1.862 26
1.862 24
1.862 28
1.862 16
1.863 24
1.863 26
1.863 17
1.863 17
1.864 17
1.864 21
1.864 23
1.865 28
1.865 20
1.865 18
1.865 18
1.866 15
1.866 24
1.866 22
1.866 25
1.867 27
1.867 17
1.867 20
1.867 16
1.868 26
1.868 29
1.868 10
1.868 28
1.869 17
1.869 14
1.869 24
1.869 21
1.870 20
1.870 34
1.870 15
1.870 21
1.871 16
1.871 29
1.871 17
1.871 19
1.872 27
1.872 25
1.872 20
1.873 23
1.873 23
1.873 23
1.873 25
1.874 15
1.874 12
1.874 16
1.874 24
1.875 27
1.875 21
1.875 18
1.875 25
1.876 16
1.876 24
1.876 21
1.876 22
1.877 22
1.877 29
1.877 25
1.877 15
1.878 17
1.878 15
1.878 20
1.879 25
1.879 17
1.879 15
1.879 29
1.880 27
1.880 15
1.880 18
1.880 19
1.881 29
1.881 24
1.881 23
1.881 18
1.882 26
1.882 22
1.882 26
1.882 23
1.883 23
1.883 15
1.883 27
1.883 25
1.884 14
1.884 27
1.884 33
1.884 15
1.885 18
1.885 18
1.885 21
1.886 28
1.886 23
1.886 18
1.886 18
1.887 18
1.887 16
1.887 21
1.887 16
1.888 18
1.888 21
1.888 12
1.888 16
1.889 25
1.889 21
1.889 14
1.889 33
1.890 16
1.890 21
1.890 28
1.890 22
1.891 16
1.891 18
1.891 17
1.892 12
1.892 29
1.892 22
1.892 24
1.893 32
1.893 32
1.893 13
1.893 28
1.894 23
1.894 14
1.894 22
1.894 28
1.895 15
1.895 25
1.895 22
1.895 12
1.896 27
1.896 16
1.896 14
1.896 25
1.897 23
1.897 19
1.897 43
1.898 23
1.898 14
1.898 19
1.898 25
1.899 15
1.899 24
1.899 24
1.899 17
1.900 30
1.900 23
1.900 15
1.900 31
1.901 17
1.901 14
1.901 30
1.901 26
1.902 13
1.902 24
1.902 17
1.903 17
1.903 14
1.903 17
1.903 20
1.904 22
1.904 19
1.904 13
1.904 17
1.905 21
1.905 13
1.905 26
1.905 29
1.906 20
1.906 20
1.906 21
1.906 25
1.907 24
1.907 16
1.907 20
1.907 19
1.908 18
1.908 9
1.908 16
1.909 22
1.909 16
1.909 17
1.909 26
1.910 8
1.910 27
1.910 18
1.910 12
1.911 25
1.911 21
1.911 23
1.911 17
1.912 18
1.912 16
1.912 22
1.912 23
1.913 18
1.913 21
1.913 24
1.914 11
1.914 22
1.914 26
1.914 17
1.915 29
1.915 23
1.915 27
1.915 18
1.916 17
1.916 16
1.916 14
1.916 20
1.917 14
1.917 23
1.917 24
1.917 20
1.918 22
1.918 23
1.918 20
1.919 20
1.919 19
1.919 27
1.919 12
1.920 20
1.920 22
1.920 28
1.920 19
1.921 22
1.921 22
1.921 28
1.921 15
1.922 28
1.922 19
1.922 21
1.923 17
1.923 14
1.923 8
1.923 32
1.924 16
1.924 14
1.924 25
1.924 26
1.925 22
1.925 26
1.925 18
1.925 23
1.926 27
1.926 21
1.926 25
1.926 20
1.927 19
1.927 18
1.927 27
1.928 19
1.928 18
1.928 26
1.928 32
1.929 16
1.929 23
1.929 27
1.929 19
1.930 25
1.930 19
1.930 21
1.930 32
1.931 21
1.931 19
1.931 39
1.932 19
1.932 21
1.932 29
1.932 20
1.933 15
1.933 20
1.933 24
1.933 15
1.934 15
1.934 26
1.934 15
1.934 25
1.935 21
1.935 13
1.935 20
1.935 24
1.936 16
1.936 17
1.936 20
1.937 17
1.937 22
1.937 18
1.937 17
1.938 23
1.938 21
1.938 19
1.938 15
1.939 20
1.939 22
1.939 24
1.939 20
1.940 14
1.940 23
1.940 17
1.941 21
1.941 31
1.941 11
1.941 16
1.942 16
1.942 27
1.942 16
1.942 29
1.943 23
1.943 14
1.943 26
1.943 32
1.944 21
1.944 28
1.944 23
1.945 12
1.945 18
1.945 19
1.945 21
1.946 22
1.946 15
1.946 20
1.946 19
1.947 30
1.947 18
1.947 21
1.947 24
1.948 24
1.948 25
1.948 24
1.949 18
1.949 26
1.949 17
1.949 17
1.950 32
1.950 42
1.950 16
1.950 25
1.951 20
1.951 20
1.951 18
1.951 23
1.952 22
1.952 34
1.952 22
1.953 17
1.953 13
1.953 23
1.953 15
1.954 26
1.954 25
1.954 13
1.954 24
1.955 20
1.955 13
1.955 18
1.955 17
1.956 22
1.956 31
1.956 21
1.957 25
1.957 28
1.957 23
1.957 29
1.958 26
1.958 23
1.958 15
1.958 31
1.959 30
1.959 16
1.959 32
1.959 30
1.960 22
1.960 18
1.960 25
1.961 12
1.961 17
1.961 20
1.961 15
1.962 23
1.962 20
1.962 11
1.962 26
1.963 10
1.963 22
1.963 28
1.963 24
1.964 19
1.964 27
1.964 14
1.965 17
1.965 25
1.965 20
1.965 14
1.966 29
1.966 20
1.966 20
1.966 21
1.967 16
1.967 14
1.967 15
1.967 20
1.968 18
1.968 20
1.968 20
1.969 17
1.969 19
1.969 28
1.969 13
1.970 24
1.970 25
1.970 26
1.970 26
1.971 23
1.971 12
1.971 25
1.972 39
1.972 25
1.972 30
1.972 20
1.973 16
1.973 22
1.973 23
1.973 16
1.974 37
1.974 27
1.974 19
1.974 23
1.975 22
1.975 19
1.975 20
1.976 17
1.976 22
1.976 28
1.976 15
1.977 20
1.977 16
1.977 19
1.977 24
1.978 13
1.978 16
1.978 21
1.979 23
1.979 23
1.979 19
1.979 21
1.980 21
1.980 15
1.980 28
1.980 34
1.981 20
1.981 30
1.981 22
1.981 16
1.982 34
1.982 17
1.982 10
1.983 25
1.983 27
1.983 19
1.983 21
1.984 19
1.984 21
1.984 22
1.984 23
1.985 12
1.985 26
1.985 24
1.986 15
1.986 18
1.986 24
1.986 15
1.987 21
1.987 17
1.987 20
1.987 26
1.988 32
1.988 15
1.988 21
1.988 20
1.989 21
1.989 31
1.989 18
1.990 11
1.990 21
1.990 17
1.990 8
1.991 14
1.991 16
1.991 23
1.991 27
1.992 22
1.992 21
1.992 21
1.993 31
1.993 18
1.993 32
1.993 14
1.994 19
1.994 30
1.994 21
1.994 17
1.995 15
1.995 19
1.995 27
1.996 24
1.996 22
1.996 12
1.996 10
1.997 18
1.997 21
1.997 29
1.997 19
1.998 29
1.998 22
1.998 33
1.999 11
1.999 21
1.999 25
1.999 16
2.000 20
2.000 26
2.000 31
2.000 21
2.001 26
2.001 17
2.001 18
2.001 18
2.002 19
2.002 21
2.002 28
2.003 22
2.003 25
2.003 23
2.003 20
2.004 22
2.004 34
2.004 16
2.004 34
2.005 22
2.005 25
2.005 18
2.006 27
2.006 16
2.006 19
2.006 21
2.007 14
2.007 16
2.007 24
2.007 14
2.008 20
2.008 21
2.008 17
2.009 17
2.009 16
2.009 16
2.009 23
2.010 19
2.010 17
2.010 25
2.010 28
2.011 20
2.011 30
2.011 19
2.012 17
2.012 18
2.012 28
2.012 17
2.013 23
2.013 20
2.013 26
2.013 26
2.014 23
2.014 23
2.014 14
2.015 27
2.015 23
2.015 18
2.015 29
2.016 21
2.016 17
2.016 19
2.016 23
2.017 20
2.017 17
2.017 18
2.018 15
2.018 27
2.018 11
2.018 22
2.019 22
2.019 14
2.019 20
2.019 19
2.020 21
2.020 17
2.020 22
2.021 22
2.021 28
2.021 26
2.021 18
2.022 27
2.022 27
2.022 17
2.022 19
2.023 22
2.023 19
2.023 28
2.024 12
2.024 12
2.024 25
2.024 17
2.025 22
2.025 23
2.025 24
2.025 21
2.026 18
2.026 28
2.026 18
2.027 28
2.027 14
2.027 17
2.027 26
2.028 15
2.028 20
2.028 21
2.028 20
2.029 28
2.029 24
2.029 25
2.030 21
2.030 16
2.030 21
2.030 18
2.031 26
2.031 24
2.031 19
2.032 38
2.032 23
2.032 18
2.032 27
2.033 21
2.033 28
2.033 28
2.033 29
2.034 18
2.034 27
2.034 16
2.035 13
2.035 27
2.035 22
2.035 14
2.036 21
2.036 26
2.036 26
2.036 18
2.037 31
2.037 20
2.037 28
2.038 32
2.038 21
2.038 19
2.038 33
2.039 15
2.039 17
2.039 25
2.039 12
2.040 27
2.040 30
2.040 23
2.041 29
2.041 23
2.041 19
2.041 33
2.042 17
2.042 26
2.042 25
2.043 20
2.043 19
2.043 29
2.043 23
2.044 18
2.044 21
2.044 22
2.044 19
2.045 18
2.045 14
2.045 21
2.046 32
2.046 14
2.046 16
2.046 22
2.047 25
2.047 23
2.047 24
2.047 23
2.048 16
2.048 24
2.048 23
2.049 20
2.049 28
2.049 25
2.049 25
2.050 25
2.050 22
2.050 22
2.050 28
2.051 23
2.051 17
2.051 21
2.052 14
2.052 23
2.052 25
2.052 12
2.053 13
2.053 17
2.053 20
2.054 10
2.054 39
2.054 27
2.054 24
2.055 20
2.055 24
2.055 21
2.055 14
2.056 32
2.056 18
2.056 16
2.057 19
2.057 16
2.057 26
2.057 24
2.058 21
2.058 34
2.058 16
2.059 16
2.059 21
2.059 27
2.059 14
2.060 32
2.060 29
2.060 22
2.060 25
2.061 26
2.061 19
2.061 18
2.062 18
2.062 18
2.062 26
2.062 31
2.063 29
2.063 26
2.063 20
2.063 24
2.064 31
2.064 26
2.064 21
2.065 23
2.065 20
2.065 15
2.065 21
2.066 25
2.066 15
2.066 33
2.067 16
2.067 25
2.067 19
2.067 28
2.068 15
2.068 32
2.068 28
2.068 16
2.069 23
2.069 30
2.069 13
2.070 19
2.070 24
2.070 16
2.070 20
2.071 15
2.071 25
2.071 20
2.072 27
2.072 23
2.072 21
2.072 24
2.073 10
2.073 23
2.073 13
2.073 16
2.074 17
2.074 25
2.074 17
2.075 27
2.075 25
2.075 14
2.075 33
2.076 25
2.076 23
2.076 28
2.077 20
2.077 20
2.077 32
2.077 27
2.078 18
2.078 12
2.078 27
2.078 17
2.079 28
2.079 15
2.079 15
2.080 33
2.080 18
2.080 24
2.080 28
2.081 22
2.081 23
2.081 25
2.082 23
2.082 27
2.082 22
2.082 27
2.083 23
2.083 29
2.083 22
2.084 25
2.084 24
2.084 15
2.084 17
2.085 18
2.085 23
2.085 25
2.085 21
2.086 23
2.086 18
2.086 20
2.087 21
2.087 26
2.087 19
2.087 27
2.088 15
2.088 25
2.088 28
2.089 10
2.089 20
2.089 26
2.089 24
2.090 42
2.090 25
2.090 20
2.090 30
2.091 21
2.091 14
2.091 32
2.092 34
2.092 14
2.092 24
2.092 29
2.093 16
2.093 28
2.093 28
2.094 19
2.094 23
2.094 26
2.094 23
2.095 30
2.095 28
2.095 20
2.096 22
2.096 25
2.096 22
2.096 23
2.097 31
2.097 15
2.097 32
2.097 25
2.098 16
2.098 32
2.098 25
2.099 18
2.099 26
2.099 26
2.099 14
2.100 16
2.100 25
2.100 21
2.101 21
2.101 23
2.101 26
2.101 23
2.102 26
2.102 12
2.102 28
2.103 18
2.103 20
2.103 21
2.103 24
2.104 20
2.104 15
2.104 28
2.105 18
2.105 26
2.105 23
2.105 16
2.106 19
2.106 18
2.106 16
2.106 20
2.107 16
2.107 26
2.107 28
2.108 27
2.108 12
2.108 29
2.108 18
2.109 19
2.109 23
2.109 17
2.110 14
2.110 25
2.110 30
2.110 30
2.111 33
2.111 18
2.111 20
2.112 24
2.112 24
2.112 16
2.112 26
2.113 28
2.113 21
2.113 23
2.114 26
2.114 23
2.114 26
2.114 33
2.115 11
2.115 33
2.115 21
2.115 19
2.116 27
2.116 28
2.116 19
2.117 20
2.117 18
2.117 16
2.117 25
2.118 20
2.118 21
2.118 42
2.119 23
2.119 17
2.119 29
2.119 22
2.120 25
2.120 23
2.120 27
2.121 16
2.121 25
2.121 18
2.121 11
2.122 38
2.122 23
2.122 38
2.123 19
2.123 17
2.123 22
2.123 24
2.124 22
2.124 23
2.124 32
2.125 13
2.125 13
2.125 33
2.125 22
2.126 19
2.126 28
2.126 19
2.126 24
2.127 33
2.127 29
2.127 27
2.128 26
2.128 20
2.128 9
2.128 29
2.129 18
2.129 22
2.129 25
2.130 14
2.130 30
2.130 26
2.130 19
2.131 20
2.131 20
2.131 20
2.132 19
2.132 30
2.132 30
2.132 13
2.133 16
2.133 20
2.133 15
2.134 34
2.134 29
2.134 21
2.134 32
2.135 20
2.135 22
2.135 25
2.136 16
2.136 23
2.136 24
2.136 15
2.137 13
2.137 28
2.137 21
2.138 29
2.138 15
2.138 27
2.138 18
2.139 30
2.139 19
2.139 26
2.140 15
2.140 24
2.140 19
2.140 17
2.141 23
2.141 19
2.141 26
2.142 27
2.142 18
2.142 29
2.142 23
2.143 21
2.143 28
2.143 18
2.144 22
2.144 32
2.144 22
2.144 17
2.145 24
2.145 23
2.145 21
2.145 33
2.146 18
2.146 20
2.146 29
2.147 21
2.147 20
2.147 28
2.147 20
2.148 25
2.148 30
2.148 35
2.149 22
2.149 25
2.149 31
2.149 27
2.150 18
2.150 19
2.150 18
2.151 24
2.151 20
2.151 23
2.151 18
2.152 25
2.152 22
2.152 29
2.153 21
2.153 22
2.153 19
2.153 33
2.154 23
2.154 21
2.154 19
2.155 10
2.155 29
2.155 26
2.155 19
2.156 18
2.156 23
2.156 13
2.157 17
2.157 29
2.157 14
2.157 33
2.158 21
2.158 22
2.158 23
2.159 18
2.159 11
2.159 21
2.159 24
2.160 14
2.160 20
2.160 18
2.161 28
2.161 17
2.161 23
2.161 20
2.162 26
2.162 20
2.162 22
2.163 21
2.163 20
2.163 19
2.163 35
2.164 29
2.164 16
2.164 24
2.165 22
2.165 25
2.165 19
2.165 22
2.166 17
2.166 23
2.166 21
2.167 20
2.167 23
2.167 24
2.167 18
2.168 22
2.168 25
2.168 25
2.169 26
2.169 20
2.169 24
2.169 17
2.170 19
2.170 14
2.170 30
2.171 23
2.171 20
2.171 37
2.171 24
2.172 18
2.172 29
2.172 35
2.173 14
2.173 19
2.173 16
2.174 10
2.174 28
2.174 20
2.174 23
2.175 15
2.175 22
2.175 22
2.176 34
2.176 27
2.176 18
2.176 23
2.177 14
2.177 15
2.177 26
2.178 26
2.178 15
2.178 27
2.178 19
2.179 21
2.179 22
2.179 28
2.180 18
2.180 33
2.180 26
2.180 14
2.181 33
2.181 25
2.181 14
2.182 27
2.182 23
2.182 16
2.182 18
2.183 25
2.183 16
2.183 30
2.184 23
2.184 25
2.184 27
2.184 29
2.185 22
2.185 21
2.185 26
2.186 16
2.186 27
2.186 22
2.186 20
2.187 16
2.187 32
2.187 18
2.188 28
2.188 25
2.188 16
2.188 25
2.189 29
2.189 19
2.189 24
2.190 20
2.190 16
2.190 11
2.190 22
2.191 21
2.191 36
2.191 13
2.192 15
2.192 25
2.192 26
2.192 23
2.193 22
2.193 17
2.193 19
2.194 17
2.194 36
2.194 16
2.195 26
2.195 27
2.195 26
2.195 31
2.196 25
2.196 21
2.196 28
2.197 33
2.197 25
2.197 32
2.197 12
2.198 24
2.198 27
2.198 21
2.199 15
2.199 24
2.199 26
2.199 14
2.200 27
2.200 25
2.200 15
2.201 19
2.201 21
2.201 18
2.201 15
2.202 25
2.202 19
2.202 28
2.203 16
2.203 18
2.203 32
2.203 33
2.204 17
2.204 29
2.204 20
2.205 16
2.205 22
2.205 23
2.206 24
2.206 26
2.206 20
2.206 17
2.207 23
2.207 22
2.207 6
2.208 27
2.208 26
2.208 16
2.208 28
2.209 26
2.209 10
2.209 27
2.210 34
2.210 16
2.210 30
2.210 24
2.211 17
2.211 24
2.211 19
2.212 17
2.212 21
2.212 15
2.212 17
2.213 22
2.213 24
2.213 19
2.214 12
2.214 13
2.214 24
2.215 20
2.215 22
2.215 22
2.215 19
2.216 17
2.216 19
2.216 22
2.217 19
2.217 7
2.217 20
2.217 27
2.218 26
2.218 26
2.218 23
2.219 13
2.219 28
2.219 26
2.219 17
2.220 29
2.220 19
2.220 16
2.221 21
2.221 15
2.221 17
2.221 23
2.222 24
2.222 16
2.222 18
2.223 24
2.223 24
2.223 17
2.224 23
2.224 29
2.224 29
2.224 32
2.225 14
2.225 27
2.225 24
2.226 14
2.226 24
2.226 22
2.226 15
2.227 23
2.227 23
2.227 17
2.228 17
2.228 20
2.228 16
2.228 30
2.229 24
2.229 18
2.229 26
2.230 18
2.230 16
2.230 18
2.231 22
2.231 17
2.231 19
2.231 23
2.232 24
2.232 29
2.232 25
2.233 12
2.233 20
2.233 27
2.233 16
2.234 27
2.234 25
2.234 17
2.235 19
2.235 21
2.235 22
2.235 27
2.236 24
2.236 20
2.236 19
2.237 26
2.237 11
2.237 27
2.238 24
2.238 18
2.238 26
2.238 26
2.239 21
2.239 21
2.239 22
2.240 19
2.240 18
2.240 20
2.240 13
2.241 18
2.241 21
2.241 16
2.242 25
2.242 23
2.242 10
2.243 22
2.243 38
2.243 24
2.243 21
2.244 34
2.244 20
2.244 20
2.245 26
2.245 18
2.245 26
2.245 25
2.246 20
2.246 21
2.246 25
2.247 24
2.247 35
2.247 20
2.247 26
2.248 20
2.248 23
2.248 24
2.249 26
2.249 22
2.249 11
2.250 24
2.250 19
2.250 13
2.250 29
2.251 19
2.251 15
2.251 19
2.252 21
2.252 21
2.252 24
2.252 27
2.253 21
2.253 33
2.253 16
2.254 21
2.254 26
2.254 18
2.255 19
2.255 30
2.255 27
2.255 12
2.256 21
2.256 26
2.256 22
2.257 34
2.257 15
2.257 19
2.257 26
2.258 18
2.258 20
2.258 31
2.259 12
2.259 13
2.259 26
2.260 23
2.260 27
2.260 39
2.260 24
2.261 21
2.261 25
2.261 22
2.262 20
2.262 25
2.262 20
2.262 22
2.263 22
2.263 20
2.263 31
2.264 22
2.264 21
2.264 20
2.265 23
2.265 15
2.265 13
2.265 14
2.266 25
2.266 18
2.266 22
2.267 22
2.267 18
2.267 25
2.268 22
2.268 19
2.268 33
2.268 32
2.269 22
2.269 27
2.269 32
2.270 15
2.270 18
2.270 24
2.270 16
2.271 27
2.271 30
2.271 29
2.272 32
2.272 21
2.272 18
2.273 24
2.273 16
2.273 17
2.273 30
2.274 25
2.274 19
2.274 33
2.275 21
2.275 18
2.275 23
2.275 31
2.276 15
2.276 27
2.276 18
2.277 14
2.277 21
2.277 20
2.278 24
2.278 20
2.278 18
2.278 25
2.279 22
2.279 22
2.279 17
2.280 18
2.280 23
2.280 19
2.281 18
2.281 22
2.281 22
2.281 33
2.282 24
2.282 18
2.282 18
2.283 19
2.283 17
2.283 27
2.283 21
2.284 18
2.284 28
2.284 24
2.285 22
2.285 30
2.285 23
2.286 11
2.286 18
2.286 21
2.286 19
2.287 20
2.287 22
2.287 15
2.288 23
2.288 23
2.288 21
2.289 14
2.289 20
2.289 14
2.289 33
2.290 27
2.290 23
2.290 26
2.291 24
2.291 17
2.291 23
2.291 18
2.292 17
2.292 17
2.292 18
2.293 19
2.293 22
2.293 21
2.294 16
2.294 22
2.294 22
2.294 23
2.295 15
2.295 37
2.295 16
2.296 22
2.296 23
2.296 21
2.297 27
2.297 26
2.297 21
2.297 18
2.298 20
2.298 18
2.298 30
2.299 28
2.299 19
2.299 29
2.300 29
2.300 18
2.300 16
2.300 20
2.301 18
2.301 27
2.301 24
2.302 19
2.302 39
2.302 18
2.303 33
2.303 26
2.303 27
2.303 22
2.304 30
2.304 22
2.304 14
2.305 29
2.305 24
2.305 12
2.305 25
2.306 26
2.306 16
2.306 20
2.307 18
2.307 15
2.307 22
2.308 11
2.308 18
2.308 27
2.308 22
2.309 23
2.309 32
2.309 32
2.310 37
2.310 29
2.310 21
2.311 19
2.311 24
2.311 22
2.311 23
2.312 25
2.312 13
2.312 21
2.313 31
2.313 34
2.313 24
2.314 29
2.314 30
2.314 20
2.314 30
2.315 31
2.315 13
2.315 25
2.316 24
2.316 22
2.316 24
2.317 16
2.317 18
2.317 30
2.317 30
2.318 28
2.318 31
2.318 24
2.319 16
2.319 18
2.319 25
2.320 17
2.320 25
2.320 27
2.320 18
2.321 31
2.321 20
2.321 24
2.322 33
2.322 18
2.322 23
2.323 17
2.323 23
2.323 23
2.323 26
2.324 24
2.324 18
2.324 28
2.325 12
2.325 16
2.325 26
2.326 15
2.326 13
2.326 25
2.326 26
2.327 26
2.327 33
2.327 21
2.328 20
2.328 23
2.328 18
2.329 22
2.329 18
2.329 37
2.329 21
2.330 22
2.330 18
2.330 18
2.331 25
2.331 29
2.331 18
2.332 27
2.332 22
2.332 11
2.332 23
2.333 16
2.333 14
2.333 18
2.334 31
2.334 12
2.334 27
2.335 23
2.335 25
2.335 34
2.335 26
2.336 13
2.336 24
2.336 28
2.337 19
2.337 27
2.337 27
2.338 13
2.338 29
2.338 24
2.338 29
2.339 28
2.339 36
2.339 21
2.340 27
2.340 32
2.340 14
2.341 30
2.341 20
2.341 24
2.341 32
2.342 18
2.342 13
2.342 27
2.343 33
2.343 26
2.343 18
2.344 21
2.344 19
2.344 16
2.344 24
2.345 22
2.345 18
2.345 33
2.346 23
2.346 33
2.346 19
2.347 16
2.347 24
2.347 28
2.348 14
2.348 26
2.348 27
2.348 17
2.349 20
2.349 18
2.349 19
2.350 26
2.350 23
2.350 13
2.351 19
2.351 25
2.351 18
2.351 25
2.352 31
2.352 15
2.352 33
2.353 14
2.353 19
2.353 37
2.354 30
2.354 16
2.354 36
2.354 28
2.355 29
2.355 25
2.355 28
2.356 26
2.356 31
2.356 26
2.357 31
2.357 37
2.357 24
2.357 15
2.358 28
2.358 26
2.358 24
2.359 21
2.359 22
2.359 22
2.360 26
2.360 29
2.360 20
2.361 19
2.361 15
2.361 15
2.361 26
2.362 21
2.362 19
2.362 20
2.363 22
2.363 15
2.363 21
2.364 24
2.364 21
2.364 21
2.364 28
2.365 21
2.365 27
2.365 29
2.366 21
2.366 24
2.366 27
2.367 22
2.367 29
2.367 24
2.367 18
2.368 23
2.368 19
2.368 18
2.369 21
2.369 24
2.369 23
2.370 28
2.370 18
2.370 21
2.371 23
2.371 31
2.371 18
2.371 29
2.372 36
2.372 18
2.372 32
2.373 21
2.373 11
2.373 23
2.374 26
2.374 32
2.374 23
2.374 34
2.375 25
2.375 26
2.375 12
2.376 18
2.376 19
2.376 32
2.377 14
2.377 25
2.377 33
2.378 23
2.378 28
2.378 16
2.378 26
2.379 25
2.379 25
2.379 17
2.380 25
2.380 28
2.380 21
2.381 28
2.381 32
2.381 18
2.381 24
2.382 24
2.382 14
2.382 17
2.383 31
2.383 22
2.383 20
2.384 24
2.384 19
2.384 22
2.385 18
2.385 21
2.385 26
2.385 27
2.386 10
2.386 27
2.386 17
2.387 17
2.387 33
2.387 20
2.388 22
2.388 26
2.388 22
2.388 11
2.389 22
2.389 26
2.389 26
2.390 27
2.390 30
2.390 22
2.391 28
2.391 26
2.391 13
2.392 25
2.392 21
2.392 16
2.392 27
2.393 19
2.393 16
2.393 28
2.394 23
2.394 27
2.394 22
2.395 33
2.395 17
2.395 25
2.396 20
2.396 22
2.396 32
2.396 18
2.397 20
2.397 21
2.397 18
2.398 24
2.398 37
2.398 33
2.399 17
2.399 18
2.399 18
2.399 16
2.400 27
2.400 26
2.400 18
2.401 31
2.401 18
2.401 11
2.402 25
2.402 23
2.402 19
2.403 18
2.403 21
2.403 21
2.403 28
2.404 20
2.404 17
2.404 26
2.405 34
2.405 22
2.405 35
2.406 21
2.406 19
2.406 23
2.407 23
2.407 27
2.407 30
2.407 32
2.408 23
2.408 25
2.408 23
2.409 11
2.409 31
2.409 20
2.410 18
2.410 20
2.410 34
2.411 25
2.411 27
2.411 25
2.411 19
2.412 21
2.412 18
2.412 22
2.413 20
2.413 34
2.413 20
2.414 30
2.414 22
2.414 24
2.415 16
2.415 14
2.415 12
2.415 13
2.416 21
2.416 23
2.416 21
2.417 32
2.417 13
2.417 26
2.418 20
2.418 17
2.418 24
2.419 25
2.419 24
2.419 26
2.419 17
2.420 22
2.420 22
2.420 15
2.421 24
2.421 23
2.421 27
2.422 22
2.422 21
2.422 38
2.423 23
2.423 21
2.423 24
2.423 20
2.424 29
2.424 17
2.424 16
2.425 19
2.425 13
2.425 23
2.426 17
2.426 18
2.426 22
2.427 29
2.427 22
2.427 16
2.427 25
2.428 31
2.428 22
2.428 26
2.429 18
2.429 16
2.429 20
2.430 25
2.430 20
2.430 15
2.431 24
2.431 19
2.431 28
2.431 21
2.432 17
2.432 30
2.432 22
2.433 13
2.433 20
2.433 23
2.434 16
2.434 20
2.434 22
2.435 13
2.435 20
2.435 20
2.435 24
2.436 27
2.436 24
2.436 16
2.437 24
2.437 15
2.437 19
2.438 25
2.438 24
2.438 28
2.439 40
2.439 31
2.439 24
2.440 28
2.440 33
2.440 13
2.440 24
2.441 19
2.441 26
2.441 30
2.442 20
2.442 21
2.442 38
2.443 24
2.443 20
2.443 29
2.444 34
2.444 24
2.444 29
2.444 20
2.445 14
2.445 16
2.445 22
2.446 19
2.446 24
2.446 19
2.447 20
2.447 28
2.447 22
2.448 22
2.448 25
2.448 27
2.448 17
2.449 17
2.449 25
2.449 17
2.450 34
2.450 32
2.450 27
2.451 13
2.451 23
2.451 27
2.452 25
2.452 19
2.452 19
2.453 16
2.453 27
2.453 19
2.453 23
2.454 24
2.454 14
2.454 26
2.455 27
2.455 18
2.455 23
2.456 18
2.456 17
2.456 25
2.457 26
2.457 22
2.457 29
2.457 31
2.458 20
2.458 21
2.458 21
2.459 27
2.459 21
2.459 15
2.460 24
2.460 21
2.460 13
2.461 17
2.461 30
2.461 18
2.462 18
2.462 18
2.462 26
2.462 13
2.463 22
2.463 22
2.463 18
2.464 19
2.464 21
2.464 22
2.465 26
2.465 21
2.465 14
2.466 29
2.466 19
2.466 13
2.467 28
2.467 21
2.467 24
2.467 24
2.468 24
2.468 16
2.468 27
2.469 27
2.469 16
2.469 33
2.470 18
2.470 27
2.470 26
2.471 22
2.471 17
2.471 34
2.472 18
2.472 23
2.472 34
2.472 23
2.473 21
2.473 17
2.473 20
2.474 25
2.474 22
2.474 13
2.475 22
2.475 23
2.475 21
2.476 22
2.476 26
2.476 29
2.477 12
2.477 25
2.477 24
2.477 17
2.478 18
2.478 22
2.478 17
2.479 32
2.479 24
2.479 16
2.480 13
2.480 20
2.480 22
2.481 38
2.481 30
2.481 16
2.482 25
2.482 27
2.482 23
2.482 28
2.483 24
2.483 19
2.483 24
2.484 22
2.484 17
2.484 15
2.485 30
2.485 27
2.485 31
2.486 22
2.486 16
2.486 26
2.487 22
2.487 21
2.487 26
2.487 22
2.488 28
2.488 18
2.488 27
2.489 20
2.489 17
2.489 26
2.490 16
2.490 26
2.490 12
2.491 12
2.491 25
2.491 35
2.492 11
2.492 26
2.492 18
2.492 19
2.493 19
2.493 27
2.493 11
2.494 28
2.494 24
2.494 26
2.495 24
2.495 23
2.495 13
2.496 20
2.496 20
2.496 13
2.497 25
2.497 26
2.497 18
2.497 19
2.498 21
2.498 22
2.498 34
2.499 31
2.499 16
2.499 36
2.500 26
2.500 17
2.500 26
2.501 22
2.501 15
2.501 32
2.502 20
2.502 19
2.502 28
2.503 23
2.503 17
2.503 21
2.503 36
2.504 13
2.504 27
2.504 34
2.505 21
2.505 28
2.505 25
2.506 21
2.506 31
2.506 24
2.507 22
2.507 23
2.507 30
2.508 11
2.508 22
2.508 25
2.509 16
2.509 30
2.509 14
2.509 15
2.510 22
2.510 13
2.510 18
2.511 28
2.511 24
2.511 16
2.512 25
2.512 20
2.512 22
2.513 22
2.513 23
2.513 24
2.514 30
2.514 25
2.514 18
2.514 29
2.515 25
2.515 15
2.515 26
2.516 23
2.516 29
2.516 25
2.517 32
2.517 19
2.517 35
2.518 29
2.518 15
2.518 29
2.519 18
2.519 17
2.519 20
2.520 25
2.520 16
2.520 29
2.520 19
2.521 15
2.521 17
2.521 34
2.522 18
2.522 22
2.522 26
2.523 29
2.523 23
2.523 21
2.524 24
2.524 21
2.524 19
2.525 18
2.525 30
2.525 22
2.526 9
2.526 27
2.526 24
2.527 19
2.527 25
2.527 20
2.527 19
2.528 17
2.528 22
2.528 23
2.529 24
2.529 24
2.529 22
2.530 19
2.530 22
2.530 18
2.531 38
2.531 34
2.531 17
2.532 29
2.532 23
2.532 15
2.533 24
2.533 28
2.533 23
2.533 25
2.534 29
2.534 26
2.534 34
2.535 19
2.535 13
2.535 21
2.536 19
2.536 25
2.536 18
2.537 24
2.537 24
2.537 19
2.538 24
2.538 16
2.538 16
2.539 32
2.539 21
2.539 23
2.539 29
2.540 23
2.540 23
2.540 12
2.541 14
2.541 19
2.541 16
2.542 18
2.542 30
2.542 30
2.543 21
2.543 27
2.543 33
2.544 14
2.544 26
2.544 21
2.545 25
2.545 24
2.545 20
2.546 20
2.546 27
2.546 17
2.546 18
2.547 25
2.547 22
2.547 24
2.548 28
2.548 22
2.548 21
2.549 28
2.549 23
2.549 16
2.550 24
2.550 24
2.550 18
2.551 23
2.551 20
2.551 25
2.552 26
2.552 28
2.552 13
2.553 29
2.553 20
2.553 10
2.553 22
2.554 24
2.554 16
2.554 24
2.555 28
2.555 13
2.555 17
2.556 25
2.556 25
2.556 25
2.557 19
2.557 15
2.557 15
2.558 12
2.558 16
2.558 32
2.559 21
2.559 18
2.559 24
2.560 23
2.560 28
2.560 19
2.561 24
2.561 12
2.561 23
2.561 22
2.562 17
2.562 37
2.562 15
2.563 17
2.563 32
2.563 21
2.564 31
2.564 25
2.564 20
2.565 14
2.565 19
2.565 17
2.566 17
2.566 27
2.566 23
2.567 20
2.567 24
2.567 18
2.568 15
2.568 21
2.568 20
2.568 21
2.569 23
2.569 20
2.569 14
2.570 35
2.570 28
2.570 26
2.571 32
2.571 14
2.571 21
2.572 23
2.572 21
2.572 17
2.573 36
2.573 26
2.573 18
2.574 29
2.574 28
2.574 17
2.575 24
2.575 24
2.575 10
2.576 36
2.576 31
2.576 30
2.576 24
2.577 27
2.577 17
2.577 27
2.578 24
2.578 17
2.578 14
2.579 22
2.579 17
2.579 23
2.580 22
2.580 14
2.580 25
2.581 28
2.581 19
2.581 20
2.582 32
2.582 22
2.582 18
2.583 16
2.583 20
2.583 20
2.584 17
2.584 16
2.584 19
2.585 23
2.585 20
2.585 30
2.585 26
2.586 18
2.586 23
2.586 16
2.587 19
2.587 20
2.587 24
2.588 14
2.588 20
2.588 25
2.589 14
2.589 25
2.589 30
2.590 20
2.590 28
2.590 20
2.591 16
2.591 25
2.591 25
2.592 22
2.592 28
2.592 23
2.593 29
2.593 18
2.593 22
2.594 19
2.594 20
2.594 16
2.594 21
2.595 22
2.595 14
2.595 20
2.596 19
2.596 22
2.596 16
2.597 25
2.597 24
2.597 18
2.598 24
2.598 18
2.598 22
2.599 21
2.599 25
2.599 21
2.600 29
2.600 22
2.600 16
2.601 20
2.601 20
2.601 17
2.602 19
2.602 11
2.602 10
2.603 31
2.603 25
2.603 28
2.603 21
2.604 21
2.604 23
2.604 25
2.605 17
2.605 15
2.605 20
2.606 27
2.606 20
2.606 18
2.607 17
2.607 17
2.607 14
2.608 19
2.608 19
2.608 24
2.609 30
2.609 11
2.609 29
2.610 18
2.610 16
2.610 20
2.611 29
2.611 21
2.611 25
2.612 10
2.612 17
2.612 29
2.613 15
2.613 14
2.613 24
2.614 25
2.614 22
2.614 26
2.614 19
2.615 24
2.615 19
2.615 18
2.616 20
2.616 31
2.616 18
2.617 18
2.617 27
2.617 24
2.618 20
2.618 29
2.618 18
2.619 7
2.619 22
2.619 22
2.620 14
2.620 24
2.620 21
2.621 14
2.621 20
2.621 20
2.622 18
2.622 33
2.622 20
2.623 28
2.623 21
2.623 25
2.624 19
2.624 26
2.624 24
2.625 19
2.625 17
2.625 31
2.625 9
2.626 16
2.626 30
2.626 11
2.627 22
2.627 26
2.627 18
2.628 21
2.628 23
2.628 27
2.629 23
2.629 27
2.629 20
2.630 19
2.630 26
2.630 13
2.631 22
2.631 28
2.631 21
2.632 22
2.632 25
2.632 25
2.633 19
2.633 24
2.633 22
2.634 26
2.634 27
2.634 27
2.635 28
2.635 31
2.635 22
2.636 17
2.636 15
2.636 18
2.637 20
2.637 28
2.637 18
2.637 24
2.638 22
2.638 19
2.638 19
2.639 26
2.639 14
2.639 27
2.640 21
2.640 11
2.640 31
2.641 24
2.641 26
2.641 31
2.642 23
2.642 16
2.642 33
2.643 21
2.643 17
2.643 23
2.644 17
2.644 11
2.644 29
2.645 25
2.645 19
2.645 28
2.646 24
2.646 18
2.646 21
2.647 31
2.647 14
2.647 19
2.648 20
2.648 11
2.648 29
2.649 26
2.649 19
2.649 25
2.650 22
2.650 15
2.650 28
2.651 21
2.651 19
2.651 36
2.652 30
2.652 28
2.652 27
2.652 17
2.653 21
2.653 29
2.653 16
2.654 25
2.654 21
2.654 18
2.655 17
2.655 28
2.655 22
2.656 25
2.656 29
2.656 27
2.657 17
2.657 32
2.657 21
2.658 28
2.658 19
2.658 32
2.659 11
2.659 27
2.659 26
2.660 20
2.660 21
2.660 19
2.661 16
2.661 19
2.661 26
2.662 10
2.662 24
2.662 18
2.663 15
2.663 23
2.663 20
2.664 17
2.664 19
2.664 26
2.665 13
2.665 27
2.665 21
2.666 18
2.666 25
2.666 23
2.667 16
2.667 32
2.667 19
2.668 17
2.668 22
2.668 17
2.669 12
2.669 31
2.669 23
2.669 13
2.670 23
2.670 17
2.670 13
2.671 19
2.671 26
2.671 16
2.672 27
2.672 26
2.672 25
2.673 25
2.673 21
2.673 13
2.674 24
2.674 23
2.674 18
2.675 32
2.675 23
2.675 25
2.676 21
2.676 22
2.676 20
2.677 35
2.677 19
2.677 21
2.678 19
2.678 24
2.678 14
2.679 14
2.679 10
2.679 24
2.680 21
2.680 21
2.680 11
2.681 20
2.681 16
2.681 14
2.682 23
2.682 28
2.682 22
2.683 23
2.683 18
2.683 23
2.684 33
2.684 17
2.684 19
2.685 27
2.685 25
2.685 17
2.686 26
2.686 24
2.686 17
2.687 21
2.687 14
2.687 26
2.688 28
2.688 26
2.688 16
2.689 19
2.689 27
2.689 15
2.690 31
2.690 22
2.690 23
2.691 19
2.691 20
2.691 19
2.691 21
2.692 25
2.692 20
2.692 28
2.693 21
2.693 18
2.693 33
2.694 25
2.694 17
2.694 26
2.695 30
2.695 15
2.695 29
2.696 18
2.696 16
2.696 25
2.697 18
2.697 19
2.697 34
2.698 34
2.698 13
2.698 23
2.699 27
2.699 17
2.699 21
2.700 17
2.700 23
2.700 28
2.701 26
2.701 20
2.701 19
2.702 20
2.702 17
2.702 20
2.703 25
2.703 18
2.703 29
2.704 24
2.704 17
2.704 22
2.705 16
2.705 19
2.705 27
2.706 33
2.706 21
2.706 25
2.707 27
2.707 26
2.707 25
2.708 26
2.708 24
2.708 22
2.709 29
2.709 22
2.709 23
2.710 29
2.710 25
2.710 21
2.711 21
2.711 16
2.711 23
2.712 31
2.712 24
2.712 13
2.713 19
2.713 20
2.713 18
2.714 33
2.714 14
2.714 20
2.715 22
2.715 16
2.715 27
2.716 29
2.716 19
2.716 25
2.717 18
2.717 20
2.717 31
2.718 24
2.718 18
2.718 31
2.719 21
2.719 22
2.719 20
2.720 26
2.720 22
2.720 16
2.721 19
2.721 13
2.721 29
2.722 23
2.722 18
2.722 24
2.723 30
2.723 18
2.723 24
2.724 23
2.724 26
2.724 29
2.725 29
2.725 19
2.725 35
2.726 18
2.726 25
2.726 25
2.727 23
2.727 20
2.727 30
2.728 20
2.728 18
2.728 25
2.729 20
2.729 15
2.729 18
2.730 22
2.730 21
2.730 24
2.731 24
2.731 23
2.731 26
2.732 26
2.732 24
2.732 32
2.733 24
2.733 16
2.733 33
2.734 23
2.734 31
2.734 27
2.735 35
2.735 20
2.735 26
2.736 21
2.736 24
2.736 24
2.737 31
2.737 19
2.737 25
2.738 25
2.738 16
2.738 18
2.739 26
2.739 12
2.739 18
2.740 26
2.740 16
2.740 20
2.741 20
2.741 25
2.741 21
2.742 26
2.742 19
2.742 25
2.743 23
2.743 18
2.743 31
2.744 22
2.744 15
2.744 21
2.745 24
2.745 11
2.745 31
2.746 27
2.746 24
2.746 25
2.747 15
2.747 16
2.747 26
2.748 28
2.748 16
2.748 15
2.749 32
2.749 15
2.749 19
2.750 19
2.750 24
2.750 29
2.751 31
2.751 25
2.751 21
2.752 29
2.752 11
2.752 24
2.753 21
2.753 31
2.753 28
2.754 23
2.754 22
2.754 27
2.755 27
2.755 16
2.755 33
2.756 22
2.756 22
2.756 27
2.757 14
2.757 18
2.757 16
2.758 28
2.758 12
2.758 35
2.759 21
2.759 20
2.759 15
2.760 23
2.760 20
2.760 28
2.761 22
2.761 34
2.761 20
2.762 26
2.762 18
2.762 29
2.763 24
2.763 14
2.763 22
2.764 26
2.764 16
2.764 27
2.765 27
2.765 16
2.765 15
2.766 17
2.766 15
2.766 15
2.767 22
2.767 18
2.767 27
2.768 24
2.768 13
2.768 22
2.769 22
2.769 20
2.769 20
2.770 18
2.770 22
2.770 24
2.771 31
2.771 19
2.771 31
2.772 22
2.772 17
2.772 29
2.773 25
2.773 16
2.773 35
2.774 22
2.774 16
2.774 25
2.775 22
2.775 17
2.775 17
2.776 20
2.776 15
2.776 20
2.777 16
2.777 18
2.777 22
2.778 28
2.778 18
2.778 22
2.779 25
2.779 21
2.779 18
2.780 19
2.780 23
2.780 28
2.781 26
2.781 23
2.781 29
2.782 18
2.782 13
2.782 27
2.783 20
2.783 17
2.783 36
2.784 31
2.784 25
2.784 27
2.785 23
2.785 26
2.785 32
2.786 21
2.786 14
2.786 37
2.787 20
2.787 25
2.787 21
2.788 24
2.788 17
2.788 27
2.789 26
2.789 14
2.789 29
2.790 35
2.790 15
2.790 15
2.791 25
2.791 19
2.791 18
2.792 21
2.792 20
2.792 22
2.793 20
2.793 23
2.793 12
2.794 22
2.794 14
2.794 30
2.795 31
2.795 21
2.795 23
2.796 23
2.796 18
2.796 17
2.797 14
2.797 18
2.797 19
2.798 25
2.798 14
2.798 23
2.799 31
2.799 17
2.800 35
2.800 24
2.800 17
2.801 24
2.801 26
2.801 19
2.802 22
2.802 22
2.802 23
2.803 22
2.803 23
2.803 20
2.804 28
2.804 20
2.804 18
2.805 33
2.805 31
2.805 22
2.806 22
2.806 21
2.806 30
2.807 34
2.807 24
2.807 19
2.808 36
2.808 24
2.808 25
2.809 25
2.809 12
2.809 18
2.810 37
2.810 20
2.810 23
2.811 24
2.811 25
2.811 24
2.812 25
2.812 26
2.812 11
2.813 28
2.813 29
2.813 16
2.814 32
2.814 19
2.814 17
2.815 24
2.815 17
2.815 15
2.816 23
2.816 19
2.816 20
2.817 19
2.817 18
2.817 14
2.818 22
2.818 26
2.818 25
2.819 32
2.819 20
2.819 11
2.820 23
2.820 16
2.820 19
2.821 23
2.821 23
2.821 18
2.822 24
2.822 21
2.823 24
2.823 26
2.823 22
2.824 19
2.824 32
2.824 20
2.825 20
2.825 27
2.825 21
2.826 12
2.826 25
2.826 23
2.827 19
2.827 27
2.827 29
2.828 18
2.828 19
2.828 26
2.829 19
2.829 24
2.829 24
2.830 23
2.830 24
2.830 19
2.831 28
2.831 29
2.831 20
2.832 20
2.832 26
2.832 22
2.833 16
2.833 19
2.833 22
2.834 19
2.834 19
2.834 26
2.835 23
2.835 24
2.835 29
2.836 23
2.836 25
2.836 15
2.837 16
2.837 25
2.837 23
2.838 24
2.838 20
2.838 21
2.839 24
2.839 26
2.840 29
2.840 10
2.840 26
2.841 20
2.841 12
2.841 16
2.842 31
2.842 19
2.842 30
2.843 17
2.843 13
2.843 16
2.844 19
2.844 26
2.844 19
2.845 33
2.845 15
2.845 23
2.846 19
2.846 14
2.846 18
2.847 27
2.847 19
2.847 21
2.848 29
2.848 8
2.848 23
2.849 22
2.849 19
2.849 24
2.850 24
2.850 15
2.850 26
2.851 20
2.851 19
2.851 18
2.852 28
2.852 14
2.852 17
2.853 17
2.853 27
2.853 27
2.854 32
2.854 19
2.855 25
2.855 27
2.855 16
2.856 25
2.856 30
2.856 20
2.857 21
2.857 21
2.857 11
2.858 26
2.858 19
2.858 27
2.859 23
2.859 28
2.859 19
2.860 20
2.860 22
2.860 14
2.861 18
2.861 37
2.861 16
2.862 28
2.862 16
2.862 23
2.863 24
2.863 29
2.863 14
2.864 28
2.864 28
2.864 16
2.865 15
2.865 13
2.865 28
2.866 31
2.866 13
2.866 17
2.867 22
2.867 24
2.868 14
2.868 28
2.868 21
2.869 15
2.869 23
2.869 31
2.870 22
2.870 22
2.870 27
2.871 15
2.871 24
2.871 20
2.872 23
2.872 24
2.872 17
2.873 19
2.873 16
2.873 23
2.874 25
2.874 23
2.874 23
2.875 20
2.875 23
2.875 34
2.876 15
2.876 16
2.876 23
2.877 21
2.877 20
2.877 20
2.878 26
2.878 24
2.878 36
2.879 23
2.879 21
2.880 31
2.880 20
2.880 25
2.881 28
2.881 30
2.881 26
2.882 21
2.882 15
2.882 25
2.883 12
2.883 26
2.883 30
2.884 22
2.884 34
2.884 29
2.885 28
2.885 17
2.885 23
2.886 16
2.886 20
2.886 20
2.887 20
2.887 12
2.887 23
2.888 23
2.888 16
2.888 23
2.889 28
2.889 19
2.889 21
2.890 18
2.890 15
2.891 26
2.891 19
2.891 21
2.892 28
2.892 25
2.892 19
2.893 22
2.893 20
2.893 22
2.894 29
2.894 21
2.894 13
2.895 22
2.895 28
2.895 21
2.896 29
2.896 34
2.896 20
2.897 15
2.897 19
2.897 16
2.898 22
2.898 26
2.898 23
2.899 24
2.899 29
2.899 24
2.900 28
2.900 24
2.901 16
2.901 25
2.901 23
2.902 24
2.902 15
2.902 20
2.903 19
2.903 37
2.903 30
2.904 20
2.904 31
2.904 33
2.905 18
2.905 23
2.905 27
2.906 14
2.906 25
2.906 22
2.907 17
2.907 24
2.907 25
2.908 19
2.908 23
2.908 28
2.909 12
2.909 24
2.909 21
2.910 19
2.910 25
2.911 22
2.911 23
2.911 22
2.912 12
2.912 18
2.912 32
2.913 31
2.913 26
2.913 41
2.914 24
2.914 17
2.914 16
2.915 27
2.915 27
2.915 24
2.916 23
2.916 22
2.916 23
2.917 23
2.917 25
2.917 29
2.918 22
2.918 12
2.918 18
2.919 19
2.919 17
2.920 26
2.920 24
2.920 19
2.921 18
2.921 15
2.921 23
2.922 20
2.922 14
2.922 16
2.923 29
2.923 28
2.923 18
2.924 23
2.924 23
2.924 9
2.925 27
2.925 23
2.925 23
2.926 28
2.926 19
2.926 19
2.927 27
2.927 17
2.927 14
2.928 26
2.928 25
2.929 13
2.929 25
2.929 19
2.930 14
2.930 30
2.930 14
2.931 12
2.931 29
2.931 23
2.932 17
2.932 16
2.932 24
2.933 11
2.933 21
2.933 26
2.934 33
2.934 36
2.934 20
2.935 19
2.935 23
2.935 20
2.936 31
2.936 29
2.937 25
2.937 20
2.937 27
2.938 25
2.938 17
2.938 21
2.939 29
2.939 11
2.939 19
2.940 26
2.940 16
2.940 22
2.941 21
2.941 16
2.941 25
2.942 24
2.942 15
2.942 32
2.943 24
2.943 15
2.943 26
2.944 23
2.944 26
2.945 29
2.945 13
2.945 29
2.946 20
2.946 23
2.946 23
2.947 23
2.947 20
2.947 21
2.948 28
2.948 20
2.948 19
2.949 33
2.949 23
2.949 19
2.950 28
2.950 18
2.950 30
2.951 34
2.951 19
2.951 23
2.952 22
2.952 19
2.953 28
2.953 32
2.953 24
2.954 21
2.954 29
2.954 25
2.955 26
2.955 25
2.955 36
2.956 17
2.956 21
2.956 25
2.957 28
2.957 21
2.957 19
2.958 13
2.958 24
2.958 21
2.959 14
2.959 34
2.960 32
2.960 15
2.960 20
2.961 25
2.961 17
2.961 28
2.962 31
2.962 17
2.962 25
2.963 21
2.963 20
2.963 22
2.964 27
2.964 13
2.964 19
2.965 19
2.965 24
2.965 33
2.966 24
2.966 11
2.966 19
2.967 22
2.967 14
2.968 24
2.968 26
2.968 19
2.969 24
2.969 24
2.969 11
2.970 31
2.970 28
2.970 27
2.971 24
2.971 17
2.971 17
2.972 24
2.972 21
2.972 15
2.973 17
2.973 31
2.973 23
2.974 29
2.974 26
2.975 13
2.975 19
2.975 27
2.976 24
2.976 31
2.976 23
2.977 20
2.977 16
2.977 27
2.978 19
2.978 35
2.978 26
2.979 15
2.979 20
2.979 28
2.980 18
2.980 20
2.981 28
2.981 21
2.981 37
2.982 23
2.982 13
2.982 19
2.983 24
2.983 24
2.983 24
2.984 16
2.984 16
2.984 21
2.985 31
2.985 15
2.985 34
2.986 22
2.986 19
2.986 30
2.987 29
2.987 17
2.988 30
2.988 13
2.988 10
2.989 28
2.989 35
2.989 24
2.990 14
2.990 20
2.990 24
2.991 19
2.991 34
2.991 26
2.992 22
2.992 24
2.992 15
2.993 26
2.993 30
2.993 10
2.994 30
2.994 34
2.995 25
2.995 26
2.995 23
2.996 20
2.996 28
2.996 23
2.997 16
2.997 21
2.997 20
2.998 17
2.998 30
2.998 23
2.999 14
2.999 22
2.999 22
3.000 21
3.000 30
3.001 26
3.001 16
3.001 27
3.002 25
3.002 10
3.002 37
3.003 29
3.003 21
3.003 24
3.004 24
3.004 25
3.004 21
3.005 25
3.005 19
3.005 28
3.006 26
3.006 18
3.007 25
3.007 26
3.007 14
3.008 24
3.008 21
3.008 19
3.009 26
3.009 19
3.009 17
3.010 18
3.010 26
3.010 26
3.011 23
3.011 17
3.011 24
3.012 20
3.012 27
3.013 14
3.013 22
3.013 23
3.014 14
3.014 15
3.014 24
3.015 16
3.015 25
3.015 18
3.016 19
3.016 22
3.016 22
3.017 19
3.017 24
3.017 26
3.018 15
3.018 18
3.019 31
3.019 16
3.019 33
3.020 20
3.020 18
3.020 21
3.021 21
3.021 26
3.021 33
3.022 17
3.022 9
3.022 23
3.023 32
3.023 20
3.023 13
3.024 28
3.024 14
3.025 19
3.025 22
3.025 22
3.026 26
3.026 29
3.026 21
3.027 25
3.027 23
3.027 18
3.028 18
3.028 16
3.028 11
3.029 21
3.029 21
3.029 25
3.030 19
3.030 21
3.031 22
3.031 39
3.031 25
3.032 21
3.032 28
3.032 15
3.033 15
3.033 23
3.033 25
3.034 19
3.034 17
3.034 32
3.035 24
3.035 24
3.036 16
3.036 19
3.036 25
3.037 20
3.037 14
3.037 32
3.038 22
3.038 25
3.038 24
3.039 28
3.039 15
3.039 21
3.040 12
3.040 26
3.040 21
3.041 17
3.041 19
3.042 26
3.042 19
3.042 8
3.043 24
3.043 26
3.043 14
3.044 19
3.044 26
3.044 18
3.045 17
3.045 25
3.045 24
3.046 30
3.046 28
3.047 14
3.047 22
3.047 18
3.048 24
3.048 19
3.048 22
3.049 18
3.049 20
3.049 22
3.050 22
3.050 24
3.050 26
3.051 16
3.051 23
3.052 10
3.052 20
3.052 12
3.053 19
3.053 30
3.053 18
3.054 20
3.054 22
3.054 21
3.055 25
3.055 21
3.055 22
3.056 22
3.056 12
3.056 28
3.057 24
3.057 19
3.058 25
3.058 26
3.058 20
3.059 20
3.059 17
3.059 16
3.060 18
3.060 31
3.060 17
3.061 23
3.061 26
3.061 15
3.062 30
3.062 29
3.063 16
3.063 25
3.063 26
3.064 18
3.064 22
3.064 15
3.065 28
3.065 19
3.065 26
3.066 15
3.066 19
3.066 15
3.067 13
3.067 21
3.068 27
3.068 25
3.068 22
3.069 22
3.069 18
3.069 30
3.070 24
3.070 17
3.070 27
3.071 32
3.071 12
3.071 23
3.072 18
3.072 10
3.073 19
3.073 16
3.073 19
3.074 30
3.074 26
3.074 20
3.075 24
3.075 24
3.075 21
3.076 26
3.076 28
3.076 18
3.077 28
3.077 33
3.078 16
3.078 30
3.078 15
3.079 14
3.079 25
3.079 21
3.080 11
3.080 32
3.080 24
3.081 17
3.081 27
3.081 21
3.082 22
3.082 29
3.083 30
3.083 22
3.083 19
3.084 20
3.084 24
3.084 33
3.085 22
3.085 15
3.085 21
3.086 21
3.086 22
3.086 16
3.087 26
3.087 13
3.088 27
3.088 28
3.088 24
3.089 22
3.089 21
3.089 12
3.090 20
3.090 17
3.090 19
3.091 24
3.091 14
3.092 17
3.092 17
3.092 17
3.093 14
3.093 30
3.093 27
3.094 24
3.094 25
3.094 15
3.095 22
3.095 22
3.095 19
3.096 14
3.096 26
3.097 20
3.097 16
3.097 18
3.098 21
3.098 13
3.098 24
3.099 16
3.099 19
3.099 16
3.100 22
3.100 19
3.100 27
3.101 25
3.101 19
3.102 25
3.102 22
3.102 11
3.103 32
3.103 23
3.103 26
3.104 27
3.104 22
3.104 27
3.105 23
3.105 24
3.106 11
3.106 17
3.106 20
3.107 18
3.107 24
3.107 24
3.108 16
3.108 16
3.108 16
3.109 17
3.109 15
3.109 18
3.110 18
3.110 20
3.111 27
3.111 17
3.111 34
3.112 20
3.112 26
3.112 14
3.113 27
3.113 23
3.113 28
3.114 19
3.114 13
3.115 18
3.115 23
3.115 19
3.116 31
3.116 18
3.116 24
3.117 30
3.117 31
3.117 11
3.118 22
3.118 25
3.118 22
3.119 28
3.119 31
3.120 21
3.120 20
3.120 16
3.121 12
3.121 28
3.121 23
3.122 21
3.122 29
3.122 22
3.123 10
3.123 23
3.124 19
3.124 14
3.124 22
3.125 20
3.125 22
3.125 25
3.126 28
3.126 14
3.126 34
3.127 29
3.127 13
3.127 24
3.128 21
3.128 26
3.129 21
3.129 18
3.129 17
3.130 32
3.130 22
3.130 24
3.131 23
3.131 23
3.131 19
3.132 29
3.132 31
3.133 19
3.133 31
3.133 12
3.134 19
3.134 27
3.134 19
3.135 16
3.135 30
3.135 19
3.136 25
3.136 25
3.137 22
3.137 20
3.137 18
3.138 22
3.138 27
3.138 21
3.139 27
3.139 21
3.139 27
3.140 20
3.140 20
3.141 25
3.141 30
3.141 22
3.142 20
3.142 21
3.142 21
3.143 18
3.143 33
3.143 18
3.144 20
3.144 28
3.144 19
3.145 23
3.145 26
3.146 18
3.146 24
3.146 24
3.147 11
3.147 23
3.147 25
3.148 20
3.148 25
3.148 24
3.149 21
3.149 20
3.150 20
3.150 22
3.150 17
3.151 26
3.151 24
3.151 28
3.152 20
3.152 11
3.152 21
3.153 22
3.153 17
3.154 20
3.154 13
3.154 16
3.155 22
3.155 19
3.155 18
3.156 16
3.156 25
3.156 15
3.157 22
3.157 21
3.158 14
3.158 21
3.158 32
3.159 17
3.159 37
3.159 26
3.160 11
3.160 34
3.160 22
3.161 16
3.161 23
3.162 17
3.162 19
3.162 29
3.163 23
3.163 19
3.163 20
3.164 19
3.164 18
3.164 19
3.165 24
3.165 16
3.166 28
3.166 14
3.166 16
3.167 23
3.167 24
3.167 9
3.168 19
3.168 20
3.168 28
3.169 26
3.169 19
3.170 19
3.170 18
3.170 20
3.171 18
3.171 23
3.171 27
3.172 24
3.172 23
3.172 18
3.173 11
3.173 24
3.174 19
3.174 11
3.174 16
3.175 32
3.175 19
3.175 30
3.176 27
3.176 14
3.176 21
3.177 24
3.177 16
3.178 24
3.178 20
3.178 18
3.179 25
3.179 22
3.179 17
3.180 22
3.180 20
3.180 14
3.181 27
3.181 24
3.182 11
3.182 28
3.182 20
3.183 18
3.183 30
3.183 19
3.184 18
3.184 22
3.184 20
3.185 14
3.185 22
3.186 23
3.186 18
3.186 25
3.187 24
3.187 16
3.187 27
3.188 24
3.188 12
3.189 25
3.189 15
3.189 23
3.190 22
3.190 16
3.190 18
3.191 28
3.191 31
3.191 20
3.192 34
3.192 17
3.193 33
3.193 17
3.193 27
3.194 22
3.194 26
3.194 26
3.195 17
3.195 28
3.195 17
3.196 19
3.196 27
3.197 20
3.197 14
3.197 20
3.198 28
3.198 21
3.198 29
3.199 19
3.199 22
3.199 22
3.200 20
3.200 15
3.201 21
3.201 29
3.201 21
3.202 24
3.202 25
3.202 27
3.203 34
3.203 36
3.204 26
3.204 30
3.204 21
3.205 21
3.205 33
3.205 22
3.206 18
3.206 24
3.206 32
3.207 10
3.207 24
3.208 18
3.208 19
3.208 26
3.209 19
3.209 16
3.209 26
3.210 18
3.210 14
3.210 13
3.211 24
3.211 12
3.212 20
3.212 25
3.212 10
3.213 18
3.213 15
3.213 19
3.214 31
3.214 15
3.215 21
3.215 28
3.215 20
3.216 23
3.216 27
3.216 22
3.217 24
3.217 27
3.217 24
3.218 18
3.218 21
3.219 23
3.219 21
3.219 25
3.220 23
3.220 18
3.220 15
3.221 26
3.221 15
3.221 18
3.222 25
3.222 17
3.223 17
3.223 29
3.223 15
3.224 24
3.224 22
3.224 22
3.225 32
3.225 24
3.226 26
3.226 24
3.226 14
3.227 18
3.227 21
3.227 25
3.228 18
3.228 23
3.228 12
3.229 23
3.229 21
3.230 26
3.230 17
3.230 23
3.231 20
3.231 22
3.231 24
3.232 25
3.232 16
3.233 21
3.233 14
3.233 21
3.234 21
3.234 19
3.234 16
3.235 26
3.235 23
3.235 14
3.236 23
3.236 15
3.237 15
3.237 19
3.237 17
3.238 14
3.238 24
3.238 23
3.239 20
3.239 26
3.240 16
3.240 26
3.240 34
3.241 20
3.241 22
3.241 16
3.242 22
3.242 26
3.242 29
3.243 13
3.243 14
3.244 22
3.244 21
3.244 18
3.245 12
3.245 23
3.245 14
3.246 21
3.246 30
3.247 21
3.247 28
3.247 23
3.248 18
3.248 29
3.248 20
3.249 16
3.249 19
3.250 19
3.250 20
3.250 25
3.251 17
3.251 20
3.251 20
3.252 25
3.252 20
3.252 29
3.253 26
3.253 31
3.254 24
3.254 23
3.254 25
3.255 17
3.255 18
3.255 13
3.256 15
3.256 23
3.257 20
3.257 27
3.257 25
3.258 15
3.258 22
3.258 24
3.259 23
3.259 23
3.259 23
3.260 10
3.260 24
3.261 17
3.261 20
3.261 38
3.262 21
3.262 25
3.262 29
3.263 30
3.263 20
3.264 22
3.264 19
3.264 21
3.265 16
3.265 23
3.265 16
3.266 35
3.266 11
3.267 19
3.267 20
3.267 26
3.268 20
3.268 33
3.268 24
3.269 22
3.269 19
3.270 30
3.270 21
3.270 36
3.271 21
3.271 12
3.271 24
3.272 20
3.272 23
3.272 30
3.273 20
3.273 20
3.274 32
3.274 29
3.274 20
3.275 24
3.275 17
3.275 16
3.276 22
3.276 28
3.277 14
3.277 21
3.277 17
3.278 20
3.278 26
3.278 20
3.279 28
3.279 14
3.280 25
3.280 11
3.280 23
3.281 22
3.281 16
3.281 26
3.282 25
3.282 16
3.282 29
3.283 17
3.283 13
3.284 29
3.284 17
3.284 19
3.285 25
3.285 34
3.285 19
3.286 20
3.286 21
3.287 26
3.287 19
3.287 28
3.288 16
3.288 27
3.288 19
3.289 17
3.289 34
3.290 25
3.290 27
3.290 24
3.291 30
3.291 21
3.291 22
3.292 25
3.292 18
3.293 35
3.293 24
3.293 22
3.294 23
3.294 27
3.294 15
3.295 17
3.295 25
3.296 23
3.296 27
3.296 21
3.297 13
3.297 29
3.297 26
3.298 15
3.298 12
3.299 19
3.299 13
3.299 25
3.300 21
3.300 21
3.300 24
3.301 32
3.301 21
3.301 20
3.302 22
3.302 14
3.303 23
3.303 21
3.303 30
3.304 22
3.304 31
3.304 30
3.305 26
3.305 24
3.306 16
3.306 30
3.306 26
3.307 12
3.307 31
3.307 19
3.308 13
3.308 27
3.309 17
3.309 18
3.309 25
3.310 27
3.310 13
3.310 15
3.311 20
3.311 17
3.312 25
3.312 23
3.312 28
3.313 23
3.313 20
3.313 21
3.314 32
3.314 23
3.315 28
3.315 26
3.315 26
3.316 26
3.316 29
3.316 22
3.317 20
3.317 9
3.318 22
3.318 21
3.318 22
3.319 17
3.319 15
3.319 22
3.320 29
3.320 12
3.321 21
3.321 23
3.321 20
3.322 23
3.322 25
3.322 28
3.323 23
3.323 26
3.324 25
3.324 18
3.324 22
3.325 15
3.325 22
3.325 18
3.326 23
3.326 31
3.327 22
3.327 17
3.327 23
3.328 15
3.328 12
3.328 25
3.329 25
3.329 15
3.330 18
3.330 27
3.330 20
3.331 33
3.331 26
3.331 21
3.332 24
3.332 21
3.333 15
3.333 25
3.333 18
3.334 17
3.334 20
3.334 17
3.335 19
3.335 32
3.336 31
3.336 16
3.336 19
3.337 22
3.337 13
3.337 25
3.338 24
3.338 21
3.339 21
3.339 17
3.339 14
3.340 21
3.340 21
3.340 27
3.341 22
3.341 20
3.342 21
3.342 26
3.342 24
3.343 22
3.343 25
3.343 29
3.344 19
3.344 29
3.345 21
3.345 14
3.345 30
3.346 21
3.346 16
3.346 24
3.347 13
3.347 18
3.348 34
3.348 19
3.348 18
3.349 30
3.349 23
3.349 22
3.350 19
3.350 24
3.351 24
3.351 22
3.351 21
3.352 18
3.352 22
3.352 23
3.353 21
3.353 22
3.354 18
3.354 26
3.354 13
3.355 30
3.355 19
3.355 31
3.356 25
3.356 14
3.357 32
3.357 28
3.357 27
3.358 26
3.358 22
3.358 16
3.359 19
3.359 28
3.360 33
3.360 24
3.360 21
3.361 18
3.361 25
3.362 31
3.362 20
3.362 33
3.363 23
3.363 35
3.363 27
3.364 20
3.364 27
3.365 33
3.365 20
3.365 26
3.366 29
3.366 25
3.366 11
3.367 18
3.367 27
3.368 13
3.368 29
3.368 26
3.369 16
3.369 16
3.369 30
3.370 13
3.370 17
3.371 26
3.371 21
3.371 23
3.372 37
3.372 13
3.372 28
3.373 30
3.373 22
3.374 33
3.374 14
3.374 20
3.375 26
3.375 21
3.375 18
3.376 30
3.376 18
3.377 22
3.377 29
3.377 26
3.378 24
3.378 30
3.378 21
3.379 27
3.379 17
3.380 18
3.380 10
3.380 25
3.381 24
3.381 27
3.382 29
3.382 25
3.382 7
3.383 27
3.383 26
3.383 17
3.384 32
3.384 36
3.385 9
3.385 17
3.385 23
3.386 13
3.386 31
3.386 20
3.387 21
3.387 29
3.388 22
3.388 29
3.388 23
3.389 25
3.389 15
3.389 30
3.390 29
3.390 8
3.391 29
3.391 25
3.391 10
3.392 19
3.392 31
3.393 10
3.393 21
3.393 23
3.394 17
3.394 29
3.394 22
3.395 24
3.395 23
3.396 21
3.396 14
3.396 26
3.397 17
3.397 20
3.397 23
3.398 20
3.398 17
3.399 27
3.399 19
3.399 17
3.400 32
3.400 27
3.400 12
3.401 18
3.401 17
3.402 20
3.402 26
3.402 17
3.403 21
3.403 27
3.404 21
3.404 19
3.404 34
3.405 23
3.405 15
3.405 19
3.406 20
3.406 25
3.407 14
3.407 23
3.407 19
3.408 27
3.408 22
3.408 19
3.409 33
3.409 24
3.410 17
3.410 27
3.410 22
3.411 11
3.411 33
3.411 31
3.412 13
3.412 16
3.413 25
3.413 17
3.413 18
3.414 18
3.414 22
3.415 14
3.415 14
3.415 21
3.416 27
3.416 14
3.416 24
3.417 20
3.417 20
3.418 15
3.418 32
3.418 26
3.419 12
3.419 21
3.419 19
3.420 21
3.420 22
3.421 14
3.421 25
3.421 22
3.422 19
3.422 27
3.423 34
3.423 12
3.423 22
3.424 31
3.424 34
3.424 15
3.425 19
3.425 25
3.426 26
3.426 19
3.426 21
3.427 17
3.427 20
3.427 25
3.428 17
3.428 32
3.429 25
3.429 32
3.429 30
3.430 29
3.430 21
3.431 23
3.431 18
3.431 20
3.432 27
3.432 20
3.432 14
3.433 20
3.433 24
3.434 25
3.434 21
3.434 16
3.435 21
3.435 24
3.436 23
3.436 11
3.436 27
3.437 25
3.437 15
3.437 16
3.438 28
3.438 15
3.439 26
3.439 19
3.439 16
3.440 22
3.440 25
3.440 21
3.441 29
3.441 25
3.442 24
3.442 24
3.442 21
3.443 16
3.443 29
3.444 26
3.444 17
3.444 31
3.445 25
3.445 21
3.445 18
3.446 19
3.446 23
3.447 26
3.447 24
3.447 18
3.448 30
3.448 24
3.449 20
3.449 26
3.449 22
3.450 13
3.450 26
3.450 23
3.451 17
3.451 31
3.452 22
3.452 21
3.452 26
3.453 23
3.453 19
3.453 23
3.454 22
3.454 19
3.455 23
3.455 23
3.455 21
3.456 22
3.456 25
3.457 9
3.457 24
3.457 25
3.458 18
3.458 36
3.458 19
3.459 17
3.459 28
3.460 28
3.460 22
3.460 33
3.461 32
3.461 12
3.462 24
3.462 19
3.462 17
3.463 17
3.463 20
3.463 18
3.464 17
3.464 14
3.465 16
3.465 26
3.465 21
3.466 20
3.466 26
3.467 14
3.467 13
3.467 21
3.468 20
3.468 14
3.468 21
3.469 24
3.469 18
3.470 23
3.470 12
3.470 22
3.471 28
3.471 18
3.472 22
3.472 27
3.472 16
3.473 23
3.473 28
3.473 21
3.474 21
3.474 28
3.475 25
3.475 13
3.475 32
3.476 20
3.476 22
3.477 22
3.477 16
3.477 15
3.478 30
3.478 31
3.478 15
3.479 25
3.479 32
3.480 12
3.480 21
3.480 19
3.481 18
3.481 29
3.482 18
3.482 23
3.482 15
3.483 25
3.483 22
3.483 28
3.484 33
3.484 22
3.485 24
3.485 17
3.485 27
3.486 24
3.486 19
3.487 13
3.487 28
3.487 24
3.488 22
3.488 21
3.488 25
3.489 19
3.489 27
3.490 28
3.490 18
3.490 16
3.491 28
3.491 21
3.492 39
3.492 32
3.492 20
3.493 26
3.493 20
3.493 13
3.494 26
3.494 19
3.495 12
3.495 27
3.495 17
3.496 28
3.496 27
3.497 17
3.497 23
3.497 21
3.498 17
3.498 17
3.498 25
3.499 25
3.499 18
3.500 27
3.500 29
3.500 23
3.501 29
3.501 17
3.502 15
3.502 20
3.502 23
3.503 25
3.503 24
3.504 24
3.504 11
3.504 19
3.505 16
3.505 22
3.505 34
3.506 25
3.506 24
3.507 24
3.507 27
3.507 16
3.508 19
3.508 27
3.509 15
3.509 23
3.509 19
3.510 16
3.510 27
3.510 19
3.511 27
3.511 25
3.512 19
3.512 21
3.512 25
3.513 25
3.513 18
3.514 32
3.514 14
3.514 20
3.515 24
3.515 22
3.516 16
3.516 25
3.516 22
3.517 28
3.517 25
3.517 28
3.518 26
3.518 15
3.519 18
3.519 17
3.519 21
3.520 27
3.520 15
3.521 23
3.521 22
3.521 18
3.522 29
3.522 30
3.522 20
3.523 36
3.523 23
3.524 19
3.524 26
3.524 23
3.525 22
3.525 25
3.526 30
3.526 15
3.526 15
3.527 26
3.527 20
3.528 24
3.528 27
3.528 14
3.529 28
3.529 15
3.529 25
3.530 28
3.530 24
3.531 21
3.531 32
3.531 29
3.532 17
3.532 34
3.533 25
3.533 20
3.533 27
3.534 25
3.534 10
3.535 25
3.535 13
3.535 19
3.536 27
3.536 28
3.536 22
3.537 33
3.537 27
3.538 18
3.538 17
3.538 23
3.539 23
3.539 26
3.540 27
3.540 22
3.540 25
3.541 27
3.541 16
3.542 29
3.542 26
3.542 23
3.543 24
3.543 21
3.543 16
3.544 27
3.544 28
3.545 23
3.545 23
3.545 19
3.546 20
3.546 24
3.547 30
3.547 12
3.547 27
3.548 27
3.548 30
3.549 34
3.549 16
3.549 9
3.550 24
3.550 26
3.550 15
3.551 25
3.551 24
3.552 20
3.552 25
3.552 28
3.553 16
3.553 32
3.554 31
3.554 19
3.554 21
3.555 25
3.555 20
3.556 30
3.556 29
3.556 24
3.557 20
3.557 17
3.557 19
3.558 21
3.558 23
3.559 16
3.559 27
3.559 25
3.560 19
3.560 22
3.561 18
3.561 20
3.561 18
3.562 23
3.562 21
3.563 26
3.563 24
3.563 17
3.564 35
3.564 28
3.564 13
3.565 27
3.565 22
3.566 20
3.566 22
3.566 30
3.567 20
3.567 19
3.568 26
3.568 19
3.568 26
3.569 24
3.569 16
3.570 33
3.570 20
3.570 17
3.571 21
3.571 20
3.572 19
3.572 30
3.572 31
3.573 28
3.573 15
3.573 28
3.574 9
3.574 22
3.575 21
3.575 23
3.575 30
3.576 25
3.576 20
3.577 17
3.577 23
3.577 23
3.578 20
3.578 20
3.579 21
3.579 21
3.579 19
3.580 26
3.580 28
3.581 21
3.581 16
3.581 20
3.582 23
3.582 18
3.582 30
3.583 25
3.583 27
3.584 25
3.584 34
3.584 24
3.585 19
3.585 24
3.586 24
3.586 20
3.586 26
3.587 19
3.587 21
3.588 27
3.588 15
3.588 22
3.589 28
3.589 15
3.590 25
3.590 28
3.590 20
3.591 23
3.591 31
3.591 12
3.592 18
3.592 27
3.593 26
3.593 31
3.593 29
3.594 29
3.594 31
3.595 24
3.595 26
3.595 25
3.596 30
3.596 18
3.597 23
3.597 21
3.597 21
3.598 20
3.598 22
3.599 14
3.599 21
3.599 30
3.600 27
3.600 15
3.601 30
3.601 16
3.601 29
3.602 24
3.602 17
3.602 28
3.603 12
3.603 24
3.604 20
3.604 21
3.604 25
3.605 29
3.605 30
3.606 12
3.606 21
3.606 19
3.607 18
3.607 23
3.608 26
3.608 23
3.608 18
3.609 27
3.609 17
3.610 24
3.610 25
3.610 23
3.611 24
3.611 17
3.612 25
3.612 29
3.612 27
3.613 16
3.613 24
3.613 30
3.614 17
3.614 17
3.615 29
3.615 14
3.615 17
3.616 26
3.616 14
3.617 35
3.617 21
3.617 24
3.618 20
3.618 23
3.619 16
3.619 25
3.619 20
3.620 18
3.620 27
3.621 27
3.621 9
3.621 31
3.622 23
3.622 19
3.623 32
3.623 21
3.623 20
3.624 24
3.624 26
3.625 24
3.625 20
3.625 22
3.626 26
3.626 19
3.626 17
3.627 13
3.627 13
3.628 25
3.628 19
3.628 25
3.629 18
3.629 21
3.630 24
3.630 27
3.630 15
3.631 21
3.631 23
3.632 17
3.632 26
3.632 20
3.633 18
3.633 28
3.634 17
3.634 24
3.634 23
3.635 26
3.635 20
3.636 28
3.636 18
3.636 16
3.637 29
3.637 20
3.638 26
3.638 21
3.638 17
3.639 18
3.639 32
3.640 35
3.640 16
3.640 26
3.641 26
3.641 24
3.641 29
3.642 30
3.642 13
3.643 26
3.643 19
3.643 18
3.644 20
3.644 28
3.645 25
3.645 23
3.645 28
3.646 19
3.646 34
3.647 26
3.647 19
3.647 29
3.648 32
3.648 14
3.649 19
3.649 25
3.649 21
3.650 21
3.650 31
3.651 15
3.651 20
3.651 24
3.652 21
3.652 30
3.653 12
3.653 19
3.653 30
3.654 21
3.654 21
3.655 24
3.655 22
3.655 24
3.656 17
3.656 16
3.657 14
3.657 33
3.657 19
3.658 16
3.658 16
3.659 25
3.659 25
3.659 23
3.660 25
3.660 21
3.661 22
3.661 23
3.661 14
3.662 27
3.662 32
3.662 16
3.663 23
3.663 26
3.664 20
3.664 25
3.664 24
3.665 19
3.665 31
3.666 26
3.666 17
3.666 29
3.667 33
3.667 21
3.668 24
3.668 19
3.668 17
3.669 19
3.669 28
3.670 24
3.670 22
3.670 19
3.671 22
3.671 29
3.672 28
3.672 22
3.672 28
3.673 32
3.673 17
3.674 17
3.674 29
3.674 17
3.675 26
3.675 19
3.676 14
3.676 18
3.676 27
3.677 13
3.677 30
3.678 24
3.678 28
3.678 25
3.679 24
3.679 29
3.680 19
3.680 26
3.680 17
3.681 19
3.681 22
3.682 19
3.682 31
3.682 28
3.683 23
3.683 29
3.684 17
3.684 22
3.684 29
3.685 23
3.685 15
3.686 32
3.686 13
3.686 26
3.687 25
3.687 22
3.688 15
3.688 23
3.688 16
3.689 11
3.689 19
3.690 18
3.690 17
3.690 19
3.691 28
3.691 20
3.692 21
3.692 18
3.692 21
3.693 13
3.693 25
3.694 21
3.694 25
3.694 23
3.695 16
3.695 20
3.695 21
3.696 17
3.696 33
3.697 20
3.697 21
3.697 32
3.698 26
3.698 21
3.699 16
3.699 27
3.699 16
3.700 16
3.700 30
3.701 26
3.701 20
3.701 29
3.702 16
3.702 37
3.703 21
3.703 27
3.703 27
3.704 28
3.704 23
3.705 22
3.705 28
3.705 22
3.706 36
3.706 27
3.707 21
3.707 23
3.707 22
3.708 21
3.708 19
3.709 23
3.709 24
3.709 22
3.710 18
3.710 19
3.711 18
3.711 33
3.711 19
3.712 24
3.712 18
3.713 27
3.713 24
3.713 20
3.714 17
3.714 30
3.715 17
3.715 20
3.715 18
3.716 28
3.716 9
3.717 30
3.717 17
3.717 17
3.718 24
3.718 17
3.719 11
3.719 21
3.719 16
3.720 12
3.720 32
3.721 24
3.721 15
3.721 18
3.722 20
3.722 20
3.723 22
3.723 20
3.723 20
3.724 25
3.724 18
3.725 12
3.725 16
3.725 23
3.726 21
3.726 31
3.727 19
3.727 15
3.727 30
3.728 27
3.728 17
3.729 24
3.729 18
3.729 31
3.730 17
3.730 21
3.731 18
3.731 41
3.731 27
3.732 23
3.732 28
3.733 21
3.733 15
3.733 28
3.734 21
3.734 25
3.735 27
3.735 26
3.735 20
3.736 33
3.736 28
3.737 17
3.737 26
3.738 23
3.738 25
3.738 24
3.739 30
3.739 20
3.740 17
3.740 19
3.740 21
3.741 24
3.741 20
3.742 17
3.742 28
3.742 19
3.743 20
3.743 38
3.744 26
3.744 20
3.744 13
3.745 20
3.745 21
3.746 31
3.746 28
3.746 15
3.747 30
3.747 20
3.748 13
3.748 20
3.748 26
3.749 21
3.749 25
3.750 23
3.750 25
3.750 27
3.751 34
3.751 25
3.752 23
3.752 28
3.752 20
3.753 20
3.753 16
3.754 19
3.754 25
3.754 23
3.755 16
3.755 27
3.756 17
3.756 13
3.756 24
3.757 14
3.757 16
3.758 31
3.758 24
3.758 22
3.759 20
3.759 21
3.760 17
3.760 21
3.760 23
3.761 21
3.761 18
3.762 20
3.762 12
3.762 15
3.763 13
3.763 18
3.764 19
3.764 31
3.764 12
3.765 26
3.765 33
3.766 21
3.766 13
3.766 13
3.767 14
3.767 31
3.768 24
3.768 17
3.768 25
3.769 23
3.769 13
3.770 38
3.770 26
3.771 21
3.771 23
3.771 25
3.772 26
3.772 23
3.773 30
3.773 14
3.773 20
3.774 20
3.774 19
3.775 24
3.775 29
3.775 21
3.776 22
3.776 22
3.777 24
3.777 26
3.777 17
3.778 15
3.778 24
3.779 23
3.779 15
3.779 24
3.780 22
3.780 17
3.781 25
3.781 33
3.781 18
3.782 21
3.782 30
3.783 15
3.783 30
3.783 14
3.784 17
3.784 29
3.785 15
3.785 16
3.785 20
3.786 22
3.786 26
3.787 21
3.787 29
3.787 17
3.788 30
3.788 23
3.789 14
3.789 32
3.789 21
3.790 22
3.790 27
3.791 21
3.791 14
3.792 25
3.792 37
3.792 13
3.793 22
3.793 29
3.794 24
3.794 26
3.794 23
3.795 16
3.795 16
3.796 31
3.796 22
3.796 21
3.797 20
3.797 20
3.798 32
3.798 22
3.798 8
3.799 22
3.799 23
3.800 15
3.800 28
3.800 16
3.801 23
3.801 26
3.802 23
3.802 19
3.802 26
3.803 11
3.803 17
3.804 16
3.804 24
3.804 26
3.805 25
3.805 25
3.806 19
3.806 27
3.807 28
3.807 27
3.807 27
3.808 21
3.808 17
3.809 27
3.809 20
3.809 25
3.810 22
3.810 30
3.811 20
3.811 20
3.811 17
3.812 21
3.812 28
3.813 16
3.813 23
3.813 23
3.814 15
3.814 23
3.815 23
3.815 29
3.815 15
3.816 24
3.816 21
3.817 23
3.817 20
3.817 18
3.818 27
3.818 23
3.819 26
3.819 15
3.820 27
3.820 26
3.820 16
3.821 21
3.821 31
3.822 19
3.822 29
3.822 26
3.823 10
3.823 26
3.824 29
3.824 21
3.824 29
3.825 28
3.825 18
3.826 26
3.826 22
3.826 19
3.827 26
3.827 21
3.828 16
3.828 28
3.828 17
3.829 22
3.829 29
3.830 37
3.830 28
3.830 31
3.831 20
3.831 30
3.832 24
3.832 20
3.833 23
3.833 28
3.833 27
3.834 17
3.834 20
3.835 27
3.835 16
3.835 26
3.836 32
3.836 9
3.837 24
3.837 23
3.837 19
3.838 19
3.838 24
3.839 26
3.839 39
3.839 20
3.840 14
3.840 25
3.841 19
3.841 20
3.841 30
3.842 21
3.842 22
3.843 15
3.843 21
3.844 18
3.844 16
3.844 19
3.845 17
3.845 30
3.846 16
3.846 14
3.846 20
3.847 24
3.847 19
3.848 29
3.848 33
3.848 21
3.849 23
3.849 23
3.850 24
3.850 29
3.850 35
3.851 23
3.851 19
3.852 20
3.852 17
3.853 22
3.853 25
3.853 11
3.854 22
3.854 30
3.855 16
3.855 22
3.855 21
3.856 16
3.856 24
3.857 24
3.857 18
3.857 19
3.858 28
3.858 12
3.859 30
3.859 24
3.859 23
3.860 31
3.860 19
3.861 17
3.861 26
3.862 27
3.862 23
3.862 21
3.863 31
3.863 15
3.864 23
3.864 20
3.864 20
3.865 21
3.865 26
3.866 14
3.866 21
3.866 20
3.867 23
3.867 21
3.868 28
3.868 22
3.868 25
3.869 17
3.869 19
3.870 21
3.870 25
3.871 18
3.871 20
3.871 19
3.872 23
3.872 36
3.873 20
3.873 18
3.873 25
3.874 28
3.874 17
3.875 29
3.875 17
3.875 22
3.876 31
3.876 18
3.877 23
3.877 27
3.877 16
3.878 15
3.878 27
3.879 22
3.879 24
3.880 25
3.880 23
3.880 21
3.881 26
3.881 37
3.882 18
3.882 28
3.882 23
3.883 19
3.883 21
3.884 29
3.884 21
3.884 20
3.885 24
3.885 18
3.886 23
3.886 22
3.887 15
3.887 30
3.887 19
3.888 16
3.888 24
3.889 25
3.889 10
3.889 15
3.890 23
3.890 16
3.891 23
3.891 30
3.891 22
3.892 22
3.892 25
3.893 22
3.893 30
3.894 23
3.894 21
3.894 22
3.895 20
3.895 18
3.896 27
3.896 32
3.896 19
3.897 25
3.897 17
3.898 19
3.898 22
3.898 26
3.899 19
3.899 20
3.900 28
3.900 21
3.900 25
3.901 23
3.901 21
3.902 22
3.902 18
3.903 24
3.903 16
3.903 36
3.904 20
3.904 20
3.905 19
3.905 22
3.905 23
3.906 25
3.906 16
3.907 20
3.907 19
3.907 17
3.908 26
3.908 22
3.909 21
3.909 27
3.910 18
3.910 15
3.910 21
3.911 28
3.911 19
3.912 27
3.912 25
3.912 20
3.913 20
3.913 25
3.914 28
3.914 36
3.914 34
3.915 22
3.915 28
3.916 38
3.916 25
3.917 30
3.917 32
3.917 17
3.918 20
3.918 22
3.919 18
3.919 24
3.919 28
3.920 17
3.920 26
3.921 23
3.921 22
3.922 28
3.922 24
3.922 22
3.923 27
3.923 23
3.924 19
3.924 25
3.924 22
3.925 10
3.925 18
3.926 23
3.926 23
3.926 31
3.927 31
3.927 19
3.928 29
3.928 23
3.929 17
3.929 21
3.929 32
3.930 19
3.930 24
3.931 30
3.931 13
3.931 25
3.932 22
3.932 20
3.933 34
3.933 19
3.933 19
3.934 30
3.934 27
3.935 14
3.935 19
3.936 26
3.936 19
3.936 28
3.937 23
3.937 22
3.938 31
3.938 20
3.938 21
3.939 23
3.939 29
3.940 19
3.940 33
3.941 27
3.941 13
3.941 14
3.942 12
3.942 14
3.943 17
3.943 31
3.943 14
3.944 27
3.944 10
3.945 28
3.945 27
3.945 25
3.946 20
3.946 21
3.947 25
3.947 24
3.948 19
3.948 30
3.948 16
3.949 31
3.949 26
3.950 22
3.950 32
3.950 26
3.951 26
3.951 26
3.952 19
3.952 20
3.953 25
3.953 27
3.953 24
3.954 35
3.954 32
3.955 20
3.955 23
3.955 18
3.956 17
3.956 28
3.957 24
3.957 22
3.958 26
3.958 23
3.958 14
3.959 22
3.959 26
3.960 24
3.960 30
3.960 21
3.961 20
3.961 25
3.962 27
3.962 18
3.963 26
3.963 20
3.963 26
3.964 14
3.964 21
3.965 15
3.965 22
3.965 17
3.966 19
3.966 15
3.967 16
3.967 19
3.967 30
3.968 16
3.968 18
3.969 21
3.969 18
3.970 21
3.970 22
3.970 23
3.971 30
3.971 21
3.972 30
3.972 24
3.972 16
3.973 28
3.973 20
3.974 21
3.974 21
3.975 21
3.975 24
3.975 29
3.976 18
3.976 26
3.977 29
3.977 22
3.977 31
3.978 22
3.978 14
3.979 22
3.979 24
3.980 17
3.980 19
3.980 23
3.981 14
3.981 20
3.982 18
3.982 26
3.982 26
3.983 29
3.983 24
3.984 30
3.984 23
3.985 24
3.985 30
3.985 30
3.986 34
3.986 26
3.987 22
3.987 21
3.987 23
3.988 27
3.988 19
3.989 23
3.989 19
3.990 13
3.990 25
3.990 18
3.991 29
3.991 29
3.992 14
3.992 22
3.992 22
3.993 24
3.993 26
3.994 31
3.994 16
3.995 20
3.995 16
3.995 23
3.996 18
3.996 20
3.997 29
3.997 17
3.997 23
3.998 28
3.998 17
3.999 26
3.999 21
4.000 26
4.000 32
4.000 16
4.001 17
4.001 23
4.002 19
4.002 21
4.002 23
4.003 30
4.003 20
4.004 27
4.004 36
4.005 29
4.005 23
4.005 25
4.006 17
4.006 22
4.007 32
4.007 22
4.007 30
4.008 31
4.008 26
4.009 27
4.009 19
4.010 19
4.010 32
4.010 17
4.011 24
4.011 24
4.012 20
4.012 21
4.013 32
4.013 16
4.013 10
4.014 25
4.014 28
4.015 12
4.015 24
4.015 25
4.016 21
4.016 24
4.017 27
4.017 15
4.018 28
4.018 35
4.018 25
4.019 25
4.019 25
4.020 20
4.020 27
4.020 15
4.021 19
4.021 23
4.022 26
4.022 27
4.023 30
4.023 29
4.023 13
4.024 21
4.024 26
4.025 21
4.025 24
4.025 29
4.026 19
4.026 27
4.027 17
4.027 18
4.028 35
4.028 24
4.028 17
4.029 24
4.029 30
4.030 14
4.030 25
4.031 27
4.031 20
4.031 22
4.032 15
4.032 20
4.033 28
4.033 24
4.033 11
4.034 21
4.034 32
4.035 14
4.035 20
4.036 18
4.036 17
4.036 29
4.037 28
4.037 18
4.038 27
4.038 20
4.039 20
4.039 14
4.039 32
4.040 16
4.040 18
4.041 15
4.041 30
4.041 27
4.042 21
4.042 24
4.043 17
4.043 21
4.044 14
4.044 26
4.044 20
4.045 28
4.045 24
4.046 32
4.046 15
4.046 21
4.047 19
4.047 27
4.048 26
4.048 20
4.049 21
4.049 16
4.049 33
4.050 16
4.050 17
4.051 30
4.051 14
4.052 17
4.052 21
4.052 17
4.053 29
4.053 22
4.054 23
4.054 26
4.054 23
4.055 8
4.055 29
4.056 29
4.056 18
4.057 30
4.057 21
4.057 20
4.058 28
4.058 19
4.059 22
4.059 28
4.060 16
4.060 21
4.060 25
4.061 24
4.061 21
4.062 17
4.062 29
4.062 14
4.063 25
4.063 16
4.064 8
4.064 24
4.065 19
4.065 20
4.065 32
4.066 25
4.066 19
4.067 23
4.067 22
4.068 21
4.068 15
4.068 32
4.069 23
4.069 19
4.070 22
4.070 21
4.070 27
4.071 16
4.071 12
4.072 32
4.072 23
4.073 16
4.073 17
4.073 23
4.074 14
4.074 30
4.075 19
4.075 26
4.076 26
4.076 26
4.076 19
4.077 27
4.077 21
4.078 21
4.078 31
4.079 23
4.079 12
4.079 15
4.080 22
4.080 22
4.081 23
4.081 25
4.081 15
4.082 25
4.082 25
4.083 26
4.083 23
4.084 22
4.084 14
4.084 27
4.085 23
4.085 16
4.086 31
4.086 27
4.087 11
4.087 23
4.087 24
4.088 23
4.088 23
4.089 22
4.089 12
4.089 22
4.090 25
4.090 17
4.091 30
4.091 23
4.092 9
4.092 21
4.092 25
4.093 15
4.093 19
4.094 33
4.094 22
4.095 26
4.095 29
4.095 17
4.096 26
4.096 19
4.097 13
4.097 31
4.098 25
4.098 17
4.098 29
4.099 21
4.099 30
4.100 26
4.100 21
4.100 15
4.101 31
4.101 18
4.102 14
4.102 21
4.103 26
4.103 24
4.103 24
4.104 17
4.104 23
4.105 24
4.105 24
4.106 21
4.106 26
4.106 23
4.107 10
4.107 26
4.108 29
4.108 19
4.109 23
4.109 17
4.109 28
4.110 29
4.110 22
4.111 15
4.111 24
4.112 25
4.112 16
4.112 25
4.113 25
4.113 5
4.114 35
4.114 28
4.114 21
4.115 28
4.115 23
4.116 22
4.116 23
4.117 26
4.117 29
4.117 27
4.118 27
4.118 12
4.119 29
4.119 23
4.120 17
4.120 29
4.120 14
4.121 14
4.121 28
4.122 20
4.122 22
4.123 26
4.123 13
4.123 18
4.124 15
4.124 31
4.125 16
4.125 30
4.126 19
4.126 19
4.126 25
4.127 35
4.127 21
4.128 29
4.128 23
4.129 19
4.129 28
4.129 21
4.130 17
4.130 21
4.131 17
4.131 23
4.131 24
4.132 31
4.132 12
4.133 27
4.133 27
4.134 13
4.134 27
4.134 24
4.135 26
4.135 22
4.136 15
4.136 16
4.137 23
4.137 29
4.137 17
4.138 29
4.138 22
4.139 20
4.139 29
4.140 16
4.140 14
4.140 30
4.141 26
4.141 17
4.142 26
4.142 15
4.143 23
4.143 17
4.143 26
4.144 19
4.144 24
4.145 21
4.145 23
4.146 20
4.146 26
4.146 25
4.147 29
4.147 22
4.148 12
4.148 26
4.149 28
4.149 20
4.149 30
4.150 26
4.150 23
4.151 24
4.151 29
4.152 21
4.152 24
4.152 22
4.153 21
4.153 29
4.154 18
4.154 22
4.154 33
4.155 23
4.155 24
4.156 27
4.156 17
4.157 14
4.157 19
4.157 22
4.158 16
4.158 22
4.159 20
4.159 21
4.160 24
4.160 11
4.160 20
4.161 25
4.161 29
4.162 21
4.162 29
4.163 29
4.163 16
4.163 21
4.164 23
4.164 15
4.165 26
4.165 29
4.166 16
4.166 31
4.166 25
4.167 17
4.167 21
4.168 20
4.168 28
4.169 27
4.169 23
4.169 18
4.170 25
4.170 28
4.171 12
4.171 15
4.172 19
4.172 16
4.172 20
4.173 21
4.173 23
4.174 23
4.174 24
4.175 14
4.175 23
4.175 29
4.176 12
4.176 16
4.177 16
4.177 23
4.178 28
4.178 19
4.178 17
4.179 19
4.179 19
4.180 24
4.180 26
4.181 22
4.181 17
4.181 20
4.182 19
4.182 17
4.183 22
4.183 23
4.184 18
4.184 26
4.184 24
4.185 25
4.185 27
4.186 14
4.186 20
4.187 29
4.187 20
4.187 16
4.188 21
4.188 24
4.189 22
4.189 24
4.190 25
4.190 21
4.190 35
4.191 21
4.191 20
4.192 17
4.192 15
4.193 20
4.193 31
4.193 14
4.194 18
4.194 24
4.195 32
4.195 23
4.196 24
4.196 14
4.196 23
4.197 24
4.197 37
4.198 26
4.198 26
4.199 24
4.199 22
4.199 31
4.200 17
4.200 11
4.201 15
4.201 32
4.202 13
4.202 26
4.202 26
4.203 14
4.203 25
4.204 22
4.204 16
4.205 17
4.205 23
4.205 21
4.206 30
4.206 29
4.207 15
4.207 22
4.208 23
4.208 24
4.208 25
4.209 11
4.209 25
4.210 26
4.210 15
4.211 16
4.211 24
4.211 14
4.212 15
4.212 23
4.213 22
4.213 22
4.214 21
4.214 29
4.214 15
4.215 24
4.215 27
4.216 17
4.216 36
4.217 21
4.217 17
4.217 17
4.218 22
4.218 20
4.219 34
4.219 24
4.220 17
4.220 23
4.221 29
4.221 21
4.221 26
4.222 34
4.222 20
4.223 24
4.223 18
4.224 23
4.224 22
4.224 28
4.225 15
4.225 23
4.226 17
4.226 23
4.227 27
4.227 24
4.227 16
4.228 15
4.228 30
4.229 13
4.229 14
4.230 27
4.230 14
4.230 23
4.231 24
4.231 18
4.232 25
4.232 26
4.233 24
4.233 24
4.233 17
4.234 15
4.234 20
4.235 29
4.235 21
4.236 19
4.236 30
4.236 22
4.237 23
4.237 16
4.238 21
4.238 26
4.239 20
4.239 19
4.239 24
4.240 19
4.240 25
4.241 20
4.241 26
4.242 15
4.242 35
4.243 24
4.243 14
4.243 22
4.244 24
4.244 19
4.245 25
4.245 31
4.246 20
4.246 25
4.246 32
4.247 20
4.247 25
4.248 19
4.248 23
4.249 26
4.249 21
4.249 16
4.250 16
4.250 29
4.251 17
4.251 21
4.252 20
4.252 13
4.252 31
4.253 18
4.253 21
4.254 15
4.254 31
4.255 21
4.255 21
4.255 20
4.256 18
4.256 27
4.257 30
4.257 19
4.258 21
4.258 23
4.259 22
4.259 21
4.259 26
4.260 20
4.260 20
4.261 19
4.261 18
4.262 17
4.262 29
4.262 24
4.263 28
4.263 24
4.264 18
4.264 24
4.265 17
4.265 19
4.265 27
4.266 17
4.266 23
4.267 27
4.267 26
4.268 16
4.268 19
4.268 24
4.269 21
4.269 32
4.270 23
4.270 24
4.271 31
4.271 24
4.271 12
4.272 21
4.272 22
4.273 17
4.273 32
4.274 16
4.274 18
4.275 27
4.275 33
4.275 21
4.276 22
4.276 23
4.277 19
4.277 26
4.278 15
4.278 23
4.278 23
4.279 19
4.279 17
4.280 21
4.280 26
4.281 28
4.281 23
4.281 27
4.282 19
4.282 20
4.283 26
4.283 23
4.284 18
4.284 23
4.285 15
4.285 25
4.285 17
4.286 24
4.286 27
4.287 20
4.287 25
4.288 29
4.288 25
4.288 18
4.289 37
4.289 21
4.290 20
4.290 29
4.291 19
4.291 20
4.291 26
4.292 23
4.292 25
4.293 25
4.293 29
4.294 18
4.294 15
4.295 26
4.295 31
4.295 25
4.296 28
4.296 18
4.297 24
4.297 23
4.298 12
4.298 22
4.298 21
4.299 21
4.299 30
4.300 16
4.300 20
4.301 20
4.301 24
4.301 16
4.302 26
4.302 18
4.303 19
4.303 30
4.304 27
4.304 19
4.305 29
4.305 26
4.305 23
4.306 22
4.306 19
4.307 13
4.307 28
4.308 35
4.308 32
4.308 18
4.309 20
4.309 26
4.310 30
4.310 20
4.311 17
4.311 23
4.311 22
4.312 18
4.312 19
4.313 21
4.313 18
4.314 21
4.314 17
4.315 18
4.315 23
4.315 18
4.316 21
4.316 19
4.317 19
4.317 21
4.318 31
4.318 18
4.318 17
4.319 23
4.319 17
4.320 12
4.320 32
4.321 11
4.321 18
4.322 25
4.322 23
4.322 10
4.323 20
4.323 25
4.324 8
4.324 23
4.325 25
4.325 16
4.325 23
4.326 26
4.326 22
4.327 22
4.327 29
4.328 17
4.328 23
4.329 19
4.329 20
4.329 33
4.330 25
4.330 18
4.331 28
4.331 24
4.332 20
4.332 31
4.332 18
4.333 24
4.333 20
4.334 32
4.334 17
4.335 25
4.335 20
4.336 14
4.336 22
4.336 24
4.337 21
4.337 20
4.338 21
4.338 19
4.339 29
4.339 26
4.339 20
4.340 22
4.340 31
4.341 17
4.341 22
4.342 25
4.342 19
4.343 24
4.343 20
4.343 19
4.344 13
4.344 21
4.345 20
4.345 26
4.346 28
4.346 20
4.346 26
4.347 21
4.347 20
4.348 34
4.348 23
4.349 26
4.349 22
4.350 32
4.350 17
4.350 19
4.351 21
4.351 27
4.352 31
4.352 23
4.353 20
4.353 31
4.353 40
4.354 15
4.354 25
4.355 22
4.355 21
4.356 29
4.356 17
4.357 15
4.357 29
4.357 27
4.358 16
4.358 24
4.359 35
4.359 20
4.360 28
4.360 23
4.360 21
4.361 25
4.361 27
4.362 13
4.362 16
4.363 40
4.363 26
4.364 28
4.364 26
4.364 29
4.365 30
4.365 26
4.366 22
4.366 18
4.367 21
4.367 26
4.368 38
4.368 12
4.368 24
4.369 33
4.369 27
4.370 18
4.370 16
4.371 29
4.371 25
4.371 27
4.372 29
4.372 20
4.373 20
4.373 24
4.374 20
4.374 30
4.375 23
4.375 14
4.375 22
4.376 19
4.376 21
4.377 26
4.377 24
4.378 18
4.378 23
4.378 18
4.379 27
4.379 22
4.380 20
4.380 15
4.381 26
4.381 23
4.382 22
4.382 30
4.382 23
4.383 12
4.383 26
4.384 27
4.384 26
4.385 31
4.385 24
4.386 19
4.386 25
4.386 26
4.387 9
4.387 23
4.388 28
4.388 20
4.389 30
4.389 22
4.389 29
4.390 30
4.390 25
4.391 16
4.391 22
4.392 24
4.392 12
4.393 25
4.393 16
4.393 26
4.394 35
4.394 19
4.395 23
4.395 25
4.396 16
4.396 19
4.397 27
4.397 14
4.397 10
4.398 19
4.398 24
4.399 26
4.399 27
4.400 32
4.400 11
4.401 34
4.401 33
4.401 20
4.402 30
4.402 29
4.403 20
4.403 26
4.404 27
4.404 24
4.404 17
4.405 24
4.405 18
4.406 19
4.406 17
4.407 16
4.407 19
4.408 27
4.408 25
4.408 23
4.409 21
4.409 14
4.410 23
4.410 27
4.411 26
4.411 25
4.412 21
4.412 21
4.412 33
4.413 35
4.413 23
4.414 22
4.414 35
4.415 26
4.415 33
4.416 26
4.416 21
4.416 27
4.417 34
4.417 18
4.418 24
4.418 18
4.419 16
4.419 28
4.419 27
4.420 20
4.420 20
4.421 21
4.421 19
4.422 24
4.422 31
4.423 16
4.423 32
4.423 31
4.424 22
4.424 24
4.425 29
4.425 18
4.426 30
4.426 20
4.427 24
4.427 31
4.427 22
4.428 17
4.428 17
4.429 25
4.429 20
4.430 24
4.430 22
4.431 6
4.431 34
4.431 23
4.432 18
4.432 19
4.433 17
4.433 22
4.434 27
4.434 30
4.435 29
4.435 14
4.435 23
4.436 17
4.436 33
4.437 19
4.437 21
4.438 37
4.438 27
4.439 18
4.439 38
4.439 27
4.440 18
4.440 28
4.441 33
4.441 14
4.442 26
4.442 25
4.443 16
4.443 23
4.443 16
4.444 15
4.444 15
4.445 26
4.445 22
4.446 24
4.446 21
4.447 19
4.447 19
4.447 25
4.448 22
4.448 21
4.449 19
4.449 20
4.450 36
4.450 30
4.451 13
4.451 27
4.451 38
4.452 21
4.452 24
4.453 29
4.453 22
4.454 32
4.454 39
4.455 26
4.455 20
4.455 19
4.456 19
4.456 32
4.457 28
4.457 19
4.458 28
4.458 22
4.459 16
4.459 29
4.459 19
4.460 19
4.460 25
4.461 31
4.461 23
4.462 25
4.462 30
4.463 18
4.463 20
4.463 27
4.464 18
4.464 17
4.465 25
4.465 16
4.466 22
4.466 31
4.467 22
4.467 29
4.467 26
4.468 14
4.468 25
4.469 22
4.469 21
4.470 26
4.470 24
4.471 19
4.471 17
4.471 22
4.472 20
4.472 27
4.473 18
4.473 16
4.474 33
4.474 20
4.475 16
4.475 37
4.475 32
4.476 23
4.476 26
4.477 27
4.477 16
4.478 25
4.478 26
4.479 16
4.479 27
4.479 27
4.480 14
4.480 28
4.481 27
4.481 26
4.482 29
4.482 17
4.483 19
4.483 34
4.483 18
4.484 22
4.484 16
4.485 24
4.485 17
4.486 26
4.486 31
4.487 25
4.487 19
4.487 16
4.488 34
4.488 19
4.489 28
4.489 14
4.490 25
4.490 28
4.491 19
4.491 26
4.491 23
4.492 20
4.492 22
4.493 23
4.493 24
4.494 26
4.494 30
4.495 23
4.495 27
4.495 21
4.496 11
4.496 32
4.497 30
4.497 16
4.498 26
4.498 22
4.499 12
4.499 22
4.499 17
4.500 15
4.500 35
4.501 22
4.501 16
4.502 25
4.502 13
4.503 18
4.503 15
4.504 35
4.504 15
4.504 28
4.505 32
4.505 12
4.506 25
4.506 25
4.507 13
4.507 30
4.508 27
4.508 21
4.508 17
4.509 24
4.509 16
4.510 19
4.510 30
4.511 22
4.511 21
4.512 17
4.512 19
4.512 16
4.513 32
4.513 11
4.514 26
4.514 20
4.515 17
4.515 25
4.516 23
4.516 26
4.516 25
4.517 13
4.517 18
4.518 25
4.518 29
4.519 23
4.519 14
4.520 19
4.520 36
4.521 27
4.521 25
4.521 23
4.522 32
4.522 22
4.523 21
4.523 23
4.524 21
4.524 22
4.525 26
4.525 14
4.525 25
4.526 29
4.526 20
4.527 20
4.527 22
4.528 21
4.528 24
4.529 23
4.529 24
4.529 17
4.530 24
4.530 30
4.531 26
4.531 19
4.532 35
4.532 18
4.533 23
4.533 31
4.534 21
4.534 23
4.534 23
4.535 27
4.535 31
4.536 22
4.536 14
4.537 26
4.537 18
4.538 27
4.538 18
4.538 20
4.539 10
4.539 21
4.540 22
4.540 20
4.541 22
4.541 14
4.542 16
4.542 27
4.542 13
4.543 18
4.543 21
4.544 19
4.544 18
4.545 19
4.545 22
4.546 22
4.546 26
4.547 25
4.547 17
4.547 18
4.548 16
4.548 21
4.549 21
4.549 23
4.550 19
4.550 14
4.551 26
4.551 17
4.551 36
4.552 25
4.552 13
4.553 19
4.553 27
4.554 24
4.554 19
4.555 18
4.555 20
4.556 20
4.556 16
4.556 21
4.557 34
4.557 21
4.558 20
4.558 32
4.559 19
4.559 22
4.560 18
4.560 35
4.560 25
4.561 28
4.561 21
4.562 15
4.562 17
4.563 13
4.563 22
4.564 28
4.564 15
4.565 17
4.565 18
4.565 17
4.566 22
4.566 25
4.567 29
4.567 19
4.568 17
4.568 30
4.569 23
4.569 27
4.569 26
4.570 15
4.570 26
4.571 26
4.571 13
4.572 27
4.572 21
4.573 23
4.573 17
4.574 22
4.574 22
4.574 23
4.575 25
4.575 20
4.576 23
4.576 30
4.577 20
4.577 30
4.578 24
4.578 25
4.578 25
4.579 21
4.579 15
4.580 25
4.580 19
4.581 14
4.581 26
4.582 22
4.582 18
4.583 25
4.583 19
4.583 24
4.584 18
4.584 22
4.585 29
4.585 27
4.586 23
4.586 20
4.587 22
4.587 29
4.588 16
4.588 24
4.588 26
4.589 13
4.589 22
4.590 28
4.590 16
4.591 24
4.591 27
4.592 21
4.592 39
4.592 25
4.593 18
4.593 19
4.594 16
4.594 10
4.595 16
4.595 26
4.596 12
4.596 26
4.597 25
4.597 16
4.597 27
4.598 27
4.598 17
4.599 23
4.599 24
4.600 26
4.600 30
4.601 23
4.601 24
4.602 25
4.602 25
4.602 25
4.603 22
4.603 33
4.604 24
4.604 26
4.605 23
4.605 22
4.606 15
4.606 18
4.607 22
4.607 31
4.607 19
4.608 22
4.608 22
4.609 29
4.609 21
4.610 14
4.610 31
4.611 13
4.611 32
4.611 15
4.612 17
4.612 20
4.613 24
4.613 19
4.614 32
4.614 28
4.615 20
4.615 35
4.616 27
4.616 19
4.616 37
4.617 31
4.617 28
4.618 28
4.618 36
4.619 20
4.619 27
4.620 34
4.620 22
4.621 25
4.621 26
4.621 14
4.622 23
4.622 21
4.623 17
4.623 32
4.624 33
4.624 23
4.625 21
4.625 22
4.626 24
4.626 17
4.626 29
4.627 34
4.627 28
4.628 16
4.628 21
4.629 21
4.629 14
4.630 15
4.630 16
4.631 27
4.631 23
4.631 25
4.632 22
4.632 18
4.633 26
4.633 20
4.634 20
4.634 23
4.635 21
4.635 23
4.636 23
4.636 18
4.636 19
4.637 31
4.637 25
4.638 14
4.638 20
4.639 20
4.639 26
4.640 26
4.640 19
4.641 21
4.641 24
4.641 23
4.642 23
4.642 20
4.643 16
4.643 27
4.644 22
4.644 13
4.645 19
4.645 29
4.646 23
4.646 17
4.646 19
4.647 15
4.647 22
4.648 21
4.648 13
4.649 32
4.649 16
4.650 26
4.650 27
4.651 19
4.651 23
4.651 19
4.652 21
4.652 31
4.653 22
4.653 23
4.654 29
4.654 24
4.655 26
4.655 19
4.656 15
4.656 22
4.656 22
4.657 24
4.657 33
4.658 25
4.658 19
4.659 28
4.659 15
4.660 16
4.660 27
4.661 17
4.661 20
4.661 32
4.662 21
4.662 20
4.663 24
4.663 19
4.664 20
4.664 34
4.665 25
4.665 20
4.666 21
4.666 30
4.666 7
4.667 22
4.667 26
4.668 20
4.668 27
4.669 21
4.669 21
4.670 22
4.670 18
4.671 23
4.671 29
4.671 20
4.672 14
4.672 18
4.673 27
4.673 12
4.674 25
4.674 20
4.675 28
4.675 33
4.676 24
4.676 19
4.677 33
4.677 22
4.677 16
4.678 25
4.678 23
4.679 19
4.679 19
4.680 25
4.680 22
4.681 18
4.681 22
4.682 20
4.682 19
4.682 16
4.683 26
4.683 22
4.684 31
4.684 17
4.685 18
4.685 23
4.686 13
4.686 27
4.687 20
4.687 15
4.687 24
4.688 26
4.688 17
4.689 28
4.689 20
4.690 17
4.690 21
4.691 22
4.691 27
4.692 24
4.692 22
4.693 13
4.693 27
4.693 31
4.694 16
4.694 17
4.695 24
4.695 15
4.696 31
4.696 21
4.697 19
4.697 26
4.698 27
4.698 14
4.698 23
4.699 20
4.699 16
4.700 18
4.700 30
4.701 22
4.701 23
4.702 25
4.702 21
4.703 27
4.703 23
4.703 19
4.704 25
4.704 32
4.705 21
4.705 16
4.706 27
4.706 17
4.707 18
4.707 22
4.708 16
4.708 23
4.709 28
4.709 8
4.709 31
4.710 19
4.710 20
4.711 27
4.711 18
4.712 22
4.712 38
4.713 24
4.713 15
4.714 31
4.714 18
4.714 13
4.715 15
4.715 19
4.716 12
4.716 21
4.717 30
4.717 16
4.718 16
4.718 26
4.719 23
4.719 27
4.720 26
4.720 16
4.720 24
4.721 19
4.721 22
4.722 18
4.722 24
4.723 22
4.723 16
4.724 27
4.724 23
4.725 25
4.725 19
4.726 31
4.726 27
4.726 26
4.727 20
4.727 31
4.728 21
4.728 22
4.729 20
4.729 31
4.730 28
4.730 25
4.731 27
4.731 18
4.731 31
4.732 28
4.732 18
4.733 22
4.733 20
4.734 16
4.734 27
4.735 27
4.735 19
4.736 24
4.736 18
4.737 21
4.737 24
4.737 19
4.738 22
4.738 31
4.739 20
4.739 28
4.740 24
4.740 27
4.741 18
4.741 26
4.742 35
4.742 17
4.743 33
4.743 26
4.743 18
4.744 23
4.744 24
4.745 9
4.745 19
4.746 18
4.746 26
4.747 25
4.747 21
4.748 16
4.748 22
4.748 26
4.749 13
4.749 43
4.750 18
4.750 17
4.751 31
4.751 21
4.752 19
4.752 29
4.753 23
4.753 19
4.754 22
4.754 24
4.754 15
4.755 26
4.755 21
4.756 19
4.756 31
4.757 32
4.757 21
4.758 25
4.758 28
4.759 20
4.759 30
4.760 16
4.760 22
4.760 25
4.761 15
4.761 21
4.762 31
4.762 25
4.763 18
4.763 23
4.764 19
4.764 19
4.765 27
4.765 26
4.766 21
4.766 21
4.766 15
4.767 22
4.767 22
4.768 23
4.768 19
4.769 19
4.769 18
4.770 20
4.770 12
4.771 29
4.771 17
4.772 28
4.772 19
4.772 15
4.773 22
4.773 17
4.774 20
4.774 37
4.775 22
4.775 33
4.776 22
4.776 28
4.777 12
4.777 36
4.778 28
4.778 20
4.778 22
4.779 24
4.779 19
4.780 16
4.780 28
4.781 23
4.781 30
4.782 28
4.782 10
4.783 27
4.783 23
4.784 13
4.784 27
4.784 22
4.785 24
4.785 29
4.786 23
4.786 14
4.787 27
4.787 20
4.788 17
4.788 23
4.789 20
4.789 22
4.790 26
4.790 24
4.791 14
4.791 28
4.791 27
4.792 17
4.792 23
4.793 23
4.793 19
4.794 30
4.794 24
4.795 16
4.795 24
4.796 26
4.796 22
4.797 19
4.797 25
4.797 20
4.798 31
4.798 26
4.799 27
4.799 22
4.800 27
4.800 24
4.801 25
4.801 28
4.802 12
4.802 31
4.803 22
4.803 35
4.803 35
4.804 29
4.804 19
4.805 32
4.805 25
4.806 21
4.806 22
4.807 17
4.807 13
4.808 26
4.808 33
4.809 17
4.809 30
4.810 22
4.810 20
4.810 27
4.811 20
4.811 32
4.812 24
4.812 17
4.813 19
4.813 33
4.814 27
4.814 24
4.815 20
4.815 19
4.816 21
4.816 21
4.816 25
4.817 20
4.817 30
4.818 19
4.818 21
4.819 23
4.819 19
4.820 21
4.820 21
4.821 20
4.821 20
4.822 26
4.822 22
4.822 24
4.823 25
4.823 31
4.824 15
4.824 18
4.825 27
4.825 19
4.826 26
4.826 20
4.827 20
4.827 25
4.828 17
4.828 18
4.829 22
4.829 33
4.829 20
4.830 39
4.830 22
4.831 23
4.831 32
4.832 25
4.832 30
4.833 26
4.833 20
4.834 18
4.834 28
4.835 29
4.835 11
4.836 28
4.836 21
4.836 22
4.837 26
4.837 27
4.838 18
4.838 24
4.839 21
4.839 23
4.840 23
4.840 15
4.841 25
4.841 37
4.842 26
4.842 25
4.842 29
4.843 25
4.843 25
4.844 24
4.844 27
4.845 15
4.845 23
4.846 14
4.846 21
4.847 22
4.847 27
4.848 21
4.848 27
4.849 23
4.849 19
4.849 29
4.850 24
4.850 28
4.851 32
4.851 19
4.852 21
4.852 36
4.853 18
4.853 25
4.854 28
4.854 25
4.855 18
4.855 24
4.856 21
4.856 24
4.856 27
4.857 26
4.857 24
4.858 34
4.858 27
4.859 25
4.859 36
4.860 21
4.860 29
4.861 29
4.861 35
4.862 20
4.862 27
4.863 24
4.863 16
4.863 26
4.864 25
4.864 11
4.865 19
4.865 38
4.866 22
4.866 26
4.867 20
4.867 15
4.868 25
4.868 22
4.869 14
4.869 15
4.870 20
4.870 14
4.870 27
4.871 27
4.871 22
4.872 32
4.872 18
4.873 13
4.873 28
4.874 23
4.874 24
4.875 23
4.875 26
4.876 22
4.876 21
4.877 33
4.877 11
4.877 31
4.878 19
4.878 20
4.879 15
4.879 15
4.880 15
4.880 20
4.881 16
4.881 26
4.882 15
4.882 18
4.883 14
4.883 25
4.884 27
4.884 13
4.885 21
4.885 31
4.885 19
4.886 18
4.886 27
4.887 24
4.887 30
4.888 33
4.888 17
4.889 20
4.889 26
4.890 13
4.890 14
4.891 25
4.891 24
4.892 19
4.892 28
4.892 17
4.893 25
4.893 26
4.894 22
4.894 27
4.895 25
4.895 27
4.896 24
4.896 20
4.897 25
4.897 31
4.898 22
4.898 19
4.899 16
4.899 30
4.899 18
4.900 21
4.900 16
4.901 24
4.901 25
4.902 21
4.902 23
4.903 18
4.903 28
4.904 24
4.904 22
4.905 25
4.905 20
4.906 25
4.906 16
4.907 27
4.907 25
4.907 23
4.908 19
4.908 26
4.909 24
4.909 13
4.910 29
4.910 26
4.911 13
4.911 23
4.912 24
4.912 18
4.913 17
4.913 26
4.914 26
4.914 32
4.914 30
4.915 22
4.915 31
4.916 31
4.916 29
4.917 27
4.917 18
4.918 14
4.918 27
4.919 26
4.919 18
4.920 27
4.920 23
4.921 16
4.921 28
4.922 27
4.922 22
4.922 25
4.923 20
4.923 30
4.924 23
4.924 20
4.925 13
4.925 22
4.926 18
4.926 18
4.927 20
4.927 25
4.928 20
4.928 24
4.929 22
4.929 22
4.930 25
4.930 19
4.930 22
4.931 23
4.931 21
4.932 24
4.932 22
4.933 19
4.933 19
4.934 21
4.934 27
4.935 19
4.935 29
4.936 20
4.936 15
4.937 25
4.937 23
4.938 10
4.938 31
4.938 16
4.939 18
4.939 26
4.940 20
4.940 21
4.941 23
4.941 24
4.942 16
4.942 21
4.943 16
4.943 23
4.944 30
4.944 26
4.945 26
4.945 22
4.946 19
4.946 15
4.946 34
4.947 22
4.947 26
4.948 29
4.948 16
4.949 18
4.949 28
4.950 27
4.950 28
4.951 21
4.951 19
4.952 26
4.952 22
4.953 15
4.953 25
4.954 32
4.954 18
4.954 12
4.955 31
4.955 25
4.956 16
4.956 27
4.957 18
4.957 24
4.958 17
4.958 24
4.959 16
4.959 20
4.960 17
4.960 22
4.961 23
4.961 16
4.962 21
4.962 29
4.963 22
4.963 22
4.963 22
4.964 19
4.964 15
4.965 25
4.965 31
4.966 14
4.966 13
4.967 26
4.967 23
4.968 22
4.968 25
4.969 17
4.969 21
4.970 27
4.970 25
4.971 26
4.971 19
4.971 16
4.972 27
4.972 28
4.973 17
4.973 24
4.974 28
4.974 18
4.975 33
4.975 19
4.976 11
4.976 19
4.977 26
4.977 22
4.978 28
4.978 19
4.979 23
4.979 31
4.980 29
4.980 27
4.980 21
4.981 16
4.981 17
4.982 33
4.982 26
4.983 25
4.983 34
4.984 20
4.984 22
4.985 31
4.985 26
4.986 12
4.986 16
4.987 26
4.987 15
4.988 26
4.988 27
4.989 17
4.989 29
4.989 15
4.990 24
4.990 19
4.991 25
4.991 26
4.992 34
4.992 25
4.993 17
4.993 26
4.994 20
4.994 30
4.995 24
4.995 25
4.996 18
4.996 23
4.997 13
4.997 29
4.998 30
4.998 25
4.998 21
4.999 23
4.999 22
5.000 17
5.000 26
5.001 34
5.001 23
5.002 26
5.002 24
5.003 21
5.003 22
5.004 20
5.004 18
5.005 28
5.005 14
5.006 15
5.006 20
5.007 25
5.007 18
5.007 23
5.008 22
5.008 21
5.009 26
5.009 31
5.010 18
5.010 28
5.011 27
5.011 12
5.012 27
5.012 18
5.013 19
5.013 20
5.014 26
5.014 20
5.015 22
5.015 28
5.016 28
5.016 26
5.016 26
5.017 27
5.017 17
5.018 30
5.018 19
5.019 35
5.019 31
5.020 21
5.020 20
5.021 20
5.021 16
5.022 30
5.022 18
5.023 21
5.023 26
5.024 23
5.024 13
5.025 18
5.025 28
5.026 20
5.026 25
5.026 21
5.027 17
5.027 25
5.028 21
5.028 21
5.029 24
5.029 27
5.030 23
5.030 27
5.031 27
5.031 16
5.032 21
5.032 24
5.033 15
5.033 29
5.034 25
5.034 24
5.035 26
5.035 20
5.036 16
5.036 19
5.036 29
5.037 15
5.037 30
5.038 27
5.038 16
5.039 20
5.039 25
5.040 20
5.040 36
5.041 28
5.041 18
5.042 22
5.042 26
5.043 21
5.043 26
5.044 27
5.044 13
5.045 33
5.045 17
5.046 10
5.046 26
5.046 22
5.047 13
5.047 24
5.048 15
5.048 12
5.049 28
5.049 28
5.050 21
5.050 20
5.051 21
5.051 24
5.052 22
5.052 22
5.053 22
5.053 23
5.054 21
5.054 14
5.055 28
5.055 29
5.056 12
5.056 32
5.056 29
5.057 11
5.057 21
5.058 25
5.058 14
5.059 20
5.059 19
5.060 18
5.060 32
5.061 22
5.061 19
5.062 19
5.062 17
5.063 20
5.063 21
5.064 29
5.064 17
5.065 18
5.065 20
5.066 15
5.066 28
5.066 29
5.067 13
5.067 19
5.068 19
5.068 20
5.069 28
5.069 24
5.070 17
5.070 28
5.071 26
5.071 31
5.072 31
5.072 22
5.073 26
5.073 23
5.074 19
5.074 25
5.075 23
5.075 24
5.076 16
5.076 25
5.077 26
5.077 15
5.077 21
5.078 27
5.078 25
5.079 32
5.079 23
5.080 13
5.080 15
5.081 21
5.081 22
5.082 36
5.082 27
5.083 21
5.083 27
5.084 22
5.084 22
5.085 26
5.085 19
5.086 17
5.086 24
5.087 31
5.087 12
5.088 26
5.088 12
5.088 15
5.089 26
5.089 22
5.090 11
5.090 29
5.091 24
5.091 20
5.092 21
5.092 28
5.093 8
5.093 19
5.094 18
5.094 17
5.095 19
5.095 32
5.096 20
5.096 24
5.097 22
5.097 13
5.098 19
5.098 18
5.099 23
5.099 20
5.100 23
5.100 22
5.100 22
5.101 24
5.101 15
5.102 28
5.102 25
5.103 27
5.103 16
5.104 23
5.104 12
5.105 30
5.105 24
5.106 27
5.106 24
5.107 20
5.107 9
5.108 26
5.108 26
5.109 20
5.109 22
5.110 16
5.110 14
5.111 20
5.111 28
5.111 16
5.112 22
5.112 26
5.113 22
5.113 21
5.114 31
5.114 24
5.115 22
5.115 28
5.116 21
5.116 22
5.117 29
5.117 22
5.118 22
5.118 17
5.119 18
5.119 28
5.120 36
5.120 18
5.121 23
5.121 16
5.122 24
5.122 28
5.123 25
5.123 22
5.124 25
5.124 21
5.124 19
5.125 28
5.125 29
5.126 12
5.126 27
5.127 20
5.127 24
5.128 21
5.128 27
5.129 19
5.129 24
5.130 19
5.130 18
5.131 26
5.131 21
5.132 25
5.132 22
5.133 20
5.133 16
5.134 19
5.134 21
5.135 13
5.135 26
5.136 17
5.136 14
5.136 24
5.137 22
5.137 30
5.138 19
5.138 19
5.139 20
5.139 24
5.140 22
5.140 19
5.141 27
5.141 33
5.142 20
5.142 13
5.143 17
5.143 14
5.144 34
5.144 22
5.145 17
5.145 19
5.146 23
5.146 21
5.147 28
5.147 21
5.148 13
5.148 26
5.149 17
5.149 16
5.149 30
5.150 26
5.150 21
5.151 19
5.151 26
5.152 27
5.152 30
5.153 17
5.153 20
5.154 26
5.154 29
5.155 26
5.155 28
5.156 22
5.156 10
5.157 25
5.157 26
5.158 19
5.158 29
5.159 19
5.159 14
5.160 28
5.160 27
5.161 24
5.161 30
5.162 22
5.162 19
5.163 18
5.163 24
5.163 20
5.164 22
5.164 25
5.165 17
5.165 26
5.166 30
5.166 15
5.167 16
5.167 25
5.168 15
5.168 23
5.169 21
5.169 16
5.170 23
5.170 18
5.171 15
5.171 23
5.172 18
5.172 14
5.173 28
5.173 22
5.174 18
5.174 29
5.175 27
5.175 18
5.176 24
5.176 19
5.177 15
5.177 17
5.177 23
5.178 18
5.178 32
5.179 22
5.179 18
5.180 21
5.180 15
5.181 22
5.181 27
5.182 28
5.182 20
5.183 16
5.183 20
5.184 18
5.184 26
5.185 23
5.185 24
5.186 34
5.186 21
5.187 19
5.187 34
5.188 20
5.188 18
5.189 26
5.189 19
5.190 18
5.190 18
5.191 16
5.191 28
5.192 30
5.192 14
5.192 21
5.193 33
5.193 21
5.194 15
5.194 33
5.195 18
5.195 12
5.196 18
5.196 31
5.197 18
5.197 33
5.198 27
5.198 20
5.199 11
5.199 21
5.200 19
5.200 21
5.201 20
5.201 23
5.202 20
5.202 17
5.203 23
5.203 33
5.204 21
5.204 15
5.205 33
5.205 35
5.206 16
5.206 23
5.207 32
5.207 27
5.208 29
5.208 28
5.208 26
5.209 30
5.209 40
5.210 30
5.210 25
5.211 21
5.211 24
5.212 19
5.212 27
5.213 19
5.213 26
5.214 24
5.214 15
5.215 19
5.215 23
5.216 18
5.216 29
5.217 18
5.217 21
5.218 28
5.218 23
5.219 13
5.219 25
5.220 20
5.220 12
5.221 30
5.221 23
5.222 26
5.222 19
5.223 19
5.223 26
5.224 26
5.224 28
5.224 32
5.225 26
5.225 26
5.226 24
5.226 19
5.227 22
5.227 11
5.228 18
5.228 27
5.229 19
5.229 25
5.230 27
5.230 17
5.231 18
5.231 23
5.232 22
5.232 34
5.233 20
5.233 24
5.234 33
5.234 25
5.235 24
5.235 34
5.236 36
5.236 26
5.237 30
5.237 26
5.238 19
5.238 14
5.239 19
5.239 16
5.240 35
5.240 22
5.241 17
5.241 24
5.242 18
5.242 20
5.242 27
5.243 38
5.243 16
5.244 31
5.244 20
5.245 8
5.245 31
5.246 23
5.246 25
5.247 35
5.247 22
5.248 18
5.248 27
5.249 24
5.249 30
5.250 19
5.250 21
5.251 30
5.251 21
5.252 21
5.252 19
5.253 19
5.253 16
5.254 22
5.254 18
5.255 17
5.255 16
5.256 27
5.256 26
5.257 11
5.257 23
5.258 30
5.258 24
5.259 25
5.259 21
5.260 19
5.260 20
5.261 27
5.261 14
5.261 31
5.262 24
5.262 15
5.263 29
5.263 26
5.264 7
5.264 20
5.265 24
5.265 26
5.266 17
5.266 35
5.267 20
5.267 27
5.268 23
5.268 19
5.269 26
5.269 17
5.270 28
5.270 18
5.271 27
5.271 19
5.272 28
5.272 26
5.273 15
5.273 22
5.274 20
5.274 20
5.275 34
5.275 19
5.276 13
5.276 27
5.277 18
5.277 17
5.278 21
5.278 19
5.279 22
5.279 23
5.280 15
5.280 18
5.281 29
5.281 25
5.282 27
5.282 26
5.282 19
5.283 19
5.283 31
5.284 29
5.284 18
5.285 24
5.285 23
5.286 18
5.286 18
5.287 21
5.287 9
5.288 23
5.288 18
5.289 18
5.289 23
5.290 22
5.290 12
5.291 26
5.291 16
5.292 16
5.292 28
5.293 22
5.293 18
5.294 19
5.294 24
5.295 14
5.295 21
5.296 24
5.296 23
5.297 33
5.297 27
5.298 27
5.298 38
5.299 17
5.299 22
5.300 29
5.300 20
5.301 18
5.301 25
5.302 32
5.302 22
5.303 33
5.303 18
5.304 23
5.304 25
5.305 25
5.305 18
5.305 23
5.306 21
5.306 19
5.307 34
5.307 27
5.308 16
5.308 24
5.309 26
5.309 29
5.310 18
5.310 23
5.311 21
5.311 30
5.312 22
5.312 17
5.313 21
5.313 21
5.314 20
5.314 17
5.315 19
5.315 25
5.316 31
5.316 21
5.317 24
5.317 28
5.318 26
5.318 22
5.319 14
5.319 29
5.320 21
5.320 28
5.321 30
5.321 20
5.322 32
5.322 22
5.323 21
5.323 30
5.324 28
5.324 25
5.325 26
5.325 28
5.326 19
5.326 21
5.327 26
5.327 17
5.328 22
5.328 20
5.329 12
5.329 19
5.330 27
5.330 22
5.331 32
5.331 25
5.331 26
5.332 29
5.332 22
5.333 24
5.333 28
5.334 27
5.334 22
5.335 30
5.335 13
5.336 18
5.336 25
5.337 28
5.337 17
5.338 24
5.338 19
5.339 18
5.339 27
5.340 19
5.340 12
5.341 26
5.341 21
5.342 20
5.342 27
5.343 28
5.343 18
5.344 20
5.344 25
5.345 15
5.345 18
5.346 22
5.346 14
5.347 27
5.347 16
5.348 20
5.348 34
5.349 30
5.349 19
5.350 29
5.350 28
5.351 12
5.351 23
5.352 21
5.352 24
5.353 25
5.353 22
5.354 22
5.354 22
5.355 24
5.355 15
5.356 24
5.356 18
5.357 14
5.357 24
5.358 17
5.358 18
5.359 30
5.359 26
5.360 20
5.360 28
5.361 18
5.361 29
5.362 19
5.362 25
5.362 18
5.363 27
5.363 23
5.364 11
5.364 34
5.365 15
5.365 16
5.366 22
5.366 22
5.367 23
5.367 32
5.368 26
5.368 14
5.369 24
5.369 21
5.370 14
5.370 22
5.371 14
5.371 20
5.372 26
5.372 24
5.373 16
5.373 22
5.374 19
5.374 20
5.375 19
5.375 26
5.376 13
5.376 27
5.377 26
5.377 15
5.378 13
5.378 16
5.379 15
5.379 25
5.380 19
5.380 21
5.381 17
5.381 21
5.382 13
5.382 28
5.383 28
5.383 22
5.384 36
5.384 19
5.385 18
5.385 27
5.386 36
5.386 24
5.387 23
5.387 23
5.388 19
5.388 23
5.389 26
5.389 17
5.390 23
5.390 28
5.391 18
5.391 13
5.392 24
5.392 26
5.393 24
5.393 21
5.394 20
5.394 24
5.395 31
5.395 15
5.396 25
5.396 18
5.397 22
5.397 29
5.398 22
5.398 25
5.399 34
5.399 19
5.400 14
5.400 20
5.401 28
5.401 17
5.402 21
5.402 28
5.403 14
5.403 24
5.403 16
5.404 17
5.404 24
5.405 20
5.405 15
5.406 30
5.406 19
5.407 16
5.407 23
5.408 22
5.408 28
5.409 32
5.409 26
5.410 26
5.410 26
5.411 28
5.411 18
5.412 28
5.412 23
5.413 27
5.413 25
5.414 21
5.414 24
5.415 24
5.415 21
5.416 22
5.416 17
5.417 15
5.417 32
5.418 30
5.418 17
5.419 25
5.419 21
5.420 29
5.420 16
5.421 32
5.421 33
5.422 20
5.422 28
5.423 20
5.423 19
5.424 31
5.424 24
5.425 21
5.425 23
5.426 13
5.426 15
5.427 21
5.427 18
5.428 28
5.428 25
5.429 26
5.429 16
5.430 16
5.430 20
5.431 24
5.431 25
5.432 24
5.432 23
5.433 25
5.433 33
5.434 21
5.434 31
5.435 18
5.435 18
5.436 27
5.436 25
5.437 17
5.437 19
5.438 24
5.438 17
5.439 14
5.439 19
5.440 18
5.440 23
5.441 40
5.441 13
5.442 20
5.442 17
5.443 18
5.443 22
5.444 22
5.444 32
5.445 35
5.445 32
5.446 23
5.446 26
5.447 23
5.447 14
5.448 27
5.448 26
5.449 20
5.449 25
5.450 21
5.450 19
5.451 20
5.451 25
5.452 36
5.452 29
5.453 21
5.453 26
5.454 32
5.454 22
5.455 19
5.455 16
5.456 21
5.456 16
5.457 24
5.457 29
5.458 21
5.458 27
5.459 22
5.459 16
5.460 26
5.460 23
5.461 32
5.461 23
5.462 19
5.462 23
5.463 27
5.463 23
5.464 17
5.464 28
5.465 21
5.465 19
5.466 29
5.466 21
5.467 17
5.467 24
5.468 27
5.468 18
5.469 28
5.469 21
5.470 17
5.470 16
5.471 21
5.471 19
5.472 26
5.472 31
5.473 14
5.473 20
5.474 35
5.474 19
5.475 24
5.475 17
5.476 21
5.476 24
5.477 26
5.477 16
5.478 35
5.478 23
5.479 19
5.479 24
5.480 26
5.480 22
5.481 29
5.481 19
5.482 18
5.482 24
5.483 26
5.483 24
5.484 25
5.484 27
5.485 19
5.485 25
5.486 28
5.486 24
5.487 28
5.487 20
5.488 16
5.488 24
5.489 14
5.489 18
5.490 33
5.490 15
5.491 23
5.491 21
5.492 22
5.492 20
5.493 26
5.493 23
5.494 19
5.494 19
5.495 33
5.495 18
5.496 34
5.496 29
5.497 24
5.497 17
5.498 25
5.498 20
5.499 23
5.499 29
5.499 20
5.500 20
5.500 19
5.501 17
5.501 26
5.502 22
5.502 15
5.503 18
5.503 18
5.504 16
5.504 23
5.505 21
5.506 21
5.506 23
5.507 26
5.507 17
5.508 20
5.508 25
5.509 17
5.509 32
5.510 17
5.510 24
5.511 32
5.511 24
5.512 22
5.512 39
5.513 24
5.513 18
5.514 26
5.514 27
5.515 15
5.515 28
5.516 22
5.516 17
5.517 32
5.517 28
5.518 17
5.518 20
5.519 20
5.519 20
5.520 17
5.520 27
5.521 18
5.521 13
5.522 22
5.522 13
5.523 31
5.523 19
5.524 21
5.524 21
5.525 28
5.525 24
5.526 19
5.526 13
5.527 26
5.527 16
5.528 14
5.528 22
5.529 25
5.529 19
5.530 15
5.530 21
5.531 18
5.531 13
5.532 26
5.532 20
5.533 18
5.533 32
5.534 15
5.534 17
5.535 26
5.535 22
5.536 10
5.536 29
5.537 22
5.537 18
5.538 18
5.538 23
5.539 18
5.539 28
5.540 21
5.540 23
5.541 29
5.541 24
5.542 15
5.542 22
5.543 26
5.543 14
5.544 25
5.544 23
5.545 24
5.545 28
5.546 19
5.546 29
5.547 28
5.547 26
5.548 18
5.548 23
5.549 20
5.549 17
5.550 26
5.550 26
5.551 16
5.551 23
5.552 20
5.552 21
5.553 23
5.553 31
5.554 16
5.554 24
5.555 36
5.555 17
5.556 16
5.556 17
5.557 18
5.557 27
5.558 15
5.558 16
5.559 22
5.559 29
5.560 21
5.560 22
5.561 27
5.561 16
5.562 20
5.562 28
5.563 22
5.563 30
5.564 26
5.564 18
5.565 27
5.565 16
5.566 19
5.566 23
5.567 24
5.567 21
5.568 24
5.568 28
5.569 14
5.569 20
5.570 29
5.570 23
5.571 23
5.571 25
5.572 10
5.572 23
5.573 36
5.573 21
5.574 24
5.574 24
5.575 17
5.575 29
5.576 17
5.576 18
5.577 26
5.577 15
5.578 15
5.578 24
5.579 21
5.579 20
5.580 33
5.580 19
5.581 19
5.581 27
5.582 23
5.582 19
5.583 34
5.583 16
5.584 13
5.584 29
5.585 20
5.585 15
5.586 25
5.586 24
5.587 15
5.587 21
5.588 24
5.588 20
5.589 30
5.589 27
5.590 17
5.590 21
5.591 19
5.591 20
5.592 22
5.592 28
5.593 15
5.593 28
5.594 22
5.594 23
5.595 26
5.595 29
5.596 17
5.596 24
5.597 25
5.597 21
5.598 26
5.598 20
5.599 14
5.599 28
5.600 10
5.600 24
5.601 34
5.601 29
5.602 27
5.603 25
5.603 23
5.604 17
5.604 21
5.605 29
5.605 18
5.606 26
5.606 34
5.607 19
5.607 19
5.608 22
5.608 16
5.609 30
5.609 30
5.610 17
5.610 24
5.611 22
5.611 18
5.612 20
5.612 27
5.613 21
5.613 27
5.614 25
5.614 17
5.615 25
5.615 19
5.616 28
5.616 27
5.617 15
5.617 19
5.618 21
5.618 27
5.619 20
5.619 31
5.620 16
5.620 18
5.621 18
5.621 18
5.622 23
5.622 26
5.623 15
5.623 25
5.624 27
5.624 25
5.625 26
5.625 22
5.626 22
5.626 19
5.627 18
5.627 22
5.628 15
5.628 26
5.629 16
5.629 15
5.630 27
5.630 26
5.631 11
5.631 17
5.632 27
5.632 19
5.633 18
5.633 24
5.634 9
5.634 37
5.635 23
5.635 20
5.636 29
5.636 29
5.637 21
5.637 19
5.638 27
5.638 27
5.639 21
5.639 22
5.640 14
5.640 19
5.641 28
5.641 8
5.642 17
5.642 24
5.643 17
5.643 17
5.644 28
5.645 23
5.645 25
5.646 18
5.646 17
5.647 18
5.647 29
5.648 17
5.648 29
5.649 38
5.649 27
5.650 18
5.650 21
5.651 22
5.651 34
5.652 28
5.652 23
5.653 34
5.653 18
5.654 17
5.654 16
5.655 29
5.655 22
5.656 30
5.656 29
5.657 20
5.657 27
5.658 23
5.658 22
5.659 33
5.659 24
5.660 19
5.660 19
5.661 22
5.661 17
5.662 19
5.662 27
5.663 21
5.663 32
5.664 24
5.664 16
5.665 27
5.665 28
5.666 18
5.666 20
5.667 20
5.667 13
5.668 24
5.668 27
5.669 16
5.669 28
5.670 22
5.670 23
5.671 21
5.671 21
5.672 16
5.672 19
5.673 17
5.673 16
5.674 34
5.674 28
5.675 16
5.675 30
5.676 23
5.677 23
5.677 26
5.678 26
5.678 18
5.679 28
5.679 19
5.680 12
5.680 27
5.681 18
5.681 13
5.682 17
5.682 30
5.683 26
5.683 20
5.684 20
5.684 12
5.685 21
5.685 26
5.686 17
5.686 28
5.687 24
5.687 22
5.688 24
5.688 28
5.689 17
5.689 27
5.690 32
5.690 23
5.691 19
5.691 25
5.692 22
5.692 17
5.693 26
5.693 27
5.694 25
5.694 33
5.695 18
5.695 15
5.696 25
5.696 19
5.697 32
5.697 25
5.698 18
5.698 16
5.699 21
5.699 24
5.700 35
5.700 16
5.701 26
5.701 20
5.702 20
5.702 31
5.703 27
5.704 20
5.704 16
5.705 20
5.705 24
5.706 13
5.706 36
5.707 24
5.707 13
5.708 27
5.708 29
5.709 22
5.709 35
5.710 18
5.710 19
5.711 27
5.711 14
5.712 12
5.712 13
5.713 34
5.713 15
5.714 19
5.714 22
5.715 24
5.715 19
5.716 24
5.716 26
5.717 19
5.717 21
5.718 22
5.718 23
5.719 32
5.719 27
5.720 27
5.720 17
5.721 20
5.721 15
5.722 22
5.722 24
5.723 28
5.723 36
5.724 21
5.724 30
5.725 28
5.725 19
5.726 28
5.726 22
5.727 25
5.728 26
5.728 21
5.729 31
5.729 25
5.730 30
5.730 33
5.731 31
5.731 29
5.732 18
5.732 18
5.733 26
5.733 32
5.734 21
5.734 35
5.735 15
5.735 31
5.736 19
5.736 20
5.737 24
5.737 24
5.738 23
5.738 20
5.739 19
5.739 26
5.740 29
5.740 26
5.741 24
5.741 29
5.742 27
5.742 18
5.743 23
5.743 31
5.744 16
5.744 31
5.745 22
5.745 19
5.746 16
5.746 22
5.747 24
5.747 28
5.748 22
5.748 18
5.749 26
5.750 21
5.750 13
5.751 43
5.751 22
5.752 11
5.752 29
5.753 20
5.753 16
5.754 30
5.754 23
5.755 25
5.755 22
5.756 17
5.756 24
5.757 32
5.757 25
5.758 21
5.758 27
5.759 24
5.759 27
5.760 28
5.760 22
5.761 19
5.761 19
5.762 21
5.762 17
5.763 30
5.763 25
5.764 13
5.764 21
5.765 21
5.765 17
5.766 27
5.766 16
5.767 24
5.767 28
5.768 20
5.768 18
5.769 16
5.770 21
5.770 26
5.771 21
5.771 25
5.772 20
5.772 33
5.773 28
5.773 17
5.774 23
5.774 23
5.775 22
5.775 20
5.776 25
5.776 21
5.777 30
5.777 29
5.778 31
5.778 26
5.779 20
5.779 16
5.780 19
5.780 22
5.781 26
5.781 30
5.782 24
5.782 21
5.783 22
5.783 22
5.784 23
5.784 18
5.785 15
5.785 11
5.786 21
5.786 31
5.787 17
5.787 20
5.788 28
5.789 17
5.789 34
5.790 25
5.790 13
5.791 19
5.791 39
5.792 22
5.792 26
5.793 20
5.793 25
5.794 31
5.794 26
5.795 16
5.795 24
5.796 25
5.796 20
5.797 24
5.797 25
5.798 16
5.798 18
5.799 26
5.799 21
5.800 26
5.800 25
5.801 26
5.801 29
5.802 14
5.802 15
5.803 27
5.803 19
5.804 24
5.804 34
5.805 24
5.806 22
5.806 31
5.807 15
5.807 26
5.808 23
5.808 26
5.809 26
5.809 28
5.810 20
5.810 21
5.811 33
5.811 19
5.812 21
5.812 18
5.813 17
5.813 18
5.814 17
5.814 18
5.815 24
5.815 22
5.816 23
5.816 19
5.817 26
5.817 21
5.818 21
5.818 26
5.819 17
5.819 15
5.820 16
5.820 19
5.821 19
5.821 26
5.822 22
5.823 30
5.823 20
5.824 22
5.824 14
5.825 25
5.825 28
5.826 26
5.826 24
5.827 19
5.827 17
5.828 24
5.828 22
5.829 16
5.829 37
5.830 23
5.830 19
5.831 23
5.831 24
5.832 24
5.832 16
5.833 29
5.833 29
5.834 34
5.834 11
5.835 20
5.835 23
5.836 25
5.836 22
5.837 18
5.837 27
5.838 15
5.839 25
5.839 22
5.840 22
5.840 28
5.841 18
5.841 16
5.842 29
5.842 23
5.843 16
5.843 26
5.844 25
5.844 23
5.845 28
5.845 21
5.846 27
5.846 30
5.847 24
5.847 21
5.848 24
5.848 28
5.849 17
5.849 22
5.850 25
5.850 31
5.851 31
5.851 19
5.852 18
5.852 22
5.853 23
5.854 18
5.854 22
5.855 28
5.855 16
5.856 30
5.856 22
5.857 12
5.857 21
5.858 27
5.858 20
5.859 28
5.859 24
5.860 20
5.860 24
5.861 18
5.861 22
5.862 28
5.862 24
5.863 25
5.863 27
5.864 20
5.864 22
5.865 29
5.865 28
5.866 19
5.866 21
5.867 19
5.867 20
5.868 15
5.869 23
5.869 19
5.870 29
5.870 23
5.871 15
5.871 20
5.872 23
5.872 26
5.873 22
5.873 17
5.874 20
5.874 19
5.875 25
5.875 15
5.876 24
5.876 23
5.877 23
5.877 34
5.878 25
5.878 17
5.879 24
5.879 21
5.880 18
5.880 27
5.881 26
5.881 23
5.882 22
5.883 31
5.883 28
5.884 26
5.884 18
5.885 11
5.885 18
5.886 25
5.886 17
5.887 25
5.887 24
5.888 23
5.888 23
5.889 25
5.889 28
5.890 27
5.890 21
5.891 15
5.891 31
5.892 23
5.892 19
5.893 29
5.893 28
5.894 13
5.894 27
5.895 19
5.896 22
5.896 16
5.897 28
5.897 16
5.898 18
5.898 22
5.899 18
5.899 23
5.900 32
5.900 9
5.901 15
5.901 20
5.902 12
5.902 19
5.903 22
5.903 19
5.904 22
5.904 29
5.905 21
5.905 27
5.906 21
5.906 19
5.907 21
5.907 24
5.908 12
5.908 19
5.909 13
5.910 19
5.910 32
5.911 28
5.911 24
5.912 30
5.912 25
5.913 17
5.913 24
5.914 21
5.914 15
5.915 20
5.915 35
5.916 22
5.916 21
5.917 20
5.917 16
5.918 33
5.918 23
5.919 14
5.919 24
5.920 23
5.920 20
5.921 22
5.922 16
5.922 18
5.923 29
5.923 20
5.924 21
5.924 19
5.925 27
5.925 22
5.926 39
5.926 22
5.927 23
5.927 18
5.928 21
5.928 16
5.929 17
5.929 28
5.930 15
5.930 31
5.931 22
5.931 24
5.932 24
5.932 27
5.933 17
5.933 19
5.934 13
5.935 22
5.935 28
5.936 35
5.936 23
5.937 26
5.937 19
5.938 18
5.938 20
5.939 22
5.939 12
5.940 25
5.940 32
5.941 27
5.941 24
5.942 25
5.942 14
5.943 20
5.943 29
5.944 21
5.944 23
5.945 28
5.945 20
5.946 23
5.947 25
5.947 18
5.948 33
5.948 16
5.949 16
5.949 31
5.950 24
5.950 17
5.951 19
5.951 33
5.952 20
5.952 20
5.953 25
5.953 12
5.954 19
5.954 25
5.955 21
5.955 21
5.956 13
5.956 15
5.957 28
5.957 20
5.958 27
5.959 35
5.959 25
5.960 22
5.960 32
5.961 24
5.961 17
5.962 29
5.962 18
5.963 20
5.963 20
5.964 26
5.964 23
5.965 34
5.965 26
5.966 17
5.966 17
5.967 21
5.967 21
5.968 30
5.968 21
5.969 18
5.970 26
5.970 22
5.971 18
5.971 24
5.972 24
5.972 16
5.973 22
5.973 23
5.974 15
5.974 19
5.975 25
5.975 17
5.976 17
5.976 14
5.977 18
5.977 25
5.978 22
5.978 20
5.979 29
5.979 23
5.980 21
5.981 38
5.981 29
5.982 23
5.982 24
5.983 19
5.983 14
5.984 20
5.984 26
5.985 19
5.985 18
5.986 24
5.986 34
5.987 29
5.987 29
5.988 22
5.988 29
5.989 19
5.989 17
5.990 34
5.990 30
5.991 25
5.992 31
5.992 19
5.993 23
5.993 28
5.994 31
5.994 21
5.995 28
5.995 22
5.996 6
5.996 25
5.997 19
5.997 17
5.998 25
5.998 21
5.999 28
5.999 21
6.000 24
6.000 25
6.001 29
6.001 29
6.002 28
6.003 24
6.003 31
6.004 25
6.004 27
6.005 22
6.005 23
6.006 18
6.006 18
6.007 11
6.007 17
6.008 20
6.008 17
6.009 26
6.009 16
6.010 18
6.010 22
6.011 23
6.011 19
6.012 24
6.012 16
6.013 21
6.014 31
6.014 25
6.015 28
6.015 29
6.016 29
6.016 13
6.017 25
6.017 24
6.018 19
6.018 29
6.019 27
6.019 21
6.020 16
6.020 18
6.021 24
6.021 23
6.022 20
6.022 27
6.023 22
6.024 21
6.024 20
6.025 24
6.025 29
6.026 18
6.026 27
6.027 18
6.027 32
6.028 22
6.028 40
6.029 18
6.029 24
6.030 25
6.030 16
6.031 26
6.031 15
6.032 16
6.032 26
6.033 36
6.034 24
6.034 27
6.035 19
6.035 26
6.036 26
6.036 19
6.037 21
6.037 29
6.038 15
6.038 10
6.039 25
6.039 23
6.040 16
6.040 14
6.041 33
6.041 21
6.042 25
6.042 14
6.043 17
6.044 29
6.044 31
6.045 16
6.045 15
6.046 31
6.046 22
6.047 30
6.047 28
6.048 16
6.048 23
6.049 21
6.049 22
6.050 33
6.050 19
6.051 18
6.051 28
6.052 28
6.052 22
6.053 21
6.054 23
6.054 11
6.055 30
6.055 23
6.056 16
6.056 19
6.057 32
6.057 27
6.058 24
6.058 18
6.059 17
6.059 30
6.060 39
6.060 16
6.061 22
6.061 19
6.062 16
6.062 23
6.063 32
6.064 20
6.064 31
6.065 16
6.065 16
6.066 31
6.066 23
6.067 22
6.067 30
6.068 28
6.068 22
6.069 23
6.069 30
6.070 20
6.070 29
6.071 24
6.071 22
6.072 34
6.073 20
6.073 22
6.074 29
6.074 15
6.075 17
6.075 26
6.076 28
6.076 12
6.077 18
6.077 17
6.078 12
6.078 24
6.079 32
6.079 14
6.080 34
6.080 27
6.081 28
6.081 32
6.082 25
6.083 26
6.083 28
6.084 30
6.084 28
6.085 27
6.085 21
6.086 18
6.086 29
6.087 25
6.087 14
6.088 33
6.088 15
6.089 20
6.089 27
6.090 16
6.090 16
6.091 23
6.092 24
6.092 17
6.093 28
6.093 23
6.094 18
6.094 34
6.095 26
6.095 28
6.096 21
6.096 18
6.097 23
6.097 24
6.098 22
6.098 24
6.099 24
6.099 22
6.100 17
6.101 28
6.101 16
6.102 20
6.102 34
6.103 21
6.103 16
6.104 26
6.104 22
6.105 21
6.105 27
6.106 29
6.106 21
6.107 27
6.107 19
6.108 24
6.108 25
6.109 23
6.110 20
6.110 32
6.111 23
6.111 27
6.112 20
6.112 40
6.113 26
6.113 32
6.114 37
6.114 23
6.115 27
6.115 38
6.116 17
6.116 24
6.117 29
6.117 24
6.118 20
6.119 31
6.119 24
6.120 22
6.120 18
6.121 18
6.121 15
6.122 25
6.122 19
6.123 29
6.123 22
6.124 18
6.124 19
6.125 36
6.125 22
6.126 24
6.126 29
6.127 26
6.128 24
6.128 33
6.129 19
6.129 15
6.130 29
6.130 21
6.131 29
6.131 30
6.132 13
6.132 17
6.133 29
6.133 14
6.134 19
6.134 15
6.135 19
6.136 21
6.136 24
6.137 16
6.137 29
6.138 20
6.138 17
6.139 20
6.139 42
6.140 22
6.140 29
6.141 24
6.141 23
6.142 22
6.142 20
6.143 19
6.143 32
6.144 26
6.145 22
6.145 21
6.146 11
6.146 18
6.147 18
6.147 19
6.148 15
6.148 17
6.149 14
6.149 14
6.150 30
6.150 31
6.151 19
6.151 30
6.152 22
6.153 17
6.153 29
6.154 23
6.154 22
6.155 24
6.155 17
6.156 16
6.156 26
6.157 31
6.157 25
6.158 31
6.158 19
6.159 23
6.159 20
6.160 30
6.161 18
6.161 19
6.162 24
6.162 17
6.163 8
6.163 23
6.164 13
6.164 29
6.165 25
6.165 20
6.166 29
6.166 25
6.167 18
6.167 27
6.168 18
6.168 22
6.169 24
6.170 16
6.170 22
6.171 32
6.171 19
6.172 24
6.172 33
6.173 28
6.173 19
6.174 34
6.174 32
6.175 22
6.175 20
6.176 26
6.176 24
6.177 19
6.178 23
6.178 13
6.179 25
6.179 26
6.180 16
6.180 29
6.181 23
6.181 23
6.182 14
6.182 23
6.183 18
6.183 27
6.184 26
6.184 24
6.185 23
6.186 14
6.186 24
6.187 32
6.187 27
6.188 19
6.188 30
6.189 31
6.189 21
6.190 35
6.190 24
6.191 21
6.191 19
6.192 15
6.192 15
6.193 21
6.194 20
6.194 21
6.195 22
6.195 29
6.196 16
6.196 26
6.197 25
6.197 24
6.198 17
6.198 19
6.199 11
6.199 21
6.200 29
6.200 18
6.201 17
6.202 19
6.202 24
6.203 33
6.203 27
6.204 11
6.204 28
6.205 19
6.205 15
6.206 28
6.206 20
6.207 19
6.207 24
6.208 19
6.208 18
6.209 23
6.210 32
6.210 19
6.211 22
6.211 24
6.212 22
6.212 26
6.213 18
6.213 22
6.214 32
6.214 23
6.215 23
6.215 28
6.216 17
6.217 16
6.217 22
6.218 20
6.218 14
6.219 12
6.219 25
6.220 18
6.220 20
6.221 28
6.221 22
6.222 30
6.222 26
6.223 23
6.223 27
6.224 17
6.225 23
6.225 24
6.226 25
6.226 19
6.227 20
6.227 13
6.228 26
6.228 28
6.229 25
6.229 15
6.230 22
6.230 22
6.231 18
6.232 26
6.232 18
6.233 16
6.233 22
6.234 24
6.234 18
6.235 22
6.235 31
6.236 16
6.236 35
6.237 19
6.237 22
6.238 18
6.238 22
6.239 22
6.240 33
6.240 17
6.241 22
6.241 15
6.242 17
6.242 18
6.243 26
6.243 35
6.244 22
6.244 29
6.245 21
6.245 18
6.246 37
6.247 12
6.247 12
6.248 34
6.248 25
6.249 22
6.249 25
6.250 23
6.250 17
6.251 21
6.251 20
6.252 19
6.252 20
6.253 23
6.253 16
6.254 18
6.255 16
6.255 21
6.256 32
6.256 17
6.257 15
6.257 26
6.258 19
6.258 22
6.259 24
6.259 24
6.260 15
6.260 27
6.261 16
6.262 19
6.262 14
6.263 24
6.263 23
6.264 23
6.264 26
6.265 14
6.265 23
6.266 25
6.266 32
6.267 24
6.267 34
6.268 26
6.269 29
6.269 22
6.270 21
6.270 24
6.271 28
6.271 20
6.272 22
6.272 25
6.273 22
6.273 16
6.274 17
6.274 20
6.275 31
6.275 21
6.276 12
6.277 21
6.277 20
6.278 22
6.278 22
6.279 24
6.279 25
6.280 21
6.280 31
6.281 17
6.281 25
6.282 18
6.282 20
6.283 24
6.284 21
6.284 11
6.285 24
6.285 26
6.286 21
6.286 25
6.287 26
6.287 24
6.288 21
6.288 22
6.289 15
6.289 28
6.290 20
6.291 14
6.291 23
6.292 24
6.292 15
6.293 27
6.293 27
6.294 18
6.294 18
6.295 21
6.295 20
6.296 19
6.296 20
6.297 17
6.298 19
6.298 24
6.299 23
6.299 30
6.300 22
6.300 22
6.301 20
6.301 26
6.302 18
6.302 27
6.303 29
6.303 23
6.304 21
6.305 19
6.305 21
6.306 24
6.306 23
6.307 23
6.307 22
6.308 23
6.308 26
6.309 36
6.309 18
6.310 20
6.310 27
6.311 27
6.312 22
6.312 26
6.313 26
6.313 26
6.314 26
6.314 23
6.315 22
6.315 20
6.316 24
6.316 6
6.317 21
6.318 27
6.318 10
6.319 12
6.319 25
6.320 15
6.320 20
6.321 24
6.321 22
6.322 14
6.322 20
6.323 19
6.323 23
6.324 22
6.325 22
6.325 23
6.326 27
6.326 20
6.327 20
6.327 18
6.328 21
6.328 22
6.329 20
6.329 7
6.330 23
6.330 18
6.331 11
6.332 23
6.332 30
6.333 11
6.333 26
6.334 26
6.334 22
6.335 41
6.335 20
6.336 14
6.336 16
6.337 26
6.337 19
6.338 29
6.339 16
6.339 22
6.340 26
6.340 27
6.341 8
6.341 39
6.342 25
6.342 18
6.343 21
6.343 21
6.344 22
6.345 18
6.345 25
6.346 21
6.346 36
6.347 20
6.347 19
6.348 27
6.348 10
6.349 15
6.349 32
6.350 26
6.350 15
6.351 27
6.352 24
6.352 22
6.353 25
6.353 16
6.354 11
6.354 26
6.355 37
6.355 23
6.356 24
6.356 26
6.357 19
6.357 25
6.358 31
6.359 19
6.359 23
6.360 24
6.360 12
6.361 18
6.361 27
6.362 9
6.362 27
6.363 20
6.363 21
6.364 23
6.365 25
6.365 28
6.366 24
6.366 29
6.367 13
6.367 31
6.368 11
6.368 19
6.369 21
6.369 15
6.370 21
6.370 32
6.371 23
6.372 16
6.372 26
6.373 25
6.373 26
6.374 24
6.374 27
6.375 16
6.375 21
6.376 32
6.376 20
6.377 22
6.378 28
6.378 17
6.379 25
6.379 24
6.380 20
6.380 26
6.381 20
6.381 17
6.382 18
6.382 26
6.383 15
6.384 23
6.384 12
6.385 18
6.385 22
6.386 26
6.386 20
6.387 16
6.387 27
6.388 13
6.388 25
6.389 21
6.389 16
6.390 24
6.391 22
6.391 20
6.392 38
6.392 24
6.393 20
6.393 25
6.394 16
6.394 21
6.395 27
6.395 28
6.396 15
6.397 24
6.397 22
6.398 14
6.398 23
6.399 27
6.399 22
6.400 31
6.400 24
6.401 19
6.401 34
6.402 16
6.403 17
6.403 30
6.404 23
6.404 12
6.405 21
6.405 24
6.406 22
6.406 15
6.407 24
6.407 13
6.408 27
6.408 29
6.409 15
6.410 31
6.410 14
6.411 18
6.411 25
6.412 32
6.412 25
6.413 19
6.413 23
6.414 18
6.414 31
6.415 29
6.416 21
6.416 31
6.417 22
6.417 16
6.418 29
6.418 28
6.419 21
6.419 25
6.420 17
6.420 20
6.421 23
6.422 15
6.422 20
6.423 16
6.423 17
6.424 10
6.424 28
6.425 36
6.425 23
6.426 27
6.426 19
6.427 26
6.428 18
6.428 13
6.429 12
6.429 17
6.430 22
6.430 20
6.431 21
6.431 22
6.432 24
6.432 23
6.433 22
6.434 16
6.434 27
6.435 25
6.435 5
6.436 21
6.436 35
6.437 7
6.437 28
6.438 20
6.438 19
6.439 20
6.440 27
6.440 20
6.441 27
6.441 20
6.442 19
6.442 20
6.443 27
6.443 24
6.444 17
6.444 27
6.445 19
6.446 19
6.446 19
6.447 22
6.447 25
6.448 26
6.448 14
6.449 27
6.449 27
6.450 24
6.450 24
6.451 27
6.452 14
6.452 21
6.453 28
6.453 18
6.454 24
6.454 33
6.455 17
6.455 28
6.456 32
6.456 26
6.457 29
6.458 21
6.458 23
6.459 31
6.459 18
6.460 13
6.460 30
6.461 15
6.461 14
6.462 26
6.462 22
6.463 19
6.464 28
6.464 22
6.465 20
6.465 27
6.466 21
6.466 25
6.467 34
6.467 22
6.468 22
6.468 31
6.469 18
6.470 16
6.470 31
6.471 31
6.471 32
6.472 23
6.472 23
6.473 17
6.473 25
6.474 28
6.474 19
6.475 35
6.476 14
6.476 21
6.477 26
6.477 23
6.478 23
6.478 29
6.479 23
6.479 16
6.480 17
6.480 26
6.481 17
6.482 32
6.482 24
6.483 17
6.483 26
6.484 21
6.484 21
6.485 23
6.485 14
6.486 16
6.487 30
6.487 22
6.488 12
6.488 30
6.489 23
6.489 25
6.490 24
6.490 23
6.491 19
6.491 28
6.492 20
6.493 17
6.493 27
6.494 26
6.494 14
6.495 16
6.495 30
6.496 15
6.496 23
6.497 23
6.497 22
6.498 27
6.499 21
6.499 22
6.500 25
6.500 31
6.501 21
6.501 27
6.502 30
6.502 14
6.503 25
6.503 28
6.504 21
6.505 21
6.505 22
6.506 20
6.506 25
6.507 27
6.507 20
6.508 25
6.508 31
6.509 21
6.510 29
6.510 18
6.511 17
6.511 28
6.512 28
6.512 11
6.513 16
6.513 29
6.514 30
6.514 21
6.515 23
6.516 18
6.516 24
6.517 30
6.517 12
6.518 24
6.518 17
6.519 20
6.519 32
6.520 26
6.520 18
6.521 31
6.522 20
6.522 14
6.523 30
6.523 27
6.524 20
6.524 26
6.525 21
6.525 20
6.526 34
6.527 14
6.527 19
6.528 35
6.528 18
6.529 19
6.529 23
6.530 20
6.530 22
6.531 22
6.531 36
6.532 20
6.533 32
6.533 18
6.534 24
6.534 21
6.535 29
6.535 22
6.536 26
6.536 20
6.537 21
6.538 22
6.538 19
6.539 17
6.539 28
6.540 16
6.540 14
6.541 16
6.541 31
6.542 22
6.542 20
6.543 30
6.544 22
6.544 25
6.545 24
6.545 19
6.546 34
6.546 15
6.547 21
6.547 23
6.548 17
6.549 13
6.549 28
6.550 23
6.550 22
6.551 17
6.551 20
6.552 17
6.552 25
6.553 22
6.553 14
6.554 25
6.555 22
6.555 17
6.556 29
6.556 23
6.557 16
6.557 24
6.558 33
6.558 21
6.559 30
6.560 28
6.560 16
6.561 34
6.561 26
6.562 19
6.562 21
6.563 27
6.563 14
6.564 13
6.564 15
6.565 24
6.566 20
6.566 32
6.567 19
6.567 27
6.568 25
6.568 26
6.569 36
6.569 20
6.570 14
6.571 30
6.571 37
6.572 30
6.572 29
6.573 14
6.573 15
6.574 28
6.574 31
6.575 18
6.576 25
6.576 19
6.577 13
6.577 29
6.578 22
6.578 16
6.579 22
6.579 31
6.580 13
6.580 23
6.581 28
6.582 28
6.582 17
6.583 23
6.583 18
6.584 24
6.584 20
6.585 19
6.585 22
6.586 15
6.587 16
6.587 23
6.588 34
6.588 22
6.589 34
6.589 17
6.590 17
6.590 24
6.591 18
6.592 18
6.592 27
6.593 26
6.593 20
6.594 26
6.594 31
6.595 21
6.595 22
6.596 24
6.596 13
6.597 24
6.598 13
6.598 21
6.599 21
6.599 24
6.600 23
6.600 29
6.601 25
6.601 16
6.602 35
6.603 25
6.603 18
6.604 33
6.604 27
6.605 17
6.605 26
6.606 20
6.606 26
6.607 20
6.608 24
6.608 24
6.609 18
6.609 21
6.610 21
6.610 25
6.611 26
6.611 23
6.612 14
6.613 23
6.613 27
6.614 20
6.614 23
6.615 22
6.615 26
6.616 19
6.616 23
6.617 24
6.617 25
6.618 18
6.619 22
6.619 17
6.620 22
6.620 22
6.621 21
6.621 20
6.622 22
6.622 26
6.623 26
6.624 25
6.624 18
6.625 22
6.625 27
6.626 19
6.626 18
6.627 23
6.627 16
6.628 22
6.629 31
6.629 25
6.630 13
6.630 30
6.631 31
6.631 17
6.632 28
6.632 23
6.633 21
6.634 18
6.634 33
6.635 28
6.635 31
6.636 24
6.636 23
6.637 27
6.637 30
6.638 11
6.639 20
6.639 22
6.640 12
6.640 21
6.641 29
6.641 24
6.642 29
6.642 21
6.643 22
6.644 29
6.644 25
6.645 17
6.645 26
6.646 17
6.646 21
6.647 32
6.647 29
6.648 16
6.649 24
6.649 23
6.650 27
6.650 22
6.651 24
6.651 23
6.652 27
6.652 22
6.653 22
6.654 25
6.654 18
6.655 18
6.655 27
6.656 25
6.656 18
6.657 37
6.657 20
6.658 25
6.659 19
6.659 19
6.660 17
6.660 24
6.661 26
6.661 20
6.662 22
6.662 33
6.663 21
6.664 15
6.664 22
6.665 24
6.665 30
6.666 15
6.666 19
6.667 30
6.667 16
6.668 24
6.669 19
6.669 22
6.670 19
6.670 22
6.671 25
6.671 18
6.672 20
6.672 20
6.673 20
6.674 17
6.674 30
6.675 18
6.675 22
6.676 20
6.676 26
6.677 21
6.677 31
6.678 25
6.679 16
6.679 24
6.680 21
6.680 20
6.681 25
6.681 18
6.682 23
6.682 25
6.683 25
6.684 26
6.684 28
6.685 9
6.685 25
6.686 22
6.686 19
6.687 17
6.687 26
6.688 28
6.689 28
6.689 31
6.690 17
6.690 22
6.691 21
6.691 17
6.692 32
6.692 29
6.693 15
6.694 24
6.694 20
6.695 21
6.695 25
6.696 15
6.696 20
6.697 22
6.697 10
6.698 14
6.699 16
6.699 27
6.700 10
6.700 27
6.701 33
6.701 20
6.702 23
6.702 25
6.703 16
6.704 22
6.704 27
6.705 21
6.705 27
6.706 24
6.706 21
6.707 22
6.707 23
6.708 27
6.709 26
6.709 33
6.710 15
6.710 28
6.711 14
6.711 14
6.712 28
6.712 16
6.713 16
6.714 20
6.714 22
6.715 24
6.715 34
6.716 21
6.716 15
6.717 31
6.718 28
6.718 12
6.719 23
6.719 14
6.720 18
6.720 20
6.721 31
6.721 19
6.722 32
6.723 25
6.723 23
6.724 27
6.724 26
6.725 23
6.725 30
6.726 24
6.726 21
6.727 17
6.728 21
6.728 20
6.729 25
6.729 26
6.730 16
6.730 26
6.731 28
6.731 13
6.732 21
6.733 24
6.733 23
6.734 23
6.734 25
6.735 15
6.735 35
6.736 24
6.736 19
6.737 23
6.738 26
6.738 19
6.739 29
6.739 21
6.740 23
6.740 22
6.741 24
6.742 12
6.742 31
6.743 19
6.743 16
6.744 14
6.744 21
6.745 24
6.745 21
6.746 15
6.747 25
6.747 25
6.748 25
6.748 15
6.749 19
6.749 15
6.750 13
6.750 20
6.751 20
6.752 18
6.752 33
6.753 15
6.753 22
6.754 17
6.754 26
6.755 27
6.755 30
6.756 24
6.757 18
6.757 27
6.758 18
6.758 20
6.759 16
6.759 23
6.760 18
6.761 22
6.761 19
6.762 14
6.762 20
6.763 31
6.763 14
6.764 29
6.764 10
6.765 25
6.766 18
6.766 21
6.767 20
6.767 23
6.768 26
6.768 28
6.769 28
6.769 29
6.770 22
6.771 26
6.771 23
6.772 16
6.772 24
6.773 25
6.773 21
6.774 19
6.775 37
6.775 16
6.776 22
6.776 22
6.777 23
6.777 22
6.778 20
6.778 22
6.779 29
6.780 29
6.780 18
6.781 24
6.781 21
6.782 12
6.782 27
6.783 30
6.784 17
6.784 13
6.785 27
6.785 25
6.786 28
6.786 21
6.787 23
6.787 28
6.788 32
6.789 17
6.789 29
6.790 33
6.790 25
6.791 24
6.791 18
6.792 19
6.792 25
6.793 25
6.794 21
6.794 25
6.795 21
6.795 19
6.796 22
6.796 24
6.797 18
6.798 29
6.798 24
6.799 28
6.799 24
6.800 27
6.800 18
6.801 21
6.801 20
6.802 14
6.803 25
6.803 19
6.804 18
6.804 20
6.805 20
6.805 22
6.806 24
6.807 31
6.807 20
6.808 26
6.808 23
6.809 24
6.809 23
6.810 19
6.810 9
6.811 21
6.812 20
6.812 9
6.813 25
6.813 28
6.814 22
6.814 18
6.815 30
6.816 18
6.816 13
6.817 19
6.817 17
6.818 29
6.818 26
6.819 23
6.819 28
6.820 26
6.821 23
6.821 21
6.822 26
6.822 25
6.823 21
6.823 30
6.824 27
6.825 18
6.825 23
6.826 17
6.826 25
6.827 19
6.827 13
6.828 23
6.828 17
6.829 15
6.830 26
6.830 18
6.831 20
6.831 28
6.832 19
6.832 14
6.833 24
6.834 31
6.834 17
6.835 30
6.835 16
6.836 15
6.836 27
6.837 21
6.837 16
6.838 23
6.839 19
6.839 9
6.840 20
6.840 26
6.841 17
6.841 25
6.842 22
6.843 18
6.843 20
6.844 21
6.844 17
6.845 35
6.845 23
6.846 15
6.846 21
6.847 29
6.848 8
6.848 20
6.849 21
6.849 19
6.850 35
6.850 25
6.851 23
6.852 22
6.852 23
6.853 17
6.853 20
6.854 25
6.854 24
6.855 21
6.856 29
6.856 24
6.857 21
6.857 25
6.858 23
6.858 27
6.859 33
6.859 26
6.860 30
6.861 25
6.861 31
6.862 26
6.862 22
6.863 20
6.863 24
6.864 22
6.865 15
6.865 36
6.866 24
6.866 16
6.867 32
6.867 12
6.868 13
6.868 34
6.869 20
6.870 19
6.870 25
6.871 26
6.871 20
6.872 22
6.872 24
6.873 25
6.874 24
6.874 20
6.875 16
6.875 21
6.876 26
6.876 22
6.877 30
6.878 24
6.878 7
6.879 26
6.879 19
6.880 24
6.880 20
6.881 23
6.881 16
6.882 29
6.883 29
6.883 22
6.884 16
6.884 27
6.885 14
6.885 20
6.886 21
6.887 21
6.887 22
6.888 28
6.888 28
6.889 23
6.889 22
6.890 20
6.891 20
6.891 16
6.892 23
6.892 40
6.893 27
6.893 20
6.894 26
6.894 19
6.895 20
6.896 21
6.896 30
6.897 18
6.897 27
6.898 21
6.898 14
6.899 21
6.900 25
6.900 20
6.901 26
6.901 15
6.902 16
6.902 30
6.903 24
6.904 19
6.904 24
6.905 21
6.905 24
6.906 27
6.906 29
6.907 22
6.908 22
6.908 29
6.909 13
6.909 23
6.910 18
6.910 19
6.911 32
6.911 25
6.912 17
6.913 31
6.913 20
6.914 20
6.914 25
6.915 31
6.915 16
6.916 30
6.917 21
6.917 13
6.918 20
6.918 20
6.919 20
6.919 29
6.920 17
6.921 22
6.921 24
6.922 30
6.922 25
6.923 25
6.923 23
6.924 22
6.925 24
6.925 26
6.926 26
6.926 19
6.927 24
6.927 20
6.928 31
6.928 30
6.929 19
6.930 15
6.930 20
6.931 21
6.931 35
6.932 20
6.932 10
6.933 24
6.934 24
6.934 20
6.935 37
6.935 17
6.936 18
6.936 24
6.937 20
6.938 21
6.938 27
6.939 28
6.939 26
6.940 25
6.940 18
6.941 19
6.942 26
6.942 23
6.943 26
6.943 24
6.944 17
6.944 35
6.945 28
6.946 22
6.946 26
6.947 22
6.947 26
6.948 17
6.948 20
6.949 33
6.949 14
6.950 22
6.951 20
6.951 11
6.952 31
6.952 28
6.953 14
6.953 21
6.954 29
6.955 16
6.955 27
6.956 22
6.956 16
6.957 21
6.957 15
6.958 21
6.959 27
6.959 24
6.960 23
6.960 28
6.961 25
6.961 14
6.962 22
6.963 22
6.963 24
6.964 19
6.964 16
6.965 28
6.965 22
6.966 27
6.967 27
6.967 28
6.968 23
6.968 11
6.969 22
6.969 25
6.970 19
6.971 27
6.971 20
6.972 15
6.972 26
6.973 16
6.973 21
6.974 21
6.975 28
6.975 19
6.976 25
6.976 25
6.977 14
6.977 24
6.978 27
6.978 19
6.979 25
6.980 31
6.980 21
6.981 24
6.981 20
6.982 21
6.982 21
6.983 20
6.984 23
6.984 26
6.985 16
6.985 27
6.986 27
6.986 23
6.987 21
6.988 28
6.988 21
6.989 17
6.989 19
6.990 26
6.990 22
6.991 27
6.992 27
6.992 14
6.993 26
6.993 20
6.994 21
6.994 22
6.995 31
6.996 20
6.996 17
6.997 28
6.997 18
6.998 13
6.998 24
6.999 19
7.000 31
7.000 24
7.001 18
7.001 21
7.002 31
7.002 24
7.003 31
7.004 34
7.004 20
7.005 23
7.005 20
7.006 24
7.006 23
7.007 17
7.008 22
7.008 29
7.009 25
7.009 16
7.010 22
7.010 26
7.011 13
7.012 26
7.012 25
7.013 28
7.013 18
7.014 28
7.014 8
7.015 19
7.016 22
7.016 11
7.017 19
7.017 23
7.018 21
7.018 23
7.019 31
7.020 25
7.020 20
7.021 23
7.021 16
7.022 25
7.022 19
7.023 21
7.024 21
7.024 20
7.025 14
7.025 23
7.026 27
7.026 21
7.027 25
7.028 32
7.028 19
7.029 31
7.029 22
7.030 20
7.030 28
7.031 23
7.032 13
7.032 25
7.033 28
7.033 25
7.034 26
7.034 24
7.035 23
7.036 30
7.036 23
7.037 21
7.037 26
7.038 19
7.038 12
7.039 22
7.040 27
7.040 21
7.041 28
7.041 35
7.042 20
7.042 25
7.043 19
7.044 14
7.044 25
7.045 21
7.045 21
7.046 22
7.046 20
7.047 21
7.048 28
7.048 22
7.049 17
7.049 19
7.050 32
7.050 25
7.051 25
7.052 26
7.052 20
7.053 20
7.053 14
7.054 15
7.054 27
7.055 20
7.056 14
7.056 24
7.057 29
7.057 14
7.058 29
7.058 25
7.059 13
7.060 22
7.060 23
7.061 20
7.061 23
7.062 20
7.062 13
7.063 23
7.064 11
7.064 21
7.065 30
7.065 20
7.066 10
7.067 22
7.067 18
7.068 21
7.068 28
7.069 19
7.069 13
7.070 26
7.071 27
7.071 24
7.072 27
7.072 39
7.073 22
7.073 20
7.074 25
7.075 16
7.075 19
7.076 16
7.076 24
7.077 26
7.077 34
7.078 18
7.079 16
7.079 18
7.080 13
7.080 27
7.081 23
7.081 18
7.082 27
7.083 27
7.083 23
7.084 24
7.084 18
7.085 15
7.085 26
7.086 19
7.087 14
7.087 25
7.088 23
7.088 22
7.089 24
7.089 27
7.090 24
7.091 22
7.091 34
7.092 24
7.092 23
7.093 20
7.093 16
7.094 19
7.095 24
7.095 16
7.096 27
7.096 23
7.097 21
7.098 32
7.098 18
7.099 14
7.099 15
7.100 26
7.100 19
7.101 19
7.102 21
7.102 7
7.103 23
7.103 20
7.104 16
7.104 28
7.105 26
7.106 19
7.106 28
7.107 25
7.107 12
7.108 24
7.108 28
7.109 21
7.110 30
7.110 29
7.111 26
7.111 26
7.112 20
7.112 20
7.113 18
7.114 20
7.114 14
7.115 31
7.115 27
7.116 22
7.116 32
7.117 30
7.118 18
7.118 30
7.119 21
7.119 19
7.120 26
7.121 25
7.121 19
7.122 25
7.122 30
7.123 15
7.123 28
7.124 29
7.125 19
7.125 25
7.126 31
7.126 23
7.127 23
7.127 28
7.128 21
7.129 20
7.129 26
7.130 26
7.130 12
7.131 17
7.131 20
7.132 26
7.133 23
7.133 18
7.134 24
7.134 28
7.135 16
7.135 23
7.136 23
7.137 15
7.137 22
7.138 28
7.138 26
7.139 19
7.140 20
7.140 18
7.141 17
7.141 35
7.142 23
7.142 32
7.143 23
7.144 16
7.144 27
7.145 33
7.145 12
7.146 16
7.146 23
7.147 20
7.148 24
7.148 28
7.149 19
7.149 26
7.150 24
7.150 17
7.151 20
7.152 30
7.152 20
7.153 32
7.153 23
7.154 18
7.155 25
7.155 28
7.156 23
7.156 26
7.157 31
7.157 29
7.158 28
7.159 31
7.159 20
7.160 15
7.160 21
7.161 15
7.161 40
7.162 18
7.163 17
7.163 21
7.164 23
7.164 23
7.165 23
7.166 23
7.166 14
7.167 20
7.167 26
7.168 20
7.168 23
7.169 22
7.170 19
7.170 20
7.171 26
7.171 24
7.172 38
7.172 28
7.173 24
7.174 24
7.174 21
7.175 19
7.175 18
7.176 17
7.176 21
7.177 28
7.178 30
7.178 15
7.179 32
7.179 30
7.180 15
7.181 23
7.181 24
7.182 22
7.182 22
7.183 17
7.183 26
7.184 33
7.185 19
7.185 33
7.186 30
7.186 42
7.187 32
7.187 25
7.188 27
7.189 20
7.189 26
7.190 32
7.190 19
7.191 36
7.192 21
7.192 7
7.193 27
7.193 22
7.194 19
7.194 18
7.195 32
7.196 11
7.196 14
7.197 34
7.197 12
7.198 18
7.198 18
7.199 19
7.200 20
7.200 25
7.201 21
7.201 31
7.202 29
7.203 13
7.203 21
7.204 22
7.204 16
7.205 16
7.205 25
7.206 12
7.207 29
7.207 19
7.208 12
7.208 25
7.209 24
7.209 12
7.210 30
7.211 20
7.211 24
7.212 18
7.212 29
7.213 16
7.214 30
7.214 22
7.215 14
7.215 28
7.216 30
7.216 26
7.217 31
7.218 14
7.218 19
7.219 21
7.219 32
7.220 25
7.221 29
7.221 24
7.222 25
7.222 31
7.223 19
7.223 21
7.224 29
7.225 19
7.225 22
7.226 24
7.226 29
7.227 15
7.227 19
7.228 20
7.229 26
7.229 24
7.230 24
7.230 14
7.231 24
7.232 23
7.232 18
7.233 18
7.233 28
7.234 17
7.234 24
7.235 26
7.236 8
7.236 29
7.237 26
7.237 17
7.238 27
7.239 21
7.239 15
7.240 21
7.240 26
7.241 24
7.241 29
7.242 29
7.243 18
7.243 28
7.244 22
7.244 17
7.245 26
7.245 29
7.246 18
7.247 27
7.247 14
7.248 23
7.248 23
7.249 13
7.250 19
7.250 26
7.251 25
7.251 26
7.252 29
7.252 31
7.253 11
7.254 23
7.254 22
7.255 17
7.255 18
7.256 27
7.257 16
7.257 29
7.258 28
7.258 20
7.259 30
7.259 27
7.260 19
7.261 15
7.261 19
7.262 19
7.262 32
7.263 19
7.264 15
7.264 20
7.265 27
7.265 18
7.266 17
7.266 17
7.267 17
7.268 32
7.268 12
7.269 20
7.269 16
7.270 20
7.270 23
7.271 29
7.272 10
7.272 14
7.273 21
7.273 20
7.274 25
7.275 26
7.275 26
7.276 8
7.276 29
7.277 23
7.277 18
7.278 18
7.279 11
7.279 17
7.280 26
7.280 22
7.281 13
7.282 24
7.282 18
7.283 21
7.283 23
7.284 23
7.284 28
7.285 25
7.286 19
7.286 21
7.287 24
7.287 22
7.288 19
7.289 25
7.289 20
7.290 26
7.290 24
7.291 27
7.291 25
7.292 24
7.293 17
7.293 7
7.294 24
7.294 19
7.295 19
7.296 23
7.296 22
7.297 19
7.297 19
7.298 34
7.298 17
7.299 20
7.300 22
7.300 6
7.301 23
7.301 19
7.302 24
7.303 27
7.303 21
7.304 17
7.304 22
7.305 31
7.305 22
7.306 23
7.307 24
7.307 15
7.308 27
7.308 18
7.309 16
7.310 34
7.310 25
7.311 15
7.311 12
7.312 16
7.312 13
7.313 20
7.314 28
7.314 17
7.315 23
7.315 22
7.316 17
7.317 19
7.317 30
7.318 15
7.318 29
7.319 22
7.319 24
7.320 19
7.321 24
7.321 18
7.322 15
7.322 23
7.323 34
7.324 28
7.324 25
7.325 17
7.325 25
7.326 19
7.327 22
7.327 27
7.328 21
7.328 22
7.329 21
7.329 26
7.330 23
7.331 23
7.331 23
7.332 11
7.332 23
7.333 20
7.334 17
7.334 28
7.335 28
7.335 19
7.336 30
7.336 20
7.337 16
7.338 25
7.338 21
7.339 26
7.339 24
7.340 22
7.341 18
7.341 29
7.342 19
7.342 13
7.343 34
7.343 32
7.344 17
7.345 25
7.345 21
7.346 37
7.346 23
7.347 25
7.348 26
7.348 23
7.349 20
7.349 18
7.350 25
7.351 22
7.351 17
7.352 33
7.352 18
7.353 11
7.353 28
7.354 28
7.355 16
7.355 22
7.356 17
7.356 14
7.357 28
7.358 24
7.358 22
7.359 27
7.359 19
7.360 23
7.360 17
7.361 24
7.362 19
7.362 21
7.363 19
7.363 18
7.364 39
7.365 28
7.365 23
7.366 35
7.366 25
7.367 23
7.368 17
7.368 22
7.369 24
7.369 22
7.370 26
7.370 20
7.371 25
7.372 19
7.372 29
7.373 20
7.373 26
7.374 22
7.375 25
7.375 25
7.376 14
7.376 21
7.377 32
7.377 22
7.378 21
7.379 35
7.379 25
7.380 24
7.380 21
7.381 22
7.382 32
7.382 10
7.383 14
7.383 37
7.384 18
7.385 13
7.385 28
7.386 19
7.386 15
7.387 18
7.387 25
7.388 25
7.389 26
7.389 29
7.390 19
7.390 30
7.391 27
7.392 14
7.392 31
7.393 28
7.393 20
7.394 28
7.395 25
7.395 11
7.396 16
7.396 30
7.397 25
7.397 33
7.398 18
7.399 17
7.399 25
7.400 16
7.400 24
7.401 32
7.402 30
7.402 22
7.403 27
7.403 29
7.404 22
7.405 22
7.405 22
7.406 15
7.406 25
7.407 26
7.407 16
7.408 22
7.409 20
7.409 19
7.410 19
7.410 22
7.411 20
7.412 17
7.412 29
7.413 12
7.413 28
7.414 22
7.415 14
7.415 20
7.416 31
7.416 15
7.417 24
7.417 27
7.418 16
7.419 22
7.419 16
7.420 24
7.420 17
7.421 23
7.422 21
7.422 25
7.423 15
7.423 23
7.424 27
7.425 32
7.425 14
7.426 21
7.426 21
7.427 25
7.427 23
7.428 10
7.429 20
7.429 27
7.430 19
7.430 13
7.431 28
7.432 23
7.432 25
7.433 21
7.433 29
7.434 21
7.435 30
7.435 29
7.436 22
7.436 19
7.437 23
7.437 23
7.438 24
7.439 29
7.439 13
7.440 29
7.440 23
7.441 19
7.442 25
7.442 23
7.443 25
7.443 23
7.444 32
7.445 29
7.445 34
7.446 18
7.446 28
7.447 23
7.448 21
7.448 18
7.449 29
7.449 25
7.450 21
7.450 20
7.451 14
7.452 26
7.452 28
7.453 25
7.453 17
7.454 33
7.455 25
7.455 20
7.456 30
7.456 21
7.457 24
7.458 24
7.458 30
7.459 29
7.459 26
7.460 25
7.460 25
7.461 20
7.462 24
7.462 20
7.463 29
7.463 19
7.464 19
7.465 24
7.465 30
7.466 9
7.466 35
7.467 20
7.468 22
7.468 16
7.469 24
7.469 20
7.470 24
7.471 24
7.471 10
7.472 19
7.472 19
7.473 17
7.473 34
7.474 24
7.475 14
7.475 24
7.476 28
7.476 16
7.477 18
7.478 25
7.478 19
7.479 25
7.479 25
7.480 14
7.481 16
7.481 31
7.482 20
7.482 20
7.483 24
7.484 18
7.484 27
7.485 29
7.485 22
7.486 25
7.486 20
7.487 26
7.488 23
7.488 24
7.489 22
7.489 32
7.490 15
7.491 21
7.491 28
7.492 23
7.492 20
7.493 24
7.494 27
7.494 19
7.495 22
7.495 20
7.496 17
7.497 14
7.497 15
7.498 18
7.498 16
7.499 17
7.500 24
7.500 28
7.501 26
7.501 20
7.502 26
7.502 23
7.503 22
7.504 23
7.504 26
7.505 23
7.505 23
7.506 21
7.507 21
7.507 28
7.508 25
7.508 23
7.509 25
7.510 32
7.510 23
7.511 31
7.511 31
7.512 19
7.513 26
7.513 26
7.514 24
7.514 20
7.515 20
7.516 16
7.516 20
7.517 22
7.517 20
7.518 29
7.518 28
7.519 19
7.520 30
7.520 37
7.521 13
7.521 23
7.522 27
7.523 25
7.523 27
7.524 25
7.524 27
7.525 32
7.526 28
7.526 16
7.527 26
7.527 32
7.528 16
7.529 31
7.529 30
7.530 21
7.530 25
7.531 28
7.532 18
7.532 29
7.533 21
7.533 25
7.534 13
7.534 23
7.535 20
7.536 20
7.536 22
7.537 19
7.537 16
7.538 27
7.539 22
7.539 33
7.540 16
7.540 14
7.541 20
7.542 27
7.542 11
7.543 23
7.543 28
7.544 17
7.545 17
7.545 34
7.546 17
7.546 28
7.547 25
7.548 22
7.548 15
7.549 16
7.549 16
7.550 31
7.551 13
7.551 13
7.552 22
7.552 20
7.553 31
7.554 21
7.554 33
7.555 27
7.555 37
7.556 20
7.556 17
7.557 27
7.558 27
7.558 15
7.559 27
7.559 23
7.560 13
7.561 18
7.561 11
7.562 14
7.562 19
7.563 19
7.564 17
7.564 19
7.565 23
7.565 10
7.566 29
7.567 25
7.567 14
7.568 21
7.568 23
7.569 27
7.570 38
7.570 15
7.571 23
7.571 31
7.572 19
7.573 24
7.573 25
7.574 26
7.574 25
7.575 42
7.576 27
7.576 21
7.577 19
7.577 25
7.578 21
7.578 24
7.579 22
7.580 23
7.580 31
7.581 27
7.581 18
7.582 20
7.583 33
7.583 19
7.584 29
7.584 27
7.585 23
7.586 34
7.586 27
7.587 15
7.587 20
7.588 12
7.589 14
7.589 18
7.590 32
7.590 15
7.591 26
7.592 33
7.592 31
7.593 24
7.593 15
7.594 27
7.595 23
7.595 28
7.596 21
7.596 24
7.597 27
7.598 14
7.598 24
7.599 19
7.599 24
7.600 24
7.601 22
7.601 16
7.602 17
7.602 29
7.603 20
7.604 20
7.604 23
7.605 31
7.605 35
7.606 24
7.607 20
7.607 22
7.608 25
7.608 18
7.609 32
7.609 25
7.610 18
7.611 20
7.611 18
7.612 18
7.612 26
7.613 26
7.614 17
7.614 27
7.615 16
7.615 18
7.616 21
7.617 24
7.617 16
7.618 28
7.618 25
7.619 17
7.620 27
7.620 20
7.621 18
7.621 26
7.622 22
7.623 21
7.623 28
7.624 32
7.624 21
7.625 31
7.626 26
7.626 17
7.627 18
7.627 26
7.628 20
7.629 27
7.629 30
7.630 20
7.630 19
7.631 22
7.632 25
7.632 23
7.633 26
7.633 19
7.634 21
7.635 24
7.635 20
7.636 21
7.636 21
7.637 14
7.638 20
7.638 13
7.639 20
7.639 27
7.640 25
7.641 17
7.641 33
7.642 22
7.642 26
7.643 17
7.644 24
7.644 22
7.645 30
7.645 20
7.646 23
7.647 25
7.647 17
7.648 22
7.648 20
7.649 18
7.650 20
7.650 30
7.651 24
7.651 25
7.652 20
7.653 27
7.653 30
7.654 34
7.654 19
7.655 28
7.656 20
7.656 22
7.657 24
7.657 29
7.658 24
7.659 25
7.659 19
7.660 26
7.660 24
7.661 22
7.662 33
7.662 16
7.663 30
7.663 26
7.664 27
7.664 35
7.665 21
7.666 13
7.666 23
7.667 25
7.667 17
7.668 26
7.669 27
7.669 12
7.670 32
7.670 28
7.671 22
7.672 31
7.672 39
7.673 31
7.673 32
7.674 13
7.675 26
7.675 23
7.676 23
7.676 20
7.677 28
7.678 14
7.678 21
7.679 27
7.679 21
7.680 22
7.681 26
7.681 25
7.682 18
7.682 28
7.683 27
7.684 35
7.684 25
7.685 29
7.685 23
7.686 41
7.687 30
7.687 31
7.688 25
7.688 18
7.689 13
7.690 22
7.690 19
7.691 15
7.691 38
7.692 20
7.693 21
7.693 31
7.694 24
7.694 19
7.695 22
7.696 26
7.696 21
7.697 23
7.697 26
7.698 17
7.699 22
7.699 13
7.700 27
7.700 19
7.701 21
7.702 22
7.702 33
7.703 26
7.703 24
7.704 26
7.705 23
7.705 21
7.706 38
7.706 17
7.707 18
7.708 41
7.708 24
7.709 15
7.710 29
7.710 25
7.711 29
7.711 22
7.712 21
7.713 22
7.713 30
7.714 27
7.714 28
7.715 29
7.716 23
7.716 16
7.717 27
7.717 20
7.718 16
7.719 39
7.719 26
7.720 13
7.720 38
7.721 28
7.722 25
7.722 21
7.723 23
7.723 24
7.724 34
7.725 24
7.725 24
7.726 32
7.726 21
7.727 22
7.728 18
7.728 22
7.729 26
7.729 30
7.730 21
7.731 21
7.731 22
7.732 27
7.732 24
7.733 17
7.734 36
7.734 13
7.735 28
7.735 30
7.736 13
7.737 32
7.737 24
7.738 20
7.738 18
7.739 21
7.740 23
7.740 22
7.741 20
7.741 19
7.742 21
7.743 15
7.743 29
7.744 32
7.744 29
7.745 14
7.746 30
7.746 24
7.747 15
7.747 23
7.748 27
7.749 15
7.749 16
7.750 16
7.750 22
7.751 9
7.752 26
7.752 21
7.753 28
7.753 21
7.754 16
7.755 16
7.755 19
7.756 23
7.756 25
7.757 20
7.758 18
7.758 25
7.759 31
7.759 12
7.760 31
7.761 23
7.761 20
7.762 30
7.762 27
7.763 19
7.764 21
7.764 24
7.765 14
7.766 24
7.766 24
7.767 23
7.767 15
7.768 28
7.769 21
7.769 19
7.770 20
7.770 20
7.771 30
7.772 28
7.772 21
7.773 28
7.773 27
7.774 26
7.775 27
7.775 19
7.776 17
7.776 35
7.777 17
7.778 25
7.778 32
7.779 19
7.779 14
7.780 18
7.781 18
7.781 18
7.782 26
7.782 22
7.783 25
7.784 21
7.784 21
7.785 13
7.785 24
7.786 18
7.787 14
7.787 30
7.788 18
7.788 20
7.789 29
7.790 21
7.790 19
7.791 35
7.791 26
7.792 14
7.793 23
7.793 34
7.794 25
7.794 26
7.795 23
7.796 20
7.796 28
7.797 18
7.798 12
7.798 32
7.799 18
7.799 16
7.800 24
7.801 16
7.801 12
7.802 22
7.802 8
7.803 27
7.804 27
7.804 23
7.805 24
7.805 31
7.806 26
7.807 28
7.807 21
7.808 26
7.808 22
7.809 26
7.810 19
7.810 28
7.811 25
7.811 16
7.812 17
7.813 24
7.813 19
7.814 21
7.814 28
7.815 24
7.816 23
7.816 17
7.817 24
7.817 18
7.818 24
7.819 34
7.819 19
7.820 22
7.821 30
7.821 15
7.822 22
7.822 20
7.823 17
7.824 33
7.824 20
7.825 17
7.825 30
7.826 25
7.827 19
7.827 27
7.828 26
7.828 22
7.829 23
7.830 25
7.830 30
7.831 17
7.831 22
7.832 16
7.833 21
7.833 21
7.834 17
7.834 16
7.835 26
7.836 22
7.836 25
7.837 16
7.837 12
7.838 29
7.839 17
7.839 21
7.840 23
7.841 19
7.841 16
7.842 25
7.842 22
7.843 20
7.844 21
7.844 21
7.845 19
7.845 23
7.846 18
7.847 23
7.847 20
7.848 13
7.848 14
7.849 17
7.850 17
7.850 13
7.851 26
7.851 31
7.852 16
7.853 29
7.853 20
7.854 24
7.854 20
7.855 16
7.856 16
7.856 18
7.857 26
7.858 26
7.858 29
7.859 16
7.859 14
7.860 24
7.861 29
7.861 15
7.862 16
7.862 29
7.863 15
7.864 28
7.864 18
7.865 18
7.865 26
7.866 24
7.867 15
7.867 17
7.868 22
7.868 22
7.869 22
7.870 32
7.870 23
7.871 34
7.871 21
7.872 24
7.873 11
7.873 15
7.874 24
7.875 21
7.875 20
7.876 24
7.876 31
7.877 19
7.878 17
7.878 24
7.879 24
7.879 14
7.880 34
7.881 28
7.881 16
7.882 30
7.882 32
7.883 16
7.884 26
7.884 14
7.885 17
7.885 12
7.886 19
7.887 20
7.887 22
7.888 26
7.889 23
7.889 19
7.890 21
7.890 24
7.891 29
7.892 35
7.892 17
7.893 27
7.893 16
7.894 20
7.895 24
7.895 21
7.896 24
7.896 26
7.897 24
7.898 22
7.898 15
7.899 27
7.899 21
7.900 25
7.901 22
7.901 17
7.902 23
7.903 31
7.903 28
7.904 21
7.904 14
7.905 22
7.906 21
7.906 30
7.907 26
7.907 34
7.908 23
7.909 31
7.909 18
7.910 26
7.910 27
7.911 24
7.912 17
7.912 18
7.913 34
7.913 23
7.914 26
7.915 21
7.915 19
7.916 18
7.917 34
7.917 20
7.918 11
7.918 23
7.919 20
7.920 26
7.920 26
7.921 17
7.921 28
7.922 20
7.923 20
7.923 15
7.924 30
7.924 16
7.925 14
7.926 22
7.926 25
7.927 21
7.927 19
7.928 23
7.929 14
7.929 28
7.930 29
7.931 21
7.931 16
7.932 28
7.932 18
7.933 27
7.934 27
7.934 17
7.935 22
7.935 27
7.936 14
7.937 28
7.937 16
7.938 24
7.938 20
7.939 27
7.940 22
7.940 19
7.941 13
7.942 16
7.942 26
7.943 14
7.943 20
7.944 21
7.945 17
7.945 23
7.946 21
7.946 17
7.947 19
7.948 22
7.948 26
7.949 14
7.949 31
7.950 26
7.951 20
7.951 17
7.952 33
7.953 15
7.953 29
7.954 26
7.954 29
7.955 24
7.956 18
7.956 20
7.957 26
7.957 24
7.958 18
7.959 17
7.959 22
7.960 22
7.960 24
7.961 16
7.962 17
7.962 25
7.963 26
7.964 22
7.964 27
7.965 25
7.965 20
7.966 18
7.967 39
7.967 17
7.968 25
7.968 19
7.969 16
7.970 22
7.970 27
7.971 16
7.971 25
7.972 22
7.973 22
7.973 24
7.974 24
7.975 28
7.975 28
7.976 31
7.976 17
7.977 27
7.978 22
7.978 17
7.979 20
7.979 17
7.980 20
7.981 14
7.981 22
7.982 23
7.983 27
7.983 23
7.984 17
7.984 31
7.985 23
7.986 21
7.986 21
7.987 27
7.987 18
7.988 16
7.989 29
7.989 23
7.990 38
7.990 20
7.991 27
7.992 28
7.992 19
7.993 22
7.994 32
7.994 28
7.995 10
7.995 27
7.996 22
7.997 28
7.997 23
7.998 23
7.998 23
7.999 37
8.000 15
8.000 18
8.001 24
8.001 32
8.002 14
8.003 18
8.003 30
8.004 15
8.005 22
8.005 23
8.006 17
8.006 18
8.007 18
8.008 15
8.008 24
8.009 20
8.009 22
8.010 26
8.011 17
8.011 26
8.012 32
8.013 22
8.013 23
8.014 19
8.014 36
8.015 24
8.016 33
8.016 16
8.017 14
8.017 25
8.018 30
8.019 23
8.019 21
8.020 24
8.021 16
8.021 27
8.022 20
8.022 25
8.023 17
8.024 28
8.024 21
8.025 18
8.025 16
8.026 24
8.027 24
8.027 19
8.028 24
8.029 31
8.029 22
8.030 26
8.030 25
8.031 30
8.032 21
8.032 30
8.033 26
8.033 12
8.034 31
8.035 20
8.035 22
8.036 26
8.036 19
8.037 20
8.038 22
8.038 28
8.039 15
8.040 20
8.040 20
8.041 15
8.041 26
8.042 20
8.043 16
8.043 28
8.044 26
8.044 21
8.045 24
8.046 31
8.046 24
8.047 26
8.048 25
8.048 21
8.049 30
8.049 16
8.050 22
8.051 22
8.051 15
8.052 15
8.052 23
8.053 21
8.054 18
8.054 21
8.055 21
8.056 22
8.056 17
8.057 18
8.057 26
8.058 26
8.059 23
8.059 22
8.060 26
8.060 17
8.061 17
8.062 26
8.062 27
8.063 20
8.064 16
8.064 24
8.065 26
8.065 23
8.066 27
8.067 13
8.067 32
8.068 20
8.068 24
8.069 27
8.070 13
8.070 12
8.071 22
8.072 16
8.072 19
8.073 23
8.073 26
8.074 21
8.075 15
8.075 31
8.076 15
8.076 21
8.077 13
8.078 15
8.078 25
8.079 28
8.080 18
8.080 20
8.081 28
8.081 22
8.082 26
8.083 15
8.083 18
8.084 29
8.085 23
8.085 22
8.086 25
8.086 19
8.087 19
8.088 32
8.088 17
8.089 26
8.089 31
8.090 29
8.091 14
8.091 18
8.092 25
8.093 24
8.093 28
8.094 19
8.094 17
8.095 30
8.096 44
8.096 21
8.097 30
8.097 23
8.098 28
8.099 24
8.099 30
8.100 21
8.101 19
8.101 19
8.102 23
8.102 22
8.103 24
8.104 17
8.104 17
8.105 21
8.105 24
8.106 23
8.107 21
8.107 22
8.108 33
8.109 26
8.109 12
8.110 20
8.110 20
8.111 18
8.112 23
8.112 13
8.113 24
8.114 26
8.114 25
8.115 15
8.115 23
8.116 24
8.117 16
8.117 19
8.118 22
8.118 14
8.119 20
8.120 20
8.120 22
8.121 18
8.122 27
8.122 16
8.123 21
8.123 24
8.124 16
8.125 21
8.125 28
8.126 16
8.126 23
8.127 25
8.128 13
8.128 31
8.129 27
8.130 16
8.130 23
8.131 19
8.131 24
8.132 28
8.133 16
8.133 17
8.134 28
8.135 31
8.135 23
8.136 22
8.136 20
8.137 14
8.138 22
8.138 18
8.139 16
8.139 33
8.140 14
8.141 20
8.141 26
8.142 25
8.143 22
8.143 27
8.144 18
8.144 23
8.145 21
8.146 17
8.146 22
8.147 23
8.148 17
8.148 23
8.149 18
8.149 31
8.150 18
8.151 22
8.151 26
8.152 12
8.152 26
8.153 30
8.154 20
8.154 27
8.155 24
8.156 19
8.156 31
8.157 34
8.157 19
8.158 23
8.159 14
8.159 23
8.160 22
8.161 23
8.161 16
8.162 31
8.162 28
8.163 25
8.164 29
8.164 20
8.165 28
8.165 32
8.166 31
8.167 25
8.167 22
8.168 20
8.169 21
8.169 25
8.170 20
8.170 22
8.171 25
8.172 22
8.172 14
8.173 23
8.174 24
8.174 19
8.175 31
8.175 12
8.176 18
8.177 20
8.177 30
8.178 22
8.179 30
8.179 27
8.180 30
8.180 36
8.181 25
8.182 25
8.182 28
8.183 21
8.183 14
8.184 16
8.185 23
8.185 15
8.186 32
8.187 20
8.187 15
8.188 16
8.188 28
8.189 24
8.190 18
8.190 25
8.191 13
8.192 30
8.192 20
8.193 19
8.193 27
8.194 30
8.195 27
8.195 23
8.196 26
8.197 14
8.197 18
8.198 22
8.198 21
8.199 24
8.200 22
8.200 16
8.201 17
8.201 25
8.202 22
8.203 23
8.203 20
8.204 11
8.205 27
8.205 20
8.206 22
8.206 23
8.207 20
8.208 27
8.208 25
8.209 22
8.210 22
8.210 28
8.211 24
8.211 12
8.212 29
8.213 19
8.213 26
8.214 22
8.215 25
8.215 23
8.216 26
8.216 28
8.217 16
8.218 22
8.218 31
8.219 22
8.219 14
8.220 27
8.221 12
8.221 19
8.222 24
8.223 18
8.223 40
8.224 25
8.224 17
8.225 32
8.226 16
8.226 21
8.227 21
8.228 24
8.228 27
8.229 26
8.229 14
8.230 22
8.231 20
8.231 31
8.232 23
8.233 25
8.233 22
8.234 24
8.234 31
8.235 19
8.236 25
8.236 31
8.237 25
8.238 25
8.238 19
8.239 25
8.239 21
8.240 28
8.241 24
8.241 23
8.242 22
8.243 25
8.243 23
8.244 17
8.244 22
8.245 17
8.246 22
8.246 17
8.247 12
8.248 20
8.248 25
8.249 22
8.249 23
8.250 27
8.251 14
8.251 30
8.252 31
8.253 22
8.253 29
8.254 14
8.254 21
8.255 31
8.256 23
8.256 33
8.257 21
8.257 28
8.258 23
8.259 28
8.259 18
8.260 23
8.261 22
8.261 23
8.262 19
8.262 29
8.263 27
8.264 20
8.264 22
8.265 30
8.266 27
8.266 18
8.267 25
8.267 24
8.268 26
8.269 22
8.269 21
8.270 20
8.271 18
8.271 25
8.272 29
8.272 17
8.273 14
8.274 25
8.274 25
8.275 15
8.276 17
8.276 28
8.277 21
8.277 21
8.278 28
8.279 24
8.279 13
8.280 17
8.281 17
8.281 18
8.282 28
8.282 17
8.283 24
8.284 16
8.284 19
8.285 20
8.286 22
8.286 18
8.287 22
8.287 30
8.288 16
8.289 21
8.289 29
8.290 24
8.291 26
8.291 25
8.292 19
8.292 23
8.293 31
8.294 22
8.294 31
8.295 24
8.296 18
8.296 20
8.297 22
8.297 20
8.298 23
8.299 18
8.299 14
8.300 25
8.301 16
8.301 24
8.302 21
8.302 16
8.303 19
8.304 21
8.304 16
8.305 15
8.306 24
8.306 28
8.307 11
8.307 26
8.308 24
8.309 28
8.309 13
8.310 24
8.311 20
8.311 24
8.312 14
8.312 22
8.313 16
8.314 25
8.314 25
8.315 27
8.316 27
8.316 18
8.317 29
8.317 23
8.318 22
8.319 19
8.319 24
8.320 20
8.321 25
8.321 25
8.322 25
8.322 24
8.323 22
8.324 16
8.324 27
8.325 20
8.326 20
8.326 21
8.327 27
8.327 21
8.328 22
8.329 11
8.329 21
8.330 23
8.331 25
8.331 30
8.332 21
8.332 27
8.333 17
8.334 31
8.334 17
8.335 16
8.336 21
8.336 19
8.337 23
8.338 27
8.338 17
8.339 16
8.339 24
8.340 25
8.341 18
8.341 10
8.342 25
8.343 19
8.343 20
8.344 30
8.344 26
8.345 28
8.346 25
8.346 26
8.347 24
8.348 20
8.348 17
8.349 29
8.349 23
8.350 13
8.351 29
8.351 18
8.352 13
8.353 23
8.353 24
8.354 26
8.354 35
8.355 23
8.356 22
8.356 27
8.357 27
8.358 15
8.358 16
8.359 20
8.359 23
8.360 22
8.361 21
8.361 17
8.362 21
8.363 26
8.363 22
8.364 23
8.364 17
8.365 13
8.366 25
8.366 24
8.367 17
8.368 25
8.368 25
8.369 13
8.370 21
8.370 21
8.371 20
8.371 20
8.372 28
8.373 21
8.373 14
8.374 38
8.375 12
8.375 27
8.376 25
8.376 15
8.377 19
8.378 26
8.378 21
8.379 30
8.380 21
8.380 17
8.381 19
8.381 27
8.382 23
8.383 21
8.383 23
8.384 15
8.385 22
8.385 29
8.386 19
8.386 27
8.387 21
8.388 30
8.388 31
8.389 34
8.390 20
8.390 24
8.391 28
8.392 21
8.392 23
8.393 21
8.393 29
8.394 20
8.395 17
8.395 19
8.396 18
8.397 23
8.397 19
8.398 19
8.398 29
8.399 18
8.400 35
8.400 17
8.401 16
8.402 24
8.402 26
8.403 23
8.403 29
8.404 23
8.405 16
8.405 20
8.406 24
8.407 15
8.407 28
8.408 20
8.408 24
8.409 14
8.410 24
8.410 24
8.411 22
8.412 30
8.412 16
8.413 29
8.414 29
8.414 20
8.415 35
8.415 21
8.416 22
8.417 28
8.417 27
8.418 20
8.419 32
8.419 24
8.420 26
8.420 15
8.421 30
8.422 16
8.422 24
8.423 30
8.424 24
8.424 21
8.425 27
8.426 20
8.426 23
8.427 22
8.427 32
8.428 21
8.429 23
8.429 16
8.430 25
8.431 23
8.431 10
8.432 20
8.432 27
8.433 13
8.434 19
8.434 25
8.435 14
8.436 26
8.436 24
8.437 18
8.437 17
8.438 28
8.439 20
8.439 28
8.440 15
8.441 21
8.441 20
8.442 20
8.443 15
8.443 29
8.444 21
8.444 21
8.445 25
8.446 25
8.446 21
8.447 26
8.448 15
8.448 16
8.449 27
8.449 36
8.450 22
8.451 26
8.451 20
8.452 14
8.453 26
8.453 27
8.454 25
8.455 18
8.455 31
8.456 11
8.456 23
8.457 18
8.458 18
8.458 23
8.459 25
8.460 19
8.460 20
8.461 20
8.461 22
8.462 29
8.463 37
8.463 15
8.464 25
8.465 23
8.465 29
8.466 28
8.467 22
8.467 13
8.468 22
8.468 20
8.469 23
8.470 18
8.470 26
8.471 24
8.472 31
8.472 19
8.473 26
8.473 39
8.474 20
8.475 9
8.475 24
8.476 15
8.477 14
8.477 24
8.478 14
8.479 24
8.479 18
8.480 26
8.480 17
8.481 29
8.482 22
8.482 13
8.483 23
8.484 24
8.484 18
8.485 22
8.485 29
8.486 26
8.487 28
8.487 25
8.488 31
8.489 11
8.489 20
8.490 21
8.491 27
8.491 25
8.492 15
8.492 17
8.493 30
8.494 16
8.494 25
8.495 25
8.496 21
8.496 27
8.497 27
8.498 25
8.498 30
8.499 16
8.499 22
8.500 20
8.501 26
8.501 16
8.502 22
8.503 17
8.503 23
8.504 24
8.504 17
8.505 19
8.506 26
8.506 26
8.507 23
8.508 40
8.508 23
8.509 20
8.510 28
8.510 22
8.511 22
8.511 22
8.512 17
8.513 14
8.513 25
8.514 18
8.515 25
8.515 25
8.516 34
8.517 17
8.517 20
8.518 17
8.518 21
8.519 31
8.520 19
8.520 22
8.521 21
8.522 23
8.522 22
8.523 31
8.524 14
8.524 20
8.525 30
8.525 22
8.526 27
8.527 21
8.527 33
8.528 23
8.529 24
8.529 28
8.530 19
8.530 24
8.531 30
8.532 21
8.532 20
8.533 30
8.534 23
8.534 25
8.535 25
8.536 23
8.536 26
8.537 25
8.537 15
8.538 29
8.539 16
8.539 15
8.540 25
8.541 14
8.541 20
8.542 28
8.543 33
8.543 15
8.544 28
8.544 21
8.545 16
8.546 24
8.546 17
8.547 22
8.548 24
8.548 28
8.549 26
8.550 24
8.550 25
8.551 17
8.551 23
8.552 21
8.553 14
8.553 23
8.554 22
8.555 24
8.555 24
8.556 35
8.557 14
8.557 25
8.558 26
8.558 15
8.559 28
8.560 25
8.560 24
8.561 32
8.562 19
8.562 22
8.563 26
8.564 29
8.564 22
8.565 28
8.565 28
8.566 27
8.567 25
8.567 26
8.568 13
8.569 25
8.569 27
8.570 32
8.571 28
8.571 22
8.572 32
8.572 33
8.573 24
8.574 18
8.574 26
8.575 30
8.576 19
8.576 22
8.577 8
8.578 27
8.578 19
8.579 21
8.579 19
8.580 25
8.581 20
8.581 17
8.582 22
8.583 27
8.583 20
8.584 24
8.585 24
8.585 14
8.586 28
8.586 17
8.587 17
8.588 24
8.588 16
8.589 24
8.590 30
8.590 24
8.591 22
8.592 26
8.592 26
8.593 17
8.593 22
8.594 25
8.595 26
8.595 30
8.596 26
8.597 17
8.597 34
8.598 28
8.599 25
8.599 38
8.600 23
8.600 21
8.601 34
8.602 18
8.602 21
8.603 23
8.604 25
8.604 19
8.605 22
8.606 28
8.606 16
8.607 18
8.607 15
8.608 29
8.609 27
8.609 16
8.610 32
8.611 31
8.611 32
8.612 12
8.613 31
8.613 25
8.614 14
8.614 21
8.615 23
8.616 21
8.616 33
8.617 35
8.618 28
8.618 23
8.619 23
8.620 17
8.620 35
8.621 30
8.621 29
8.622 24
8.623 31
8.623 13
8.624 30
8.625 19
8.625 18
8.626 19
8.627 29
8.627 18
8.628 26
8.628 15
8.629 15
8.630 24
8.630 28
8.631 22
8.632 26
8.632 16
8.633 15
8.634 24
8.634 28
8.635 9
8.636 25
8.636 23
8.637 11
8.637 31
8.638 25
8.639 30
8.639 31
8.640 26
8.641 21
8.641 30
8.642 21
8.643 14
8.643 33
8.644 28
8.644 29
8.645 28
8.646 25
8.646 13
8.647 26
8.648 26
8.648 21
8.649 19
8.650 18
8.650 14
8.651 24
8.651 20
8.652 20
8.653 26
8.653 27
8.654 10
8.655 21
8.655 20
8.656 16
8.657 21
8.657 27
8.658 16
8.659 40
8.659 18
8.660 18
8.660 17
8.661 25
8.662 20
8.662 25
8.663 20
8.664 16
8.664 26
8.665 19
8.666 16
8.666 23
8.667 29
8.667 22
8.668 29
8.669 19
8.669 14
8.670 29
8.671 14
8.671 19
8.672 26
8.673 23
8.673 22
8.674 22
8.675 34
8.675 22
8.676 20
8.676 26
8.677 16
8.678 19
8.678 26
8.679 14
8.680 22
8.680 15
8.681 25
8.682 21
8.682 20
8.683 22
8.683 22
8.684 20
8.685 18
8.685 22
8.686 19
8.687 10
8.687 23
8.688 21
8.689 14
8.689 31
8.690 29
8.691 15
8.691 32
8.692 18
8.692 10
8.693 29
8.694 30
8.694 13
8.695 25
8.696 23
8.696 13
8.697 18
8.698 28
8.698 19
8.699 27
8.700 22
8.700 26
8.701 19
8.701 25
8.702 21
8.703 36
8.703 23
8.704 27
8.705 37
8.705 14
8.706 16
8.707 29
8.707 20
8.708 19
8.708 28
8.709 35
8.710 15
8.710 27
8.711 34
8.712 30
8.712 17
8.713 29
8.714 19
8.714 22
8.715 20
8.716 13
8.716 30
8.717 26
8.717 25
8.718 26
8.719 25
8.719 17
8.720 27
8.721 35
8.721 15
8.722 20
8.723 27
8.723 25
8.724 25
8.725 20
8.725 23
8.726 24
8.726 27
8.727 19
8.728 22
8.728 34
8.729 10
8.730 22
8.730 21
8.731 15
8.732 26
8.732 21
8.733 17
8.734 23
8.734 24
8.735 15
8.735 26
8.736 24
8.737 22
8.737 29
8.738 25
8.739 32
8.739 20
8.740 24
8.741 12
8.741 23
8.742 16
8.743 22
8.743 37
8.744 19
8.744 15
8.745 26
8.746 26
8.746 25
8.747 29
8.748 14
8.748 22
8.749 26
8.750 26
8.750 16
8.751 18
8.752 21
8.752 24
8.753 32
8.753 16
8.754 21
8.755 21
8.755 21
8.756 16
8.757 21
8.757 24
8.758 23
8.759 21
8.759 18
8.760 12
8.761 19
8.761 25
8.762 22
8.762 19
8.763 14
8.764 17
8.764 30
8.765 23
8.766 12
8.766 37
8.767 39
8.768 26
8.768 30
8.769 22
8.770 25
8.770 23
8.771 20
8.771 27
8.772 21
8.773 17
8.773 19
8.774 19
8.775 27
8.775 16
8.776 28
8.777 16
8.777 12
8.778 29
8.779 19
8.779 21
8.780 28
8.780 24
8.781 13
8.782 23
8.782 10
8.783 21
8.784 20
8.784 28
8.785 10
8.786 25
8.786 17
8.787 25
8.788 26
8.788 33
8.789 16
8.790 24
8.790 18
8.791 16
8.791 25
8.792 24
8.793 21
8.793 30
8.794 26
8.795 18
8.795 35
8.796 23
8.797 17
8.797 29
8.798 22
8.799 15
8.799 18
8.800 26
8.800 24
8.801 44
8.802 22
8.802 23
8.803 32
8.804 22
8.804 24
8.805 24
8.806 22
8.806 23
8.807 24
8.808 25
8.808 17
8.809 28
8.810 16
8.810 20
8.811 17
8.811 26
8.812 21
8.813 25
8.813 26
8.814 12
8.815 26
8.815 18
8.816 15
8.817 27
8.817 28
8.818 20
8.819 19
8.819 14
8.820 29
8.820 13
8.821 24
8.822 18
8.822 22
8.823 26
8.824 24
8.824 24
8.825 23
8.826 23
8.826 27
8.827 25
8.828 16
8.828 30
8.829 31
8.830 25
8.830 27
8.831 18
8.831 20
8.832 25
8.833 19
8.833 10
8.834 30
8.835 15
8.835 18
8.836 27
8.837 29
8.837 31
8.838 15
8.839 24
8.839 24
8.840 29
8.841 30
8.841 23
8.842 28
8.842 27
8.843 31
8.844 23
8.844 14
8.845 23
8.846 30
8.846 12
8.847 14
8.848 28
8.848 29
8.849 17
8.850 19
8.850 33
8.851 21
8.852 19
8.852 19
8.853 13
8.853 20
8.854 22
8.855 18
8.855 27
8.856 19
8.857 27
8.857 17
8.858 29
8.859 28
8.859 19
8.860 22
8.861 22
8.861 24
8.862 17
8.863 26
8.863 20
8.864 17
8.864 31
8.865 26
8.866 20
8.866 17
8.867 15
8.868 23
8.868 21
8.869 26
8.870 26
8.870 14
8.871 20
8.872 15
8.872 23
8.873 18
8.874 27
8.874 19
8.875 30
8.875 26
8.876 28
8.877 24
8.877 21
8.878 12
8.879 33
8.879 14
8.880 18
8.881 23
8.881 28
8.882 15
8.883 19
8.883 21
8.884 17
8.885 21
8.885 31
8.886 18
8.886 26
8.887 20
8.888 21
8.888 17
8.889 29
8.890 13
8.890 23
8.891 15
8.892 15
8.892 24
8.893 27
8.894 28
8.894 18
8.895 26
8.896 18
8.896 26
8.897 20
8.898 16
8.898 16
8.899 25
8.899 18
8.900 26
8.901 27
8.901 28
8.902 25
8.903 14
8.903 14
8.904 19
8.905 12
8.905 12
8.906 26
8.907 14
8.907 14
8.908 21
8.909 24
8.909 15
8.910 24
8.911 23
8.911 25
8.912 23
8.912 20
8.913 14
8.914 30
8.914 18
8.915 16
8.916 31
8.916 20
8.917 15
8.918 37
8.918 24
8.919 15
8.920 29
8.920 28
8.921 16
8.922 22
8.922 16
8.923 16
8.923 11
8.924 17
8.925 18
8.925 22
8.926 29
8.927 20
8.927 16
8.928 24
8.929 18
8.929 19
8.930 31
8.931 22
8.931 26
8.932 20
8.933 24
8.933 28
8.934 26
8.935 18
8.935 22
8.936 23
8.937 14
8.937 23
8.938 20
8.938 16
8.939 25
8.940 23
8.940 13
8.941 19
8.942 21
8.942 22
8.943 29
8.944 25
8.944 30
8.945 24
8.946 25
8.946 14
8.947 29
8.948 22
8.948 21
8.949 20
8.950 23
8.950 26
8.951 24
8.951 25
8.952 22
8.953 29
8.953 23
8.954 19
8.955 23
8.955 17
8.956 13
8.957 18
8.957 20
8.958 18
8.959 25
8.959 20
8.960 20
8.961 34
8.961 23
8.962 17
8.963 21
8.963 23
8.964 23
8.964 14
8.965 20
8.966 16
8.966 31
8.967 31
8.968 23
8.968 26
8.969 26
8.970 26
8.970 27
8.971 37
8.972 22
8.972 20
8.973 15
8.974 15
8.974 25
8.975 26
8.976 23
8.976 31
8.977 30
8.978 24
8.978 20
8.979 29
8.979 22
8.980 27
8.981 18
8.981 17
8.982 18
8.983 30
8.983 26
8.984 23
8.985 22
8.985 18
8.986 31
8.987 15
8.987 20
8.988 30
8.989 25
8.989 22
8.990 23
8.991 25
8.991 14
8.992 17
8.993 19
8.993 14
8.994 27
8.994 30
8.995 22
8.996 19
8.996 14
8.997 23
8.998 26
8.998 27
8.999 19
9.000 36
9.000 25
9.001 19
9.002 27
9.002 22
9.003 20
9.004 23
9.004 21
9.005 18
9.006 29
9.006 28
9.007 24
9.008 18
9.008 21
9.009 16
9.010 39
9.010 24
9.011 22
9.011 26
9.012 26
9.013 20
9.013 26
9.014 22
9.015 28
9.015 32
9.016 32
9.017 29
9.017 35
9.018 19
9.019 30
9.019 21
9.020 17
9.021 23
9.021 11
9.022 22
9.023 24
9.023 28
9.024 19
9.025 20
9.025 17
9.026 23
9.026 13
9.027 16
9.028 21
9.028 17
9.029 27
9.030 29
9.030 10
9.031 30
9.032 22
9.032 20
9.033 24
9.034 17
9.034 17
9.035 34
9.036 24
9.036 28
9.037 22
9.038 26
9.038 25
9.039 29
9.040 29
9.040 14
9.041 27
9.042 34
9.042 13
9.043 27
9.044 24
9.044 26
9.045 24
9.045 28
9.046 20
9.047 23
9.047 23
9.048 20
9.049 32
9.049 24
9.050 30
9.051 21
9.051 23
9.052 20
9.053 18
9.053 19
9.054 16
9.055 27
9.055 26
9.056 17
9.057 24
9.057 21
9.058 21
9.059 27
9.059 23
9.060 27
9.061 20
9.061 24
9.062 17
9.062 24
9.063 19
9.064 23
9.064 27
9.065 20
9.066 10
9.066 27
9.067 26
9.068 16
9.068 25
9.069 25
9.070 17
9.070 19
9.071 31
9.072 22
9.072 21
9.073 19
9.074 23
9.074 27
9.075 19
9.076 22
9.076 25
9.077 23
9.078 13
9.078 15
9.079 25
9.080 21
9.080 23
9.081 30
9.082 15
9.082 18
9.083 21
9.083 23
9.084 20
9.085 17
9.085 14
9.086 19
9.087 31
9.087 14
9.088 23
9.089 18
9.089 12
9.090 26
9.091 21
9.091 18
9.092 29
9.093 23
9.093 23
9.094 16
9.095 37
9.095 12
9.096 27
9.097 28
9.097 19
9.098 22
9.099 18
9.099 11
9.100 24
9.101 19
9.101 15
9.102 38
9.103 22
9.103 16
9.104 26
9.104 24
9.105 19
9.106 20
9.106 24
9.107 18
9.108 24
9.108 25
9.109 11
9.110 25
9.110 29
9.111 21
9.112 22
9.112 27
9.113 19
9.114 24
9.114 20
9.115 19
9.116 29
9.116 28
9.117 13
9.118 31
9.118 25
9.119 17
9.120 15
9.120 20
9.121 10
9.122 20
9.122 30
9.123 19
9.124 26
9.124 21
9.125 24
9.126 23
9.126 14
9.127 18
9.127 25
9.128 30
9.129 22
9.129 21
9.130 26
9.131 19
9.131 22
9.132 27
9.133 23
9.133 22
9.134 30
9.135 21
9.135 21
9.136 31
9.137 15
9.137 30
9.138 26
9.139 20
9.139 22
9.140 17
9.141 22
9.141 26
9.142 14
9.143 18
9.143 30
9.144 32
9.145 14
9.145 24
9.146 24
9.147 16
9.147 21
9.148 28
9.149 20
9.149 31
9.150 20
9.151 16
9.151 20
9.152 26
9.153 17
9.153 27
9.154 11
9.154 21
9.155 22
9.156 22
9.156 19
9.157 24
9.158 32
9.158 18
9.159 23
9.160 18
9.160 35
9.161 24
9.162 27
9.162 21
9.163 25
9.164 20
9.164 14
9.165 17
9.166 23
9.166 23
9.167 28
9.168 19
9.168 19
9.169 24
9.170 26
9.170 24
9.171 17
9.172 20
9.172 16
9.173 17
9.174 22
9.174 13
9.175 36
9.176 27
9.176 21
9.177 20
9.178 22
9.178 20
9.179 27
9.180 17
9.180 22
9.181 34
9.182 19
9.182 17
9.183 23
9.183 36
9.184 19
9.185 28
9.185 23
9.186 24
9.187 27
9.187 26
9.188 17
9.189 22
9.189 36
9.190 8
9.191 17
9.191 27
9.192 13
9.193 22
9.193 16
9.194 23
9.195 31
9.195 14
9.196 22
9.197 19
9.197 19
9.198 28
9.199 20
9.199 15
9.200 17
9.201 24
9.201 26
9.202 18
9.203 23
9.203 30
9.204 13
9.205 28
9.205 19
9.206 28
9.207 23
9.207 24
9.208 21
9.209 31
9.209 14
9.210 19
9.211 29
9.211 26
9.212 19
9.213 34
9.213 18
9.214 14
9.215 26
9.215 21
9.216 14
9.217 19
9.217 24
9.218 17
9.219 22
9.219 24
9.220 20
9.220 30
9.221 28
9.222 23
9.222 21
9.223 22
9.224 23
9.224 24
9.225 11
9.226 21
9.226 15
9.227 15
9.228 21
9.228 27
9.229 21
9.230 23
9.230 23
9.231 28
9.232 16
9.232 19
9.233 25
9.234 13
9.234 21
9.235 28
9.236 22
9.236 20
9.237 25
9.238 19
9.238 23
9.239 28
9.240 23
9.240 18
9.241 18
9.242 18
9.242 25
9.243 22
9.244 21
9.244 34
9.245 20
9.246 33
9.246 25
9.247 19
9.248 31
9.248 20
9.249 17
9.250 18
9.250 26
9.251 28
9.252 10
9.252 28
9.253 21
9.254 26
9.254 15
9.255 16
9.256 26
9.256 33
9.257 24
9.258 16
9.258 21
9.259 24
9.260 18
9.260 22
9.261 19
9.262 21
9.262 23
9.263 29
9.264 35
9.264 25
9.265 26
9.266 22
9.266 28
9.267 17
9.268 15
9.268 21
9.269 30
9.269 21
9.270 27
9.271 18
9.271 21
9.272 28
9.273 27
9.273 12
9.274 28
9.275 16
9.275 15
9.276 30
9.277 17
9.277 30
9.278 33
9.279 24
9.279 19
9.280 19
9.281 16
9.281 36
9.282 22
9.283 25
9.283 20
9.284 20
9.285 24
9.285 20
9.286 17
9.287 22
9.287 17
9.288 20
9.289 16
9.289 15
9.290 31
9.291 23
9.291 20
9.292 29
9.293 18
9.293 17
9.294 31
9.295 21
9.295 24
9.296 22
9.297 16
9.297 18
9.298 26
9.299 30
9.299 14
9.300 32
9.301 32
9.301 18
9.302 31
9.303 24
9.303 27
9.304 35
9.305 31
9.305 22
9.306 31
9.307 27
9.307 30
9.308 26
9.309 26
9.309 12
9.310 26
9.311 31
9.311 36
9.312 27
9.313 37
9.313 21
9.314 23
9.315 30
9.315 10
9.316 25
9.317 21
9.317 16
9.318 26
9.319 19
9.319 14
9.320 20
9.321 14
9.321 24
9.322 29
9.323 26
9.323 17
9.324 31
9.325 22
9.325 16
9.326 23
9.327 18
9.327 23
9.328 27
9.329 25
9.329 26
9.330 32
9.331 30
9.331 15
9.332 24
9.333 20
9.333 20
9.334 24
9.335 31
9.335 24
9.336 18
9.337 17
9.337 23
9.338 23
9.339 27
9.339 16
9.340 20
9.341 32
9.341 28
9.342 26
9.343 22
9.343 20
9.344 28
9.345 23
9.345 18
9.346 39
9.347 24
9.347 14
9.348 19
9.349 16
9.349 21
9.350 29
9.351 29
9.351 14
9.352 30
9.353 23
9.353 26
9.354 17
9.355 21
9.355 17
9.356 26
9.357 20
9.357 20
9.358 22
9.359 17
9.359 18
9.360 36
9.361 21
9.361 31
9.362 22
9.363 29
9.363 24
9.364 27
9.365 23
9.365 26
9.366 21
9.367 29
9.367 19
9.368 27
9.369 20
9.369 22
9.370 17
9.371 26
9.371 22
9.372 20
9.373 24
9.373 21
9.374 30
9.375 31
9.375 19
9.376 21
9.377 25
9.377 15
9.378 22
9.379 27
9.379 25
9.380 19
9.381 21
9.381 29
9.382 31
9.383 16
9.383 17
9.384 20
9.385 24
9.385 23
9.386 23
9.387 37
9.387 27
9.388 28
9.389 24
9.389 16
9.390 27
9.391 20
9.391 18
9.392 39
9.393 23
9.393 17
9.394 23
9.395 20
9.395 26
9.396 20
9.397 24
9.397 19
9.398 21
9.399 26
9.399 20
9.400 24
9.401 22
9.401 14
9.402 27
9.403 23
9.403 18
9.404 25
9.405 26
9.405 16
9.406 36
9.407 20
9.407 18
9.408 28
9.409 26
9.409 14
9.410 23
9.411 13
9.411 24
9.412 31
9.413 22
9.413 25
9.414 26
9.415 22
9.415 26
9.416 28
9.417 23
9.417 25
9.418 20
9.419 24
9.419 20
9.420 30
9.421 21
9.421 22
9.422 24
9.423 31
9.423 14
9.424 14
9.425 17
9.425 27
9.426 18
9.427 29
9.427 19
9.428 21
9.429 23
9.429 23
9.430 22
9.431 23
9.431 26
9.432 25
9.433 21
9.433 17
9.434 32
9.435 19
9.435 19
9.436 26
9.437 22
9.437 13
9.438 30
9.439 31
9.439 13
9.440 17
9.441 25
9.441 12
9.442 26
9.443 21
9.443 15
9.444 25
9.445 22
9.445 24
9.446 19
9.447 18
9.447 25
9.448 23
9.449 23
9.449 23
9.450 21
9.451 19
9.451 12
9.452 31
9.453 24
9.453 20
9.454 26
9.455 17
9.455 19
9.456 30
9.457 24
9.458 19
9.458 28
9.459 20
9.460 19
9.460 26
9.461 19
9.462 21
9.462 21
9.463 22
9.464 23
9.464 27
9.465 31
9.466 17
9.466 27
9.467 16
9.468 21
9.468 32
9.469 14
9.470 15
9.470 26
9.471 33
9.472 15
9.472 23
9.473 20
9.474 12
9.474 25
9.475 17
9.476 18
9.476 21
9.477 19
9.478 22
9.478 20
9.479 25
9.480 9
9.480 26
9.481 24
9.482 18
9.482 21
9.483 15
9.484 20
9.484 18
9.485 22
9.486 16
9.486 22
9.487 28
9.488 18
9.488 21
9.489 24
9.490 14
9.490 23
9.491 19
9.492 19
9.492 19
9.493 26
9.494 20
9.494 21
9.495 22
9.496 11
9.496 28
9.497 31
9.498 17
9.498 23
9.499 25
9.500 22
9.500 28
9.501 31
9.502 24
9.502 22
9.503 27
9.504 17
9.504 27
9.505 22
9.506 16
9.507 28
9.507 31
9.508 20
9.509 20
9.509 32
9.510 20
9.511 26
9.511 28
9.512 20
9.513 24
9.513 16
9.514 25
9.515 18
9.515 25
9.516 15
9.517 17
9.517 22
9.518 18
9.519 28
9.519 23
9.520 21
9.521 23
9.521 19
9.522 18
9.523 13
9.523 23
9.524 15
9.525 24
9.525 30
9.526 19
9.527 22
9.527 28
9.528 16
9.529 32
9.529 17
9.530 26
9.531 17
9.531 24
9.532 19
9.533 20
9.533 17
9.534 23
9.535 30
9.535 25
9.536 18
9.537 39
9.537 11
9.538 21
9.539 31
9.539 18
9.540 15
9.541 24
9.541 23
9.542 14
9.543 21
9.544 22
9.544 23
9.545 24
9.546 26
9.546 14
9.547 17
9.548 18
9.548 20
9.549 16
9.550 17
9.550 19
9.551 29
9.552 26
9.552 15
9.553 30
9.554 23
9.554 17
9.555 29
9.556 19
9.556 25
9.557 13
9.558 22
9.558 16
9.559 29
9.560 21
9.560 16
9.561 20
9.562 22
9.562 15
9.563 31
9.564 23
9.564 19
9.565 16
9.566 18
9.566 19
9.567 27
9.568 14
9.568 16
9.569 19
9.570 18
9.570 18
9.571 22
9.572 22
9.572 21
9.573 20
9.574 28
9.575 21
9.575 19
9.576 19
9.577 16
9.577 26
9.578 22
9.579 23
9.579 29
9.580 20
9.581 14
9.581 20
9.582 30
9.583 21
9.583 33
9.584 22
9.585 19
9.585 34
9.586 30
9.587 19
9.587 20
9.588 24
9.589 15
9.589 26
9.590 26
9.591 13
9.591 25
9.592 23
9.593 28
9.593 20
9.594 21
9.595 18
9.595 25
9.596 24
9.597 18
9.597 27
9.598 18
9.599 25
9.599 17
9.600 22
9.601 16
9.602 18
9.602 24
9.603 16
9.604 18
9.604 27
9.605 14
9.606 22
9.606 30
9.607 27
9.608 15
9.608 20
9.609 20
9.610 29
9.610 26
9.611 17
9.612 29
9.612 30
9.613 22
9.614 25
9.614 25
9.615 17
9.616 27
9.616 19
9.617 13
9.618 21
9.618 23
9.619 23
9.620 27
9.620 18
9.621 24
9.622 28
9.622 30
9.623 17
9.624 31
9.625 24
9.625 20
9.626 26
9.627 25
9.627 18
9.628 24
9.629 29
9.629 20
9.630 23
9.631 32
9.631 13
9.632 25
9.633 21
9.633 20
9.634 22
9.635 25
9.635 25
9.636 34
9.637 18
9.637 16
9.638 22
9.639 21
9.639 25
9.640 26
9.641 27
9.641 18
9.642 22
9.643 26
9.643 26
9.644 27
9.645 21
9.645 17
9.646 28
9.647 15
9.648 20
9.648 21
9.649 25
9.650 22
9.650 20
9.651 17
9.652 24
9.652 20
9.653 29
9.654 22
9.654 25
9.655 20
9.656 20
9.656 23
9.657 23
9.658 11
9.658 25
9.659 29
9.660 18
9.660 26
9.661 25
9.662 18
9.662 27
9.663 35
9.664 17
9.664 39
9.665 25
9.666 22
9.667 22
9.667 23
9.668 18
9.669 23
9.669 17
9.670 19
9.671 28
9.671 19
9.672 14
9.673 22
9.673 25
9.674 20
9.675 21
9.675 25
9.676 19
9.677 25
9.677 21
9.678 14
9.679 26
9.679 33
9.680 24
9.681 25
9.681 30
9.682 16
9.683 27
9.683 25
9.684 19
9.685 34
9.686 30
9.686 10
9.687 24
9.688 32
9.688 26
9.689 32
9.690 27
9.690 12
9.691 31
9.692 33
9.692 27
9.693 36
9.694 29
9.694 26
9.695 21
9.696 34
9.696 25
9.697 23
9.698 27
9.698 19
9.699 34
9.700 12
9.700 14
9.701 22
9.702 16
9.702 20
9.703 25
9.704 21
9.705 23
9.705 33
9.706 33
9.707 22
9.707 23
9.708 21
9.709 25
9.709 23
9.710 22
9.711 10
9.711 13
9.712 30
9.713 15
9.713 29
9.714 23
9.715 19
9.715 23
9.716 25
9.717 17
9.717 22
9.718 22
9.719 22
9.719 23
9.720 20
9.721 21
9.722 26
9.722 31
9.723 17
9.724 32
9.724 25
9.725 26
9.726 28
9.726 28
9.727 25
9.728 27
9.728 21
9.729 18
9.730 25
9.730 17
9.731 27
9.732 25
9.732 32
9.733 20
9.734 28
9.734 22
9.735 20
9.736 32
9.736 32
9.737 25
9.738 24
9.739 22
9.739 16
9.740 27
9.741 26
9.741 21
9.742 19
9.743 25
9.743 7
9.744 26
9.745 28
9.745 9
9.746 24
9.747 22
9.747 21
9.748 21
9.749 27
9.749 18
9.750 23
9.751 31
9.751 32
9.752 21
9.753 31
9.754 20
9.754 29
9.755 20
9.756 20
9.756 20
9.757 29
9.758 24
9.758 17
9.759 20
9.760 18
9.760 22
9.761 25
9.762 15
9.762 25
9.763 24
9.764 10
9.764 36
9.765 20
9.766 22
9.766 23
9.767 20
9.768 17
9.769 17
9.769 22
9.770 24
9.771 24
9.771 21
9.772 21
9.773 23
9.773 28
9.774 21
9.775 20
9.775 22
9.776 16
9.777 19
9.777 32
9.778 19
9.779 28
9.779 21
9.780 20
9.781 19
9.781 22
9.782 15
9.783 21
9.784 41
9.784 35
9.785 18
9.786 30
9.786 15
9.787 21
9.788 24
9.788 22
9.789 29
9.790 28
9.790 20
9.791 26
9.792 34
9.792 22
9.793 22
9.794 22
9.794 17
9.795 32
9.796 25
9.796 16
9.797 30
9.798 18
9.799 6
9.799 21
9.800 24
9.801 23
9.801 28
9.802 19
9.803 13
9.803 22
9.804 25
9.805 26
9.805 26
9.806 20
9.807 15
9.807 26
9.808 23
9.809 17
9.809 27
9.810 20
9.811 18
9.812 13
9.812 20
9.813 24
9.814 22
9.814 30
9.815 15
9.816 25
9.816 27
9.817 19
9.818 27
9.818 17
9.819 19
9.820 30
9.820 30
9.821 21
9.822 23
9.822 16
9.823 22
9.824 28
9.824 21
9.825 14
9.826 18
9.827 25
9.827 26
9.828 26
9.829 25
9.829 12
9.830 24
9.831 24
9.831 15
9.832 33
9.833 22
9.833 20
9.834 17
9.835 16
9.835 20
9.836 20
9.837 31
9.837 28
9.838 24
9.839 35
9.840 23
9.840 24
9.841 24
9.842 25
9.842 26
9.843 20
9.844 15
9.844 20
9.845 20
9.846 23
9.846 29
9.847 25
9.848 12
9.848 30
9.849 22
9.850 22
9.851 24
9.851 27
9.852 23
9.853 27
9.853 33
9.854 19
9.855 24
9.855 22
9.856 21
9.857 26
9.857 26
9.858 18
9.859 29
9.859 27
9.860 20
9.861 35
9.861 34
9.862 15
9.863 24
9.864 27
9.864 19
9.865 25
9.866 25
9.866 26
9.867 26
9.868 20
9.868 17
9.869 40
9.870 22
9.870 13
9.871 25
9.872 31
9.872 23
9.873 29
9.874 26
9.874 18
9.875 21
9.876 19
9.877 19
9.877 34
9.878 27
9.879 23
9.879 27
9.880 16
9.881 25
9.881 30
9.882 20
9.883 22
9.883 26
9.884 24
9.885 23
9.885 23
9.886 26
9.887 21
9.888 19
9.888 22
9.889 20
9.890 17
9.890 18
9.891 23
9.892 28
9.892 22
9.893 22
9.894 22
9.894 22
9.895 18
9.896 27
9.896 23
9.897 21
9.898 12
9.899 19
9.899 21
9.900 34
9.901 23
9.901 16
9.902 26
9.903 27
9.903 24
9.904 32
9.905 27
9.905 17
9.906 25
9.907 31
9.907 24
9.908 27
9.909 28
9.909 20
9.910 22
9.911 32
9.912 19
9.912 24
9.913 24
9.914 18
9.914 26
9.915 21
9.916 23
9.916 33
9.917 28
9.918 20
9.918 30
9.919 20
9.920 16
9.920 19
9.921 23
9.922 22
9.923 23
9.923 18
9.924 23
9.925 19
9.925 23
9.926 24
9.927 26
9.927 18
9.928 18
9.929 25
9.929 19
9.930 19
9.931 25
9.931 20
9.932 26
9.933 26
9.934 26
9.934 31
9.935 20
9.936 23
9.936 18
9.937 26
9.938 28
9.938 27
9.939 27
9.940 16
9.940 24
9.941 24
9.942 18
9.943 23
9.943 30
9.944 24
9.945 24
9.945 21
9.946 17
9.947 25
9.947 24
9.948 22
9.949 14
9.949 29
9.950 11
9.951 21
9.951 23
9.952 25
9.953 23
9.954 27
9.954 28
9.955 30
9.956 28
9.956 24
9.957 11
9.958 19
9.958 22
9.959 21
9.960 25
9.960 24
9.961 20
9.962 35
9.962 24
9.963 23
9.964 23
9.965 23
9.965 22
9.966 19
9.967 30
9.967 19
9.968 28
9.969 28
9.969 21
9.970 33
9.971 25
9.971 14
9.972 22
9.973 17
9.974 26
9.974 34
9.975 29
9.976 22
9.976 29
9.977 22
9.978 25
9.978 31
9.979 19
9.980 15
9.980 21
9.981 27
9.982 17
9.982 20
9.983 18
9.984 25
9.985 41
9.985 16
9.986 18
9.987 19
9.987 20
9.988 22
9.989 31
9.989 23
9.990 28
9.991 23
9.991 24
9.992 14
9.993 22
9.994 16
9.994 18
9.995 25
9.996 15
9.996 15
9.997 26
9.998 18
9.998 29
9.999 18
10.000 21
10.000 22
10.001 18
10.002 25
10.002 28
10.003 21
10.004 22
10.005 22
10.005 25
10.006 19
10.007 19
10.007 20
10.008 20
10.009 20
10.009 24
10.010 23
10.011 24
10.011 31
10.012 24
10.013 19
10.014 21
10.014 34
10.015 22
10.016 31
10.016 25
10.017 21
10.018 22
10.018 24
10.019 12
10.020 24
10.020 26
10.021 18
10.022 32
10.023 23
10.023 9
10.024 22
10.025 32
10.025 18
10.026 25
10.027 31
10.027 23
10.028 33
10.029 16
10.029 17
10.030 19
10.031 23
10.032 17
10.032 25
10.033 19
10.034 13
10.034 29
10.035 29
10.036 10
10.036 20
10.037 14
10.038 23
10.038 20
10.039 22
10.040 13
10.040 34
10.041 25
10.042 19
10.043 24
10.043 25
10.044 23
10.045 22
10.045 16
10.046 25
10.047 28
10.047 26
10.048 14
10.049 22
10.049 26
10.050 22
10.051 13
10.052 24
10.052 21
10.053 23
10.054 25
10.054 15
10.055 17
10.056 31
10.056 25
10.057 23
10.058 17
10.058 22
10.059 25
10.060 26
10.061 13
10.061 29
10.062 29
10.063 25
10.063 33
10.064 32
10.065 17
10.065 29
10.066 23
10.067 20
10.067 21
10.068 18
10.069 15
10.070 22
10.070 24
10.071 28
10.072 18
10.072 19
10.073 14
10.074 26
10.074 22
10.075 25
10.076 21
10.077 30
10.077 18
10.078 30
10.079 12
10.079 14
10.080 22
10.081 30
10.081 25
10.082 25
10.083 19
10.083 16
10.084 26
10.085 24
10.086 14
10.086 24
10.087 21
10.088 14
10.088 19
10.089 27
10.090 22
10.090 37
10.091 27
10.092 23
10.092 26
10.093 23
10.094 14
10.095 19
10.095 27
10.096 21
10.097 23
10.097 29
10.098 13
10.099 21
10.099 18
10.100 19
10.101 19
10.101 22
10.102 31
10.103 21
10.104 22
10.104 20
10.105 26
10.106 21
10.106 20
10.107 17
10.108 28
10.108 27
10.109 22
10.110 24
10.110 17
10.111 25
10.112 20
10.113 19
10.113 29
10.114 25
10.115 16
10.115 28
10.116 15
10.117 14
10.117 18
10.118 27
10.119 22
10.120 18
10.120 27
10.121 16
10.122 12
10.122 21
10.123 17
10.124 29
10.124 18
10.125 24
10.126 29
10.126 21
10.127 17
10.128 28
10.129 22
10.129 27
10.130 24
10.131 21
10.131 17
10.132 23
10.133 15
10.133 18
10.134 27
10.135 37
10.136 18
10.136 24
10.137 25
10.138 17
10.138 21
10.139 26
10.140 17
10.140 13
10.141 14
10.142 16
10.142 25
10.143 26
10.144 17
10.145 32
10.145 21
10.146 17
10.147 34
10.147 19
10.148 21
10.149 22
10.149 24
10.150 16
10.151 19
10.152 22
10.152 11
10.153 18
10.154 28
10.154 23
10.155 21
10.156 19
10.156 26
10.157 31
10.158 23
10.158 21
10.159 22
10.160 25
10.161 17
10.161 20
10.162 16
10.163 20
10.163 31
10.164 21
10.165 13
10.165 22
10.166 33
10.167 13
10.168 24
10.168 33
10.169 26
10.170 16
10.170 18
10.171 14
10.172 23
10.172 18
10.173 16
10.174 27
10.174 26
10.175 14
10.176 27
10.177 23
10.177 16
10.178 21
10.179 20
10.179 15
10.180 25
10.181 20
10.181 15
10.182 30
10.183 21
10.184 18
10.184 28
10.185 24
10.186 21
10.186 33
10.187 19
10.188 28
10.188 24
10.189 29
10.190 14
10.191 27
10.191 29
10.192 19
10.193 19
10.193 19
10.194 12
10.195 24
10.195 23
10.196 27
10.197 20
10.197 15
10.198 19
10.199 30
10.200 20
10.200 28
10.201 19
10.202 20
10.202 27
10.203 29
10.204 12
10.204 17
10.205 25
10.206 18
10.207 19
10.207 25
10.208 21
10.209 17
10.209 23
10.210 25
10.211 17
10.211 22
10.212 22
10.213 25
10.214 21
10.214 27
10.215 17
10.216 25
10.216 21
10.217 16
10.218 23
10.218 22
10.219 21
10.220 32
10.221 21
10.221 20
10.222 24
10.223 30
10.223 15
10.224 21
10.225 22
10.225 27
10.226 37
10.227 23
10.228 18
10.228 23
10.229 14
10.230 16
10.230 19
10.231 27
10.232 13
10.232 26
10.233 20
10.234 19
10.234 25
10.235 24
10.236 18
10.237 23
10.237 27
10.238 25
10.239 26
10.239 23
10.240 10
10.241 37
10.241 19
10.242 24
10.243 20
10.244 22
10.244 22
10.245 25
10.246 30
10.246 18
10.247 18
10.248 25
10.248 16
10.249 21
10.250 28
10.251 14
10.251 19
10.252 28
10.253 15
10.253 25
10.254 18
10.255 18
10.255 30
10.256 17
10.257 28
10.258 24
10.258 12
10.259 21
10.260 29
10.260 28
10.261 24
10.262 21
10.262 26
10.263 23
10.264 26
10.265 21
10.265 28
10.266 23
10.267 26
10.267 19
10.268 18
10.269 15
10.269 26
10.270 22
10.271 28
10.272 23
10.272 30
10.273 25
10.274 19
10.274 33
10.275 23
10.276 25
10.276 31
10.277 26
10.278 22
10.279 21
10.279 17
10.280 21
10.281 35
10.281 25
10.282 32
10.283 31
10.283 10
10.284 21
10.285 34
10.286 12
10.286 16
10.287 25
10.288 19
10.288 21
10.289 26
10.290 20
10.290 11
10.291 29
10.292 20
10.293 28
10.293 23
10.294 26
10.295 15
10.295 19
10.296 15
10.297 20
10.297 33
10.298 14
10.299 20
10.300 27
10.300 21
10.301 25
10.302 14
10.302 25
10.303 25
10.304 23
10.305 21
10.305 22
10.306 21
10.307 33
10.307 24
10.308 34
10.309 28
10.309 18
10.310 16
10.311 31
10.312 26
10.312 17
10.313 27
10.314 27
10.314 35
10.315 21
10.316 15
10.316 22
10.317 30
10.318 18
10.319 16
10.319 31
10.320 28
10.321 27
10.321 24
10.322 27
10.323 23
10.323 23
10.324 24
10.325 29
10.326 25
10.326 16
10.327 28
10.328 19
10.328 14
10.329 36
10.330 25
10.330 15
10.331 26
10.332 26
10.333 21
10.333 20
10.334 14
10.335 19
10.335 28
10.336 20
10.337 24
10.338 28
10.338 30
10.339 33
10.340 14
10.340 25
10.341 19
10.342 34
10.342 22
10.343 18
10.344 22
10.345 22
10.345 23
10.346 28
10.347 26
10.347 25
10.348 33
10.349 22
10.349 19
10.350 20
10.351 19
10.352 21
10.352 22
10.353 27
10.354 18
10.354 24
10.355 27
10.356 15
10.356 25
10.357 28
10.358 30
10.359 29
10.359 15
10.360 18
10.361 31
10.361 30
10.362 19
10.363 37
10.364 22
10.364 16
10.365 23
10.366 34
10.366 21
10.367 20
10.368 18
10.368 21
10.369 23
10.370 31
10.371 20
10.371 30
10.372 34
10.373 19
10.373 20
10.374 24
10.375 18
10.375 28
10.376 27
10.377 21
10.378 39
10.378 21
10.379 27
10.380 25
10.380 18
10.381 24
10.382 33
10.383 35
10.383 26
10.384 33
10.385 26
10.385 33
10.386 28
10.387 31
10.387 18
10.388 33
10.389 21
10.390 16
10.390 21
10.391 30
10.392 17
10.392 20
10.393 28
10.394 13
10.394 33
10.395 28
10.396 22
10.397 19
10.397 24
10.398 16
10.399 18
10.399 26
10.400 24
10.401 16
10.402 23
10.402 16
10.403 21
10.404 23
10.404 21
10.405 23
10.406 28
10.406 25
10.407 32
10.408 14
10.409 20
10.409 23
10.410 32
10.411 26
10.411 24
10.412 26
10.413 24
10.414 22
10.414 18
10.415 17
10.416 22
10.416 20
10.417 20
10.418 30
10.418 25
10.419 16
10.420 28
10.421 28
10.421 26
10.422 23
10.423 30
10.423 33
10.424 25
10.425 20
10.426 19
10.426 27
10.427 18
10.428 12
10.428 29
10.429 25
10.430 12
10.430 27
10.431 24
10.432 22
10.433 20
10.433 18
10.434 19
10.435 25
10.435 28
10.436 22
10.437 29
10.438 23
10.438 17
10.439 28
10.440 33
10.440 18
10.441 27
10.442 19
10.442 17
10.443 24
10.444 19
10.445 15
10.445 14
10.446 21
10.447 18
10.447 19
10.448 20
10.449 22
10.450 19
10.450 22
10.451 24
10.452 21
10.452 30
10.453 19
10.454 30
10.454 18
10.455 15
10.456 19
10.457 23
10.457 19
10.458 33
10.459 30
10.459 12
10.460 34
10.461 18
10.462 16
10.462 14
10.463 27
10.464 17
10.464 33
10.465 24
10.466 26
10.466 22
10.467 15
10.468 16
10.469 38
10.469 35
10.470 19
10.471 33
10.471 24
10.472 15
10.473 20
10.474 24
10.474 16
10.475 25
10.476 27
10.476 28
10.477 42
10.478 16
10.479 29
10.479 30
10.480 22
10.481 27
10.481 29
10.482 22
10.483 16
10.483 15
10.484 26
10.485 19
10.486 26
10.486 26
10.487 25
10.488 27
10.488 25
10.489 12
10.490 33
10.491 25
10.491 27
10.492 22
10.493 24
10.493 14
10.494 24
10.495 19
10.496 19
10.496 23
10.497 23
10.498 24
10.498 22
10.499 26
10.500 28
10.500 13
10.501 17
10.502 24
10.503 12
10.503 29
10.504 21
10.505 28
10.505 31
10.506 10
10.507 32
10.508 23
10.508 27
10.509 25
10.510 29
10.510 22
10.511 17
10.512 28
10.513 21
10.513 34
10.514 20
10.515 21
10.515 18
10.516 21
10.517 23
10.517 28
10.518 30
10.519 12
10.520 20
10.520 25
10.521 21
10.522 34
10.522 19
10.523 22
10.524 18
10.525 21
10.525 16
10.526 24
10.527 17
10.527 18
10.528 24
10.529 22
10.530 14
10.530 30
10.531 17
10.532 18
10.532 24
10.533 21
10.534 23
10.535 18
10.535 33
10.536 24
10.537 36
10.537 28
10.538 11
10.539 34
10.539 25
10.540 19
10.541 22
10.542 21
10.542 27
10.543 23
10.544 24
10.544 12
10.545 25
10.546 13
10.547 24
10.547 21
10.548 25
10.549 20
10.549 20
10.550 30
10.551 21
10.552 25
10.552 26
10.553 20
10.554 19
10.554 26
10.555 17
10.556 24
10.557 26
10.557 26
10.558 23
10.559 17
10.559 20
10.560 24
10.561 20
10.561 20
10.562 27
10.563 19
10.564 28
10.564 33
10.565 19
10.566 21
10.566 24
10.567 23
10.568 23
10.569 26
10.569 25
10.570 20
10.571 30
10.571 35
10.572 20
10.573 25
10.574 33
10.574 18
10.575 22
10.576 28
10.576 18
10.577 22
10.578 25
10.579 24
10.579 28
10.580 16
10.581 20
10.581 23
10.582 35
10.583 17
10.584 22
10.584 20
10.585 17
10.586 27
10.586 15
10.587 29
10.588 24
10.589 18
10.589 21
10.590 23
10.591 22
10.591 17
10.592 25
10.593 17
10.593 18
10.594 17
10.595 23
10.596 16
10.596 31
10.597 16
10.598 18
10.598 23
10.599 20
10.600 24
10.601 39
10.601 28
10.602 19
10.603 21
10.603 22
10.604 24
10.605 16
10.606 16
10.606 14
10.607 18
10.608 18
10.608 23
10.609 36
10.610 20
10.611 29
10.611 21
10.612 18
10.613 15
10.613 21
10.614 20
10.615 17
10.616 25
10.616 27
10.617 21
10.618 17
10.618 18
10.619 11
10.620 16
10.621 23
10.621 25
10.622 26
10.623 33
10.623 23
10.624 19
10.625 20
10.626 18
10.626 24
10.627 32
10.628 21
10.628 12
10.629 29
10.630 29
10.631 31
10.631 20
10.632 24
10.633 23
10.633 14
10.634 21
10.635 27
10.636 27
10.636 21
10.637 25
10.638 22
10.638 16
10.639 27
10.640 25
10.641 20
10.641 23
10.642 24
10.643 12
10.643 32
10.644 16
10.645 21
10.646 25
10.646 32
10.647 15
10.648 24
10.648 24
10.649 32
10.650 30
10.651 19
10.651 13
10.652 32
10.653 23
10.653 30
10.654 31
10.655 37
10.655 17
10.656 23
10.657 23
10.658 23
10.658 25
10.659 26
10.660 27
10.660 37
10.661 15
10.662 20
10.663 30
10.663 17
10.664 21
10.665 21
10.665 20
10.666 24
10.667 24
10.668 23
10.668 26
10.669 27
10.670 19
10.670 26
10.671 27
10.672 14
10.673 13
10.673 30
10.674 26
10.675 23
10.675 32
10.676 19
10.677 23
10.678 15
10.678 20
10.679 16
10.680 25
10.680 17
10.681 13
10.682 31
10.683 27
10.683 24
10.684 21
10.685 35
10.686 26
10.686 25
10.687 43
10.688 20
10.688 26
10.689 26
10.690 18
10.691 25
10.691 21
10.692 18
10.693 18
10.693 28
10.694 13
10.695 17
10.696 15
10.696 18
10.697 20
10.698 21
10.698 21
10.699 31
10.700 15
10.701 17
10.701 23
10.702 28
10.703 18
10.703 19
10.704 21
10.705 22
10.706 18
10.706 27
10.707 19
10.708 22
10.708 17
10.709 15
10.710 27
10.711 20
10.711 20
10.712 27
10.713 19
10.713 11
10.714 19
10.715 16
10.716 16
10.716 20
10.717 22
10.718 18
10.718 20
10.719 20
10.720 25
10.721 25
10.721 22
10.722 33
10.723 25
10.723 19
10.724 25
10.725 28
10.726 28
10.726 16
10.727 28
10.728 32
10.728 17
10.729 32
10.730 25
10.731 29
10.731 36
10.732 19
10.733 10
10.733 22
10.734 23
10.735 20
10.736 21
10.736 24
10.737 19
10.738 22
10.738 35
10.739 20
10.740 34
10.741 27
10.741 11
10.742 22
10.743 17
10.743 29
10.744 35
10.745 21
10.746 18
10.746 26
10.747 28
10.748 21
10.749 28
10.749 16
10.750 17
10.751 29
10.751 19
10.752 13
10.753 29
10.754 14
10.754 21
10.755 26
10.756 17
10.756 18
10.757 28
10.758 28
10.759 26
10.759 18
10.760 12
10.761 18
10.761 11
10.762 22
10.763 10
10.764 27
10.764 23
10.765 20
10.766 25
10.766 24
10.767 21
10.768 23
10.769 21
10.769 26
10.770 24
10.771 26
10.771 20
10.772 22
10.773 22
10.774 27
10.774 19
10.775 24
10.776 11
10.777 34
10.777 29
10.778 28
10.779 31
10.779 27
10.780 19
10.781 19
10.782 18
10.782 14
10.783 23
10.784 20
10.784 27
10.785 30
10.786 22
10.787 23
10.787 34
10.788 27
10.789 30
10.789 21
10.790 23
10.791 19
10.792 27
10.792 17
10.793 20
10.794 31
10.794 27
10.795 23
10.796 25
10.797 25
10.797 13
10.798 23
10.799 23
10.799 15
10.800 29
10.801 19
10.802 24
10.802 30
10.803 35
10.804 24
10.805 27
10.805 21
10.806 20
10.807 32
10.807 21
10.808 20
10.809 25
10.810 20
10.810 15
10.811 27
10.812 22
10.812 24
10.813 21
10.814 27
10.815 20
10.815 31
10.816 24
10.817 19
10.817 23
10.818 30
10.819 20
10.820 34
10.820 21
10.821 18
10.822 29
10.823 23
10.823 24
10.824 22
10.825 27
10.825 11
10.826 17
10.827 23
10.828 12
10.828 31
10.829 21
10.830 21
10.830 27
10.831 26
10.832 19
10.833 31
10.833 31
10.834 15
10.835 21
10.835 34
10.836 23
10.837 27
10.838 26
10.838 17
10.839 28
10.840 23
10.841 22
10.841 27
10.842 18
10.843 25
10.843 26
10.844 28
10.845 18
10.846 28
10.846 23
10.847 25
10.848 22
10.848 23
10.849 18
10.850 23
10.851 27
10.851 16
10.852 28
10.853 30
10.853 12
10.854 21
10.855 25
10.856 18
10.856 33
10.857 15
10.858 16
10.859 22
10.859 24
10.860 20
10.861 26
10.861 28
10.862 33
10.863 20
10.864 23
10.864 18
10.865 24
10.866 30
10.866 26
10.867 22
10.868 21
10.869 11
10.869 22
10.870 34
10.871 15
10.872 37
10.872 29
10.873 23
10.874 29
10.874 24
10.875 28
10.876 20
10.877 26
10.877 19
10.878 22
10.879 20
10.879 16
10.880 31
10.881 19
10.882 30
10.882 28
10.883 29
10.884 20
10.885 24
10.885 23
10.886 22
10.887 26
10.887 27
10.888 19
10.889 19
10.890 27
10.890 24
10.891 30
10.892 29
10.892 23
10.893 28
10.894 24
10.895 28
10.895 16
10.896 23
10.897 24
10.898 29
10.898 22
10.899 23
10.900 20
10.900 17
10.901 20
10.902 27
10.903 16
10.903 26
10.904 27
10.905 22
10.905 14
10.906 27
10.907 32
10.908 27
10.908 24
10.909 29
10.910 19
10.911 28
10.911 18
10.912 22
10.913 34
10.913 18
10.914 22
10.915 23
10.916 28
10.916 29
10.917 23
10.918 31
10.918 20
10.919 20
10.920 20
10.921 29
10.921 36
10.922 30
10.923 21
10.924 27
10.924 30
10.925 28
10.926 17
10.926 32
10.927 25
10.928 25
10.929 19
10.929 17
10.930 22
10.931 18
10.931 17
10.932 26
10.933 21
10.934 16
10.934 35
10.935 33
10.936 20
10.937 30
10.937 32
10.938 21
10.939 15
10.939 18
10.940 18
10.941 30
10.942 17
10.942 23
10.943 25
10.944 25
10.945 16
10.945 22
10.946 30
10.947 14
10.947 24
10.948 27
10.949 16
10.950 27
10.950 23
10.951 25
10.952 30
10.952 18
10.953 24
10.954 21
10.955 21
10.955 13
10.956 24
10.957 21
10.958 16
10.958 24
10.959 40
10.960 25
10.960 23
10.961 22
10.962 16
10.963 28
10.963 21
10.964 21
10.965 29
10.966 23
10.966 27
10.967 26
10.968 34
10.968 15
10.969 24
10.970 33
10.971 26
10.971 27
10.972 19
10.973 13
10.973 33
10.974 25
10.975 13
10.976 28
10.976 29
10.977 22
10.978 40
10.979 17
10.979 17
10.980 28
10.981 24
10.981 21
10.982 22
10.983 26
10.984 18
10.984 30
10.985 29
10.986 25
10.987 20
10.987 36
10.988 23
10.989 22
10.989 28
10.990 21
10.991 25
10.992 21
10.992 22
10.993 15
10.994 25
10.995 16
10.995 30
10.996 18
10.997 22
10.997 27
10.998 24
10.999 20
11.000 33
11.000 31
11.001 19
11.002 26
11.003 19
11.003 23
11.004 26
11.005 24
11.005 27
11.006 18
11.007 26
11.008 10
11.008 23
11.009 20
11.010 23
11.011 28
11.011 23
11.012 14
11.013 25
11.013 17
11.014 21
11.015 21
11.016 26
11.016 25
11.017 40
11.018 34
11.018 16
11.019 24
11.020 26
11.021 23
11.021 27
11.022 25
11.023 17
11.024 22
11.024 21
11.025 13
11.026 21
11.026 29
11.027 26
11.028 28
11.029 26
11.029 21
11.030 33
11.031 19
11.032 30
11.032 19
11.033 30
11.034 17
11.034 30
11.035 19
11.036 23
11.037 20
11.037 19
11.038 20
11.039 21
11.040 28
11.040 17
11.041 28
11.042 28
11.042 14
11.043 22
11.044 28
11.045 30
11.045 34
11.046 20
11.047 18
11.048 39
11.048 28
11.049 16
11.050 17
11.050 24
11.051 22
11.052 27
11.053 26
11.053 22
11.054 25
11.055 25
11.056 14
11.056 32
11.057 25
11.058 15
11.058 23
11.059 19
11.060 22
11.061 22
11.061 18
11.062 22
11.063 25
11.064 20
11.064 13
11.065 23
11.066 27
11.067 26
11.067 25
11.068 20
11.069 27
11.069 24
11.070 26
11.071 15
11.072 23
11.072 23
11.073 15
11.074 28
11.075 20
11.075 21
11.076 22
11.077 21
11.077 6
11.078 24
11.079 23
11.080 28
11.080 26
11.081 25
11.082 26
11.083 27
11.083 21
11.084 24
11.085 31
11.085 28
11.086 20
11.087 31
11.088 23
11.088 26
11.089 16
11.090 20
11.091 19
11.091 32
11.092 27
11.093 20
11.093 29
11.094 24
11.095 23
11.096 19
11.096 25
11.097 22
11.098 24
11.099 18
11.099 15
11.100 25
11.101 23
11.101 23
11.102 18
11.103 25
11.104 16
11.104 26
11.105 22
11.106 21
11.107 21
11.107 22
11.108 20
11.109 24
11.110 26
11.110 16
11.111 24
11.112 21
11.112 15
11.113 17
11.114 17
11.115 25
11.115 27
11.116 21
11.117 28
11.118 30
11.118 18
11.119 25
11.120 25
11.120 24
11.121 11
11.122 24
11.123 20
11.123 20
11.124 31
11.125 21
11.126 25
11.126 33
11.127 23
11.128 13
11.128 23
11.129 24
11.130 13
11.131 21
11.131 23
11.132 27
11.133 31
11.134 16
11.134 20
11.135 20
11.136 29
11.137 15
11.137 27
11.138 21
11.139 29
11.139 36
11.140 29
11.141 26
11.142 25
11.142 19
11.143 19
11.144 28
11.145 25
11.145 33
11.146 35
11.147 32
11.147 27
11.148 23
11.149 31
11.150 11
11.150 25
11.151 27
11.152 20
11.153 20
11.153 27
11.154 24
11.155 35
11.156 25
11.156 18
11.157 20
11.158 24
11.158 19
11.159 26
11.160 19
11.161 16
11.161 34
11.162 20
11.163 23
11.164 31
11.164 25
11.165 18
11.166 33
11.167 26
11.167 21
11.168 21
11.169 22
11.169 23
11.170 26
11.171 18
11.172 15
11.172 19
11.173 18
11.174 19
11.175 27
11.175 25
11.176 25
11.177 26
11.177 24
11.178 18
11.179 26
11.180 24
11.180 30
11.181 26
11.182 19
11.183 27
11.183 24
11.184 30
11.185 11
11.186 35
11.186 27
11.187 21
11.188 23
11.188 19
11.189 18
11.190 21
11.191 29
11.191 27
11.192 19
11.193 21
11.194 22
11.194 20
11.195 21
11.196 18
11.197 32
11.197 25
11.198 17
11.199 25
11.199 27
11.200 18
11.201 28
11.202 22
11.202 15
11.203 29
11.204 22
11.205 21
11.205 43
11.206 14
11.207 16
11.208 29
11.208 25
11.209 15
11.210 27
11.210 31
11.211 17
11.212 30
11.213 14
11.213 28
11.214 27
11.215 34
11.216 20
11.216 31
11.217 22
11.218 16
11.219 23
11.219 20
11.220 22
11.221 24
11.221 15
11.222 20
11.223 31
11.224 30
11.224 24
11.225 28
11.226 30
11.227 16
11.227 21
11.228 25
11.229 20
11.230 25
11.230 28
11.231 22
11.232 26
11.232 21
11.233 30
11.234 18
11.235 22
11.235 23
11.236 27
11.237 20
11.238 18
11.238 24
11.239 24
11.240 23
11.241 21
11.241 20
11.242 20
11.243 34
11.243 22
11.244 19
11.245 25
11.246 25
11.246 29
11.247 37
11.248 22
11.249 18
11.249 18
11.250 29
11.251 16
11.252 26
11.252 22
11.253 21
11.254 26
11.254 28
11.255 19
11.256 19
11.257 25
11.257 24
11.258 25
11.259 25
11.260 24
11.260 28
11.261 16
11.262 12
11.263 23
11.263 32
11.264 23
11.265 28
11.266 21
11.266 15
11.267 22
11.268 19
11.268 21
11.269 30
11.270 19
11.271 13
11.271 28
11.272 28
11.273 26
11.274 20
11.274 23
11.275 26
11.276 22
11.277 24
11.277 18
11.278 26
11.279 16
11.279 27
11.280 23
11.281 30
11.282 21
11.282 24
11.283 30
11.284 22
11.285 36
11.285 23
11.286 11
11.287 22
11.288 29
11.288 13
11.289 25
11.290 27
11.291 24
11.291 26
11.292 16
11.293 17
11.293 27
11.294 36
11.295 14
11.296 26
11.296 24
11.297 21
11.298 29
11.299 23
11.299 20
11.300 21
11.301 17
11.302 17
11.302 22
11.303 19
11.304 12
11.305 26
11.305 26
11.306 18
11.307 22
11.307 31
11.308 14
11.309 34
11.310 18
11.310 23
11.311 25
11.312 18
11.313 26
11.313 22
11.314 26
11.315 23
11.316 28
11.316 18
11.317 12
11.318 30
11.319 26
11.319 17
11.320 24
11.321 21
11.321 25
11.322 18
11.323 14
11.324 23
11.324 29
11.325 22
11.326 17
11.327 21
11.327 23
11.328 21
11.329 19
11.330 23
11.330 23
11.331 24
11.332 22
11.333 15
11.333 26
11.334 22
11.335 32
11.335 33
11.336 31
11.337 20
11.338 16
11.338 24
11.339 24
11.340 25
11.341 26
11.341 26
11.342 32
11.343 22
11.344 15
11.344 31
11.345 22
11.346 21
11.347 36
11.347 29
11.348 14
11.349 38
11.349 30
11.350 21
11.351 25
11.352 24
11.352 17
11.353 19
11.354 20
11.355 19
11.355 28
11.356 18
11.357 27
11.358 21
11.358 22
11.359 18
11.360 20
11.361 26
11.361 21
11.362 23
11.363 31
11.364 19
11.364 33
11.365 24
11.366 18
11.366 31
11.367 28
11.368 20
11.369 22
11.369 14
11.370 20
11.371 24
11.372 22
11.372 29
11.373 30
11.374 27
11.375 25
11.375 26
11.376 14
11.377 19
11.378 22
11.378 18
11.379 16
11.380 23
11.380 29
11.381 22
11.382 34
11.383 21
11.383 20
11.384 21
11.385 35
11.386 25
11.386 22
11.387 23
11.388 14
11.389 24
11.389 31
11.390 13
11.391 18
11.392 18
11.392 22
11.393 29
11.394 33
11.395 25
11.395 22
11.396 21
11.397 14
11.398 23
11.398 24
11.399 25
11.400 20
11.400 24
11.401 19
11.402 30
11.403 19
11.403 19
11.404 17
11.405 24
11.406 16
11.406 27
11.407 20
11.408 15
11.409 20
11.409 26
11.410 27
11.411 24
11.412 27
11.412 21
11.413 22
11.414 21
11.415 26
11.415 19
11.416 26
11.417 23
11.417 22
11.418 16
11.419 12
11.420 32
11.420 21
11.421 19
11.422 23
11.423 26
11.423 11
11.424 24
11.425 25
11.426 24
11.426 23
11.427 27
11.428 19
11.429 24
11.429 20
11.430 22
11.431 22
11.432 21
11.432 21
11.433 20
11.434 24
11.435 18
11.435 24
11.436 24
11.437 31
11.437 30
11.438 14
11.439 17
11.440 23
11.440 27
11.441 19
11.442 32
11.443 30
11.443 20
11.444 21
11.445 24
11.446 28
11.446 21
11.447 29
11.448 20
11.449 24
11.449 23
11.450 17
11.451 25
11.452 19
11.452 20
11.453 25
11.454 22
11.455 22
11.455 28
11.456 31
11.457 15
11.457 17
11.458 26
11.459 14
11.460 28
11.460 24
11.461 30
11.462 24
11.463 19
11.463 16
11.464 30
11.465 21
11.466 17
11.466 29
11.467 13
11.468 22
11.469 21
11.469 30
11.470 28
11.471 19
11.472 15
11.472 14
11.473 29
11.474 24
11.475 20
11.475 25
11.476 23
11.477 17
11.478 21
11.478 28
11.479 19
11.480 31
11.480 21
11.481 21
11.482 18
11.483 25
11.483 17
11.484 24
11.485 19
11.486 18
11.486 21
11.487 33
11.488 16
11.489 20
11.489 22
11.490 24
11.491 21
11.492 23
11.492 22
11.493 35
11.494 27
11.495 15
11.495 26
11.496 28
11.497 12
11.498 28
11.498 26
11.499 15
11.500 15
11.501 21
11.501 17
11.502 23
11.503 24
11.504 18
11.504 25
11.505 24
11.506 26
11.506 28
11.507 30
11.508 24
11.509 23
11.509 20
11.510 18
11.511 22
11.512 25
11.512 19
11.513 33
11.514 21
11.515 12
11.515 26
11.516 22
11.517 25
11.518 23
11.518 29
11.519 20
11.520 24
11.521 20
11.521 27
11.522 32
11.523 22
11.524 13
11.524 19
11.525 26
11.526 19
11.527 21
11.527 34
11.528 27
11.529 21
11.530 28
11.530 18
11.531 22
11.532 15
11.533 13
11.533 34
11.534 26
11.535 13
11.536 21
11.536 27
11.537 22
11.538 25
11.538 26
11.539 14
11.540 33
11.541 19
11.541 22
11.542 18
11.543 25
11.544 20
11.544 30
11.545 18
11.546 20
11.547 21
11.547 14
11.548 25
11.549 34
11.550 19
11.550 27
11.551 30
11.552 13
11.553 21
11.553 26
11.554 20
11.555 23
11.556 28
11.556 18
11.557 23
11.558 20
11.559 22
11.559 24
11.560 33
11.561 11
11.562 16
11.562 18
11.563 23
11.564 23
11.565 20
11.565 21
11.566 10
11.567 32
11.568 27
11.568 21
11.569 22
11.570 22
11.571 26
11.571 27
11.572 35
11.573 21
11.573 24
11.574 24
11.575 21
11.576 29
11.576 22
11.577 20
11.578 32
11.579 25
11.579 17
11.580 30
11.581 17
11.582 15
11.582 22
11.583 32
11.584 20
11.585 23
11.585 28
11.586 21
11.587 33
11.588 24
11.588 17
11.589 29
11.590 26
11.591 18
11.591 30
11.592 23
11.593 19
11.594 23
11.594 23
11.595 15
11.596 21
11.597 20
11.597 19
11.598 32
11.599 13
11.600 21
11.600 21
11.601 14
11.602 14
11.603 24
11.603 18
11.604 22
11.605 17
11.606 16
11.606 17
11.607 24
11.608 21
11.609 17
11.609 25
11.610 43
11.611 24
11.612 18
11.612 29
11.613 19
11.614 23
11.615 23
11.615 22
11.616 22
11.617 14
11.618 23
11.618 22
11.619 30
11.620 20
11.621 29
11.621 17
11.622 14
11.623 21
11.624 27
11.624 25
11.625 24
11.626 17
11.626 15
11.627 28
11.628 24
11.629 18
11.629 24
11.630 28
11.631 14
11.632 23
11.632 25
11.633 27
11.634 20
11.635 34
11.635 15
11.636 27
11.637 20
11.638 16
11.638 30
11.639 24
11.640 28
11.641 29
11.641 26
11.642 25
11.643 35
11.644 23
11.644 23
11.645 23
11.646 30
11.647 23
11.647 20
11.648 33
11.649 18
11.650 17
11.650 23
11.651 14
11.652 30
11.653 17
11.653 24
11.654 27
11.655 22
11.656 18
11.656 23
11.657 19
11.658 19
11.659 31
11.659 21
11.660 22
11.661 34
11.662 22
11.662 26
11.663 21
11.664 28
11.665 17
11.665 23
11.666 26
11.667 15
11.668 27
11.668 19
11.669 17
11.670 29
11.671 27
11.671 14
11.672 23
11.673 30
11.674 30
11.674 18
11.675 21
11.676 16
11.677 23
11.677 30
11.678 18
11.679 31
11.680 31
11.680 7
11.681 29
11.682 30
11.683 17
11.683 23
11.684 29
11.685 20
11.686 30
11.686 31
11.687 10
11.688 24
11.689 20
11.689 14
11.690 26
11.691 16
11.692 23
11.692 21
11.693 20
11.694 20
11.695 24
11.695 24
11.696 15
11.697 15
11.698 30
11.698 18
11.699 22
11.700 17
11.701 24
11.701 16
11.702 14
11.703 26
11.704 23
11.704 25
11.705 11
11.706 21
11.707 21
11.707 18
11.708 22
11.709 38
11.710 13
11.710 26
11.711 26
11.712 21
11.713 35
11.713 22
11.714 17
11.715 26
11.716 28
11.716 26
11.717 14
11.718 19
11.719 18
11.719 23
11.720 18
11.721 22
11.722 33
11.722 31
11.723 13
11.724 25
11.725 26
11.725 16
11.726 27
11.727 22
11.728 21
11.728 20
11.729 18
11.730 19
11.731 23
11.731 16
11.732 17
11.733 16
11.734 22
11.734 24
11.735 23
11.736 32
11.737 19
11.737 32
11.738 25
11.739 8
11.740 23
11.740 29
11.741 26
11.742 29
11.743 23
11.743 11
11.744 26
11.745 32
11.746 16
11.746 20
11.747 18
11.748 19
11.749 12
11.749 20
11.750 20
11.751 27
11.752 23
11.752 16
11.753 28
11.754 25
11.755 20
11.755 33
11.756 21
11.757 20
11.758 31
11.758 23
11.759 22
11.760 24
11.761 24
11.761 14
11.762 29
11.763 32
11.764 15
11.764 24
11.765 20
11.766 25
11.767 30
11.767 27
11.768 18
11.769 28
11.770 28
11.770 23
11.771 16
11.772 30
11.773 20
11.773 31
11.774 19
11.775 12
11.776 14
11.776 30
11.777 18
11.778 21
11.779 28
11.779 14
11.780 22
11.781 25
11.782 15
11.782 24
11.783 26
11.784 20
11.785 23
11.786 15
11.786 28
11.787 27
11.788 18
11.789 12
11.789 18
11.790 28
11.791 11
11.792 33
11.792 22
11.793 16
11.794 25
11.795 20
11.795 12
11.796 21
11.797 16
11.798 22
11.798 28
11.799 26
11.800 17
11.801 19
11.801 16
11.802 18
11.803 23
11.804 18
11.804 23
11.805 25
11.806 17
11.807 15
11.807 31
11.808 34
11.809 16
11.810 10
11.810 22
11.811 21
11.812 24
11.813 31
11.813 19
11.814 21
11.815 34
11.816 17
11.816 28
11.817 29
11.818 24
11.819 24
11.819 25
11.820 16
11.821 20
11.822 20
11.822 16
11.823 27
11.824 17
11.825 23
11.825 27
11.826 22
11.827 15
11.828 26
11.828 22
11.829 19
11.830 22
11.831 15
11.831 17
11.832 21
11.833 19
11.834 20
11.834 21
11.835 16
11.836 19
11.837 25
11.838 29
11.838 20
11.839 30
11.840 37
11.841 19
11.841 17
11.842 18
11.843 14
11.844 40
11.844 19
11.845 26
11.846 25
11.847 24
11.847 16
11.848 20
11.849 18
11.850 18
11.850 25
11.851 20
11.852 19
11.853 19
11.853 17
11.854 16
11.855 15
11.856 25
11.856 20
11.857 28
11.858 20
11.859 14
11.859 29
11.860 24
11.861 17
11.862 30
11.862 18
11.863 30
11.864 28
11.865 22
11.865 7
11.866 25
11.867 27
11.868 15
11.868 18
11.869 18
11.870 16
11.871 35
11.871 24
11.872 25
11.873 21
11.874 34
11.874 13
11.875 32
11.876 27
11.877 19
11.878 20
11.878 30
11.879 16
11.880 24
11.881 21
11.881 24
11.882 32
11.883 27
11.884 23
11.884 30
11.885 25
11.886 21
11.887 28
11.887 28
11.888 22
11.889 37
11.890 28
11.890 15
11.891 21
11.892 20
11.893 16
11.893 29
11.894 22
11.895 20
11.896 25
11.896 26
11.897 13
11.898 28
11.899 22
11.899 22
11.900 25
11.901 27
11.902 19
11.902 25
11.903 30
11.904 23
11.905 23
11.906 21
11.906 27
11.907 23
11.908 23
11.909 14
11.909 24
11.910 17
11.911 24
11.912 25
11.912 28
11.913 19
11.914 31
11.915 27
11.915 14
11.916 29
11.917 20
11.918 17
11.918 23
11.919 22
11.920 17
11.921 31
11.921 40
11.922 17
11.923 34
11.924 20
11.924 17
11.925 21
11.926 19
11.927 20
11.927 18
11.928 39
11.929 20
11.930 31
11.930 17
11.931 31
11.932 24
11.933 21
11.934 20
11.934 20
11.935 25
11.936 16
11.937 28
11.937 28
11.938 13
11.939 28
11.940 26
11.940 22
11.941 25
11.942 27
11.943 21
11.943 29
11.944 28
11.945 22
11.946 29
11.946 20
11.947 23
11.948 30
11.949 25
11.949 19
11.950 23
11.951 32
11.952 24
11.952 25
11.953 27
11.954 21
11.955 17
11.956 34
11.956 16
11.957 16
11.958 25
11.959 17
11.959 20
11.960 28
11.961 13
11.962 31
11.962 23
11.963 19
11.964 27
11.965 25
11.965 15
11.966 20
11.967 20
11.968 32
11.968 25
11.969 25
11.970 15
11.971 26
11.971 23
11.972 21
11.973 42
11.974 20
11.974 25
11.975 30
11.976 29
11.977 21
11.978 24
11.978 27
11.979 21
11.980 24
11.981 23
11.981 14
11.982 21
11.983 29
11.984 16
11.984 21
11.985 28
11.986 23
11.987 31
11.987 23
11.988 18
11.989 18
11.990 23
11.990 18
11.991 24
11.992 19
11.993 28
11.993 25
11.994 20
11.995 13
11.996 27
11.996 22
11.997 22
11.998 24
11.999 28
12.000 15
12.000 26
12.001 25
12.002 17
12.003 16
12.003 17
12.004 22
12.005 21
12.006 30
12.006 13
12.007 23
12.008 18
12.009 14
12.009 24
12.010 21
12.011 13
12.012 22
12.012 20
12.013 12
12.014 21
12.015 29
12.015 16
12.016 28
12.017 33
12.018 13
12.019 24
12.019 22
12.020 17
12.021 29
12.022 29
12.022 26
12.023 27
12.024 27
12.025 21
12.025 30
12.026 23
12.027 17
12.028 23
12.028 25
12.029 22
12.030 23
12.031 29
12.031 27
12.032 24
12.033 14
12.034 18
12.035 21
12.035 19
12.036 18
12.037 21
12.038 24
12.038 30
12.039 26
12.040 25
12.041 16
12.041 25
12.042 23
12.043 21
12.044 26
12.044 25
12.045 17
12.046 15
12.047 24
12.047 21
12.048 26
12.049 23
12.050 28
12.050 21
12.051 19
12.052 23
12.053 31
12.054 19
12.054 23
12.055 16
12.056 22
12.057 15
12.057 17
12.058 15
12.059 24
12.060 32
12.060 24
12.061 24
12.062 31
12.063 19
12.063 15
12.064 28
12.065 16
12.066 14
12.066 29
12.067 18
12.068 17
12.069 24
12.070 24
12.070 18
12.071 14
12.072 24
12.073 21
12.073 19
12.074 31
12.075 14
12.076 22
12.076 21
12.077 25
12.078 25
12.079 28
12.079 15
12.080 23
12.081 25
12.082 22
12.083 20
12.083 12
12.084 24
12.085 31
12.086 31
12.086 24
12.087 21
12.088 15
12.089 19
12.089 18
12.090 26
12.091 23
12.092 31
12.092 23
12.093 18
12.094 17
12.095 22
12.095 21
12.096 32
12.097 22
12.098 15
12.099 25
12.099 16
12.100 25
12.101 25
12.102 26
12.102 20
12.103 21
12.104 24
12.105 22
12.105 29
12.106 21
12.107 23
12.108 28
12.108 20
12.109 18
12.110 23
12.111 25
12.111 15
12.112 12
12.113 29
12.114 21
12.115 25
12.115 17
12.116 17
12.117 29
12.118 26
12.118 26
12.119 30
12.120 20
12.121 23
12.121 24
12.122 19
12.123 13
12.124 29
12.124 18
12.125 22
12.126 36
12.127 23
12.128 19
12.128 20
12.129 37
12.130 19
12.131 30
12.131 14
12.132 17
12.133 25
12.134 18
12.134 12
12.135 19
12.136 28
12.137 21
12.137 27
12.138 19
12.139 28
12.140 29
12.141 15
12.141 17
12.142 15
12.143 19
12.144 14
12.144 19
12.145 31
12.146 18
12.147 30
12.147 15
12.148 16
12.149 26
12.150 18
12.150 18
12.151 23
12.152 27
12.153 26
12.154 30
12.154 31
12.155 18
12.156 25
12.157 22
12.157 18
12.158 21
12.159 23
12.160 17
12.160 20
12.161 34
12.162 29
12.163 21
12.163 29
12.164 30
12.165 22
12.166 25
12.167 13
12.167 26
12.168 16
12.169 24
12.170 21
12.170 25
12.171 30
12.172 32
12.173 20
12.173 15
12.174 29
12.175 25
12.176 17
12.176 15
12.177 18
12.178 24
12.179 19
12.180 25
12.180 12
12.181 25
12.182 26
12.183 16
12.183 17
12.184 29
12.185 19
12.186 34
12.186 16
12.187 25
12.188 27
12.189 17
12.190 18
12.190 27
12.191 25
12.192 16
12.193 20
12.193 30
12.194 24
12.195 18
12.196 23
12.196 24
12.197 22
12.198 25
12.199 13
12.199 26
12.200 24
12.201 17
12.202 17
12.203 33
12.203 11
12.204 21
12.205 23
12.206 15
12.206 22
12.207 21
12.208 17
12.209 24
12.209 30
12.210 13
12.211 24
12.212 21
12.213 20
12.213 19
12.214 21
12.215 24
12.216 22
12.216 23
12.217 24
12.218 30
12.219 24
12.219 21
12.220 25
12.221 24
12.222 17
12.222 14
12.223 28
12.224 24
12.225 25
12.226 20
12.226 13
12.227 21
12.228 23
12.229 15
12.229 21
12.230 26
12.231 12
12.232 18
12.232 22
12.233 21
12.234 23
12.235 16
12.236 27
12.236 30
12.237 22
12.238 16
12.239 18
12.239 17
12.240 15
12.241 27
12.242 17
12.242 23
12.243 16
12.244 21
12.245 16
12.246 25
12.246 25
12.247 17
12.248 27
12.249 33
12.249 17
12.250 29
12.251 17
12.252 21
12.252 22
12.253 32
12.254 29
12.255 29
12.255 20
12.256 28
12.257 30
12.258 26
12.259 20
12.259 31
12.260 21
12.261 19
12.262 36
12.262 31
12.263 11
12.264 20
12.265 21
12.265 19
12.266 33
12.267 30
12.268 21
12.269 28
12.269 24
12.270 20
12.271 27
12.272 22
12.272 27
12.273 23
12.274 23
12.275 21
12.275 20
12.276 22
12.277 19
12.278 33
12.279 22
12.279 23
12.280 34
12.281 24
12.282 22
12.282 22
12.283 30
12.284 26
12.285 28
12.285 19
12.286 16
12.287 35
12.288 25
12.289 19
12.289 19
12.290 26
12.291 12
12.292 24
12.292 23
12.293 23
12.294 18
12.295 28
12.295 20
12.296 20
12.297 34
12.298 17
12.299 20
12.299 23
12.300 23
12.301 29
12.302 16
12.302 22
12.303 16
12.304 18
12.305 20
12.305 19
12.306 21
12.307 15
12.308 21
12.309 20
12.309 20
12.310 22
12.311 11
12.312 16
12.312 24
12.313 28
12.314 23
12.315 26
12.315 29
12.316 19
12.317 16
12.318 31
12.319 21
12.319 30
12.320 19
12.321 26
12.322 35
12.322 25
12.323 21
12.324 25
12.325 22
12.326 21
12.326 26
12.327 25
12.328 20
12.329 23
12.329 22
12.330 27
12.331 19
12.332 29
12.332 24
12.333 23
12.334 28
12.335 14
12.336 28
12.336 16
12.337 15
12.338 25
12.339 22
12.339 14
12.340 31
12.341 26
12.342 7
12.342 26
12.343 22
12.344 18
12.345 21
12.346 22
12.346 16
12.347 27
12.348 23
12.349 15
12.349 27
12.350 15
12.351 15
12.352 25
12.352 26
12.353 21
12.354 31
12.355 18
12.356 20
12.356 20
12.357 24
12.358 14
12.359 28
12.359 25
12.360 20
12.361 32
12.362 25
12.363 24
12.363 30
12.364 34
12.365 16
12.366 22
12.366 21
12.367 13
12.368 27
12.369 24
12.369 13
12.370 31
12.371 21
12.372 23
12.373 16
12.373 20
12.374 19
12.375 27
12.376 29
12.376 17
12.377 21
12.378 17
12.379 18
12.380 28
12.380 25
12.381 20
12.382 33
12.383 28
12.383 23
12.384 26
12.385 30
12.386 33
12.386 24
12.387 26
12.388 22
12.389 28
12.390 24
12.390 29
12.391 19
12.392 20
12.393 15
12.393 22
12.394 19
12.395 29
12.396 25
12.397 19
12.397 21
12.398 14
12.399 13
12.400 22
12.400 29
12.401 20
12.402 28
12.403 29
12.403 26
12.404 25
12.405 30
12.406 23
12.407 29
12.407 30
12.408 26
12.409 22
12.410 20
12.410 16
12.411 31
12.412 21
12.413 21
12.414 18
12.414 26
12.415 17
12.416 25
12.417 21
12.417 33
12.418 28
12.419 28
12.420 24
12.420 26
12.421 22
12.422 20
12.423 21
12.424 29
12.424 34
12.425 14
12.426 23
12.427 26
12.427 24
12.428 24
12.429 21
12.430 30
12.431 35
12.431 32
12.432 28
12.433 26
12.434 21
12.434 16
12.435 22
12.436 19
12.437 19
12.438 16
12.438 19
12.439 17
12.440 20
12.441 21
12.441 16
12.442 22
12.443 16
12.444 24
12.444 21
12.445 19
12.446 21
12.447 22
12.448 28
12.448 25
12.449 15
12.450 25
12.451 23
12.451 23
12.452 18
12.453 23
12.454 27
12.455 19
12.455 16
12.456 18
12.457 21
12.458 22
12.458 22
12.459 21
12.460 15
12.461 21
12.462 26
12.462 20
12.463 18
12.464 38
12.465 26
12.465 27
12.466 33
12.467 20
12.468 25
12.468 20
12.469 23
12.470 24
12.471 23
12.472 25
12.472 31
12.473 22
12.474 30
12.475 32
12.475 30
12.476 18
12.477 22
12.478 20
12.479 28
12.479 26
12.480 17
12.481 21
12.482 18
12.482 27
12.483 20
12.484 26
12.485 21
12.486 17
12.486 27
12.487 23
12.488 11
12.489 21
12.489 22
12.490 18
12.491 23
12.492 28
12.493 25
12.493 35
12.494 14
12.495 16
12.496 21
12.496 23
12.497 15
12.498 21
12.499 28
12.500 15
12.500 18
12.501 16
12.502 20
12.503 26
12.503 20
12.504 23
12.505 22
12.506 18
12.507 20
12.507 32
12.508 25
12.509 15
12.510 29
12.510 26
12.511 31
12.512 25
12.513 31
12.513 16
12.514 16
12.515 23
12.516 23
12.517 24
12.517 31
12.518 15
12.519 25
12.520 25
12.520 14
12.521 33
12.522 20
12.523 19
12.524 30
12.524 19
12.525 14
12.526 19
12.527 21
12.527 16
12.528 32
12.529 28
12.530 22
12.531 23
12.531 33
12.532 10
12.533 28
12.534 24
12.534 21
12.535 19
12.536 18
12.537 21
12.538 24
12.538 25
12.539 17
12.540 29
12.541 16
12.541 23
12.542 30
12.543 20
12.544 18
12.545 27
12.545 24
12.546 18
12.547 15
12.548 29
12.548 15
12.549 26
12.550 31
12.551 31
12.552 29
12.552 29
12.553 18
12.554 23
12.555 27
12.555 20
12.556 24
12.557 22
12.558 26
12.559 26
12.559 24
12.560 21
12.561 21
12.562 19
12.562 18
12.563 19
12.564 29
12.565 19
12.566 15
12.566 25
12.567 21
12.568 28
12.569 20
12.569 21
12.570 21
12.571 25
12.572 24
12.573 24
12.573 31
12.574 15
12.575 23
12.576 26
12.576 23
12.577 26
12.578 21
12.579 18
12.580 27
12.580 28
12.581 20
12.582 23
12.583 20
12.584 17
12.584 25
12.585 16
12.586 22
12.587 29
12.587 16
12.588 22
12.589 21
12.590 26
12.591 13
12.591 36
12.592 19
12.593 19
12.594 34
12.594 23
12.595 23
12.596 10
12.597 20
12.598 20
12.598 37
12.599 20
12.600 20
12.601 39
12.601 32
12.602 23
12.603 25
12.604 31
12.605 17
12.605 24
12.606 21
12.607 22
12.608 21
12.608 28
12.609 11
12.610 26
12.611 28
12.612 22
12.612 32
12.613 26
12.614 22
12.615 25
12.615 28
12.616 28
12.617 29
12.618 22
12.619 13
12.619 25
12.620 30
12.621 19
12.622 30
12.622 27
12.623 21
12.624 14
12.625 24
12.626 27
12.626 15
12.627 20
12.628 17
12.629 33
12.630 20
12.630 23
12.631 29
12.632 24
12.633 19
12.633 21
12.634 20
12.635 11
12.636 26
12.637 21
12.637 11
12.638 28
12.639 34
12.640 15
12.640 25
12.641 24
12.642 19
12.643 34
12.644 15
12.644 21
12.645 31
12.646 27
12.647 19
12.647 18
12.648 27
12.649 15
12.650 23
12.651 16
12.651 26
12.652 26
12.653 24
12.654 15
12.654 17
12.655 25
12.656 35
12.657 28
12.658 23
12.658 16
12.659 39
12.660 19
12.661 14
12.662 26
12.662 24
12.663 20
12.664 34
12.665 23
12.665 22
12.666 33
12.667 18
12.668 25
12.669 23
12.669 37
12.670 19
12.671 20
12.672 27
12.672 19
12.673 25
12.674 25
12.675 19
12.676 29
12.676 21
12.677 15
12.678 22
12.679 31
12.680 15
12.680 20
12.681 15
12.682 23
12.683 18
12.683 22
12.684 18
12.685 20
12.686 16
12.687 24
12.687 36
12.688 21
12.689 26
12.690 25
12.690 17
12.691 18
12.692 28
12.693 20
12.694 20
12.694 24
12.695 17
12.696 7
12.697 28
12.697 36
12.698 27
12.699 17
12.700 27
12.701 17
12.701 18
12.702 39
12.703 22
12.704 18
12.705 14
12.705 17
12.706 24
12.707 20
12.708 13
12.708 27
12.709 35
12.710 16
12.711 26
12.712 31
12.712 24
12.713 23
12.714 27
12.715 14
12.716 31
12.716 25
12.717 12
12.718 25
12.719 28
12.719 13
12.720 27
12.721 19
12.722 15
12.723 19
12.723 25
12.724 26
12.725 31
12.726 25
12.726 20
12.727 29
12.728 23
12.729 18
12.730 18
12.730 22
12.731 22
12.732 28
12.733 22
12.734 16
12.734 26
12.735 27
12.736 14
12.737 31
12.737 22
12.738 17
12.739 28
12.740 19
12.741 19
12.741 30
12.742 27
12.743 26
12.744 33
12.745 22
12.745 23
12.746 29
12.747 23
12.748 27
12.748 24
12.749 34
12.750 19
12.751 22
12.752 20
12.752 21
12.753 23
12.754 18
12.755 29
12.755 27
12.756 14
12.757 22
12.758 32
12.759 22
12.759 24
12.760 34
12.761 21
12.762 15
12.763 26
12.763 24
12.764 14
12.765 27
12.766 12
12.766 25
12.767 27
12.768 17
12.769 28
12.770 29
12.770 22
12.771 22
12.772 23
12.773 19
12.774 15
12.774 31
12.775 26
12.776 26
12.777 31
12.777 24
12.778 14
12.779 20
12.780 25
12.781 19
12.781 23
12.782 27
12.783 17
12.784 22
12.785 29
12.785 15
12.786 30
12.787 29
12.788 26
12.788 27
12.789 28
12.790 20
12.791 22
12.792 26
12.792 19
12.793 28
12.794 26
12.795 20
12.796 17
12.796 26
12.797 21
12.798 20
12.799 21
12.799 21
12.800 21
12.801 30
12.802 24
12.803 21
12.803 22
12.804 15
12.805 30
12.806 27
12.807 23
12.807 25
12.808 23
12.809 17
12.810 29
12.810 19
12.811 18
12.812 29
12.813 16
12.814 19
12.814 19
12.815 32
12.816 19
12.817 20
12.818 25
12.818 17
12.819 21
12.820 31
12.821 19
12.821 30
12.822 30
12.823 13
12.824 24
12.825 24
12.825 20
12.826 17
12.827 27
12.828 17
12.829 27
12.829 24
12.830 27
12.831 26
12.832 22
12.832 19
12.833 27
12.834 25
12.835 32
12.836 21
12.836 30
12.837 18
12.838 23
12.839 21
12.840 19
12.840 32
12.841 25
12.842 19
12.843 23
12.844 26
12.844 21
12.845 19
12.846 34
12.847 21
12.847 44
12.848 25
12.849 22
12.850 36
12.851 30
12.851 24
12.852 21
12.853 24
12.854 13
12.855 25
12.855 20
12.856 20
12.857 17
12.858 19
12.858 24
12.859 28
12.860 22
12.861 18
12.862 31
12.862 17
12.863 24
12.864 16
12.865 26
12.866 22
12.866 26
12.867 31
12.868 27
12.869 16
12.869 27
12.870 17
12.871 21
12.872 24
12.873 23
12.873 19
12.874 26
12.875 18
12.876 18
12.877 32
12.877 16
12.878 28
12.879 26
12.880 24
12.881 32
12.881 25
12.882 30
12.883 24
12.884 33
12.884 21
12.885 29
12.886 22
12.887 22
12.888 25
12.888 19
12.889 11
12.890 20
12.891 22
12.892 14
12.892 29
12.893 29
12.894 24
12.895 19
12.896 19
12.896 12
12.897 16
12.898 23
12.899 20
12.899 34
12.900 26
12.901 22
12.902 29
12.903 21
12.903 27
12.904 19
12.905 16
12.906 19
12.907 27
12.907 27
12.908 22
12.909 31
12.910 33
12.911 25
12.911 26
12.912 17
12.913 16
12.914 28
12.914 20
12.915 18
12.916 32
12.917 30
12.918 25
12.918 27
12.919 22
12.920 24
12.921 30
12.922 26
12.922 18
12.923 32
12.924 28
12.925 15
12.926 29
12.926 27
12.927 25
12.928 29
12.929 25
12.929 11
12.930 31
12.931 20
12.932 23
12.933 26
12.933 20
12.934 15
12.935 20
12.936 11
12.937 28
12.937 31
12.938 26
12.939 24
12.940 22
12.941 24
12.941 20
12.942 29
12.943 14
12.944 17
12.944 23
12.945 20
12.946 11
12.947 31
12.948 26
12.948 21
12.949 21
12.950 22
12.951 22
12.952 24
12.952 27
12.953 19
12.954 20
12.955 16
12.956 15
12.956 27
12.957 23
12.958 18
12.959 20
12.960 25
12.960 27
12.961 27
12.962 15
12.963 16
12.963 20
12.964 34
12.965 19
12.966 14
12.967 29
12.967 29
12.968 27
12.969 28
12.970 14
12.971 31
12.971 18
12.972 18
12.973 23
12.974 14
12.975 18
12.975 22
12.976 21
12.977 13
12.978 20
12.979 20
12.979 22
12.980 24
12.981 24
12.982 21
12.982 30
12.983 28
12.984 21
12.985 38
12.986 21
12.986 18
12.987 27
12.988 23
12.989 31
12.990 17
12.990 23
12.991 21
12.992 18
12.993 22
12.994 21
12.994 29
12.995 21
12.996 22
12.997 23
12.998 20
12.998 21
12.999 17
13.000 26
13.001 23
13.001 16
13.002 19
13.003 15
13.004 24
13.005 24
13.005 19
13.006 24
13.007 18
13.008 21
13.009 27
13.009 26
13.010 18
13.011 21
13.012 23
13.013 16
13.013 29
13.014 16
13.015 14
13.016 30
13.017 19
13.017 16
13.018 29
13.019 16
13.020 23
13.020 22
13.021 17
13.022 22
13.023 18
13.024 25
13.024 20
13.025 27
13.026 17
13.027 15
13.028 27
13.028 16
13.029 20
13.030 25
13.031 25
13.032 25
13.032 26
13.033 24
13.034 22
13.035 27
13.036 12
13.036 23
13.037 23
13.038 27
13.039 20
13.040 19
13.040 20
13.041 21
13.042 32
13.043 15
13.044 19
13.044 22
13.045 23
13.046 33
13.047 25
13.047 23
13.048 13
13.049 20
13.050 24
13.051 20
13.051 23
13.052 27
13.053 21
13.054 29
13.055 27
13.055 15
13.056 35
13.057 21
13.058 23
13.059 19
13.059 27
13.060 15
13.061 20
13.062 21
13.063 22
13.063 19
13.064 30
13.065 23
13.066 27
13.067 20
13.067 20
13.068 30
13.069 17
13.070 20
13.071 28
13.071 20
13.072 22
13.073 23
13.074 24
13.074 16
13.075 25
13.076 19
13.077 19
13.078 31
13.078 26
13.079 21
13.080 26
13.081 29
13.082 24
13.082 23
13.083 22
13.084 26
13.085 30
13.086 28
13.086 24
13.087 26
13.088 23
13.089 22
13.090 25
13.090 14
13.091 19
13.092 20
13.093 26
13.094 16
13.094 25
13.095 27
13.096 14
13.097 32
13.098 28
13.098 22
13.099 29
13.100 41
13.101 27
13.102 25
13.102 24
13.103 37
13.104 24
13.105 24
13.105 29
13.106 15
13.107 26
13.108 18
13.109 23
13.109 25
13.110 18
13.111 21
13.112 23
13.113 22
13.113 27
13.114 25
13.115 14
13.116 32
13.117 27
13.117 15
13.118 20
13.119 32
13.120 24
13.121 22
13.121 23
13.122 19
13.123 27
13.124 23
13.125 20
13.125 21
13.126 21
13.127 22
13.128 28
13.129 35
13.129 12
13.130 30
13.131 21
13.132 17
13.133 29
13.133 26
13.134 17
13.135 28
13.136 22
13.137 19
13.137 27
13.138 21
13.139 29
13.140 22
13.141 13
13.141 18
13.142 22
13.143 21
13.144 21
13.145 26
13.145 35
13.146 26
13.147 24
13.148 28
13.148 21
13.149 36
13.150 28
13.151 18
13.152 32
13.152 20
13.153 11
13.154 24
13.155 19
13.156 13
13.156 21
13.157 24
13.158 24
13.159 30
13.160 19
13.160 24
13.161 24
13.162 21
13.163 22
13.164 18
13.164 22
13.165 16
13.166 30
13.167 28
13.168 19
13.168 28
13.169 20
13.170 15
13.171 18
13.172 28
13.172 20
13.173 22
13.174 19
13.175 19
13.176 17
13.176 32
13.177 12
13.178 34
13.179 12
13.180 12
13.180 31
13.181 22
13.182 25
13.183 28
13.184 22
13.184 21
13.185 27
13.186 23
13.187 30
13.188 28
13.188 26
13.189 6
13.190 23
13.191 23
13.192 26
13.192 24
13.193 22
13.194 19
13.195 23
13.196 26
13.196 21
13.197 26
13.198 22
13.199 13
13.200 31
13.200 13
13.201 15
13.202 24
13.203 39
13.204 18
13.204 23
13.205 25
13.206 31
13.207 20
13.208 29
13.208 18
13.209 19
13.210 29
13.211 16
13.212 32
13.212 26
13.213 17
13.214 30
13.215 16
13.216 23
13.216 25
13.217 32
13.218 23
13.219 25
13.220 21
13.220 19
13.221 18
13.222 24
13.223 20
13.224 14
13.224 26
13.225 16
13.226 33
13.227 22
13.228 22
13.228 16
13.229 22
13.230 21
13.231 34
13.232 26
13.232 10
13.233 33
13.234 19
13.235 18
13.236 27
13.236 22
13.237 17
13.238 22
13.239 18
13.240 21
13.240 27
13.241 24
13.242 15
13.243 28
13.244 32
13.244 23
13.245 21
13.246 17
13.247 9
13.248 31
13.248 17
13.249 21
13.250 22
13.251 18
13.252 18
13.252 24
13.253 27
13.254 37
13.255 40
13.256 35
13.256 16
13.257 25
13.258 17
13.259 21
13.260 28
13.260 27
13.261 16
13.262 34
13.263 22
13.264 15
13.264 25
13.265 23
13.266 15
13.267 15
13.268 19
13.268 20
13.269 24
13.270 20
13.271 14
13.272 29
13.272 19
13.273 14
13.274 19
13.275 22
13.276 24
13.276 31
13.277 29
13.278 20
13.279 20
13.280 16
13.280 10
13.281 24
13.282 22
13.283 24
13.284 25
13.284 14
13.285 19
13.286 18
13.287 27
13.288 21
13.288 24
13.289 21
13.290 21
13.291 25
13.292 25
13.292 19
13.293 21
13.294 29
13.295 12
13.296 28
13.296 20
13.297 25
13.298 19
13.299 39
13.300 30
13.300 37
13.301 27
13.302 21
13.303 26
13.304 24
13.304 19
13.305 29
13.306 20
13.307 26
13.308 24
13.308 20
13.309 21
13.310 24
13.311 17
13.312 24
13.312 29
13.313 21
13.314 19
13.315 27
13.316 15
13.316 15
13.317 31
13.318 29
13.319 14
13.320 23
13.320 20
13.321 18
13.322 28
13.323 20
13.324 24
13.324 26
13.325 23
13.326 18
13.327 23
13.328 26
13.328 16
13.329 21
13.330 27
13.331 18
13.332 28
13.332 16
13.333 13
13.334 24
13.335 36
13.336 22
13.336 31
13.337 16
13.338 21
13.339 35
13.340 33
13.341 16
13.341 21
13.342 26
13.343 22
13.344 27
13.345 19
13.345 20
13.346 29
13.347 34
13.348 15
13.349 32
13.349 23
13.350 26
13.351 26
13.352 20
13.353 23
13.353 24
13.354 35
13.355 11
13.356 25
13.357 31
13.357 20
13.358 27
13.359 23
13.360 9
13.361 25
13.361 17
13.362 15
13.363 27
13.364 31
13.365 12
13.365 26
13.366 22
13.367 18
13.368 23
13.369 30
13.369 14
13.370 27
13.371 24
13.372 26
13.373 37
13.373 25
13.374 15
13.375 31
13.376 21
13.377 15
13.377 32
13.378 23
13.379 19
13.380 24
13.381 24
13.381 21
13.382 21
13.383 22
13.384 27
13.385 26
13.386 22
13.386 15
13.387 19
13.388 26
13.389 16
13.390 23
13.390 20
13.391 14
13.392 22
13.393 27
13.394 18
13.394 15
13.395 22
13.396 18
13.397 25
13.398 25
13.398 14
13.399 23
13.400 16
13.401 13
13.402 26
13.402 26
13.403 25
13.404 21
13.405 28
13.406 19
13.406 21
13.407 19
13.408 13
13.409 14
13.410 21
13.410 23
13.411 27
13.412 29
13.413 12
13.414 17
13.414 29
13.415 21
13.416 36
13.417 31
13.418 19
13.419 25
13.419 25
13.420 12
13.421 22
13.422 31
13.423 13
13.423 24
13.424 23
13.425 17
13.426 18
13.427 21
13.427 27
13.428 38
13.429 13
13.430 15
13.431 29
13.431 22
13.432 17
13.433 20
13.434 26
13.435 31
13.435 38
13.436 21
13.437 22
13.438 25
13.439 22
13.439 15
13.440 22
13.441 24
13.442 14
13.443 24
13.444 23
13.444 9
13.445 22
13.446 19
13.447 21
13.448 27
13.448 23
13.449 18
13.450 25
13.451 22
13.452 22
13.452 23
13.453 21
13.454 26
13.455 16
13.456 23
13.456 24
13.457 23
13.458 28
13.459 24
13.460 20
13.460 24
13.461 28
13.462 20
13.463 29
13.464 27
13.464 42
13.465 24
13.466 25
13.467 13
13.468 23
13.469 20
13.469 25
13.470 26
13.471 17
13.472 25
13.473 19
13.473 21
13.474 14
13.475 28
13.476 25
13.477 28
13.477 31
13.478 23
13.479 27
13.480 24
13.481 20
13.481 24
13.482 23
13.483 19
13.484 27
13.485 21
13.485 21
13.486 23
13.487 21
13.488 16
13.489 30
13.490 17
13.490 28
13.491 32
13.492 23
13.493 24
13.494 27
13.494 23
13.495 20
13.496 16
13.497 29
13.498 18
13.498 20
13.499 25
13.500 17
13.501 21
13.502 15
13.502 18
13.503 36
13.504 26
13.505 19
13.506 31
13.506 29
13.507 24
13.508 23
13.509 20
13.510 15
13.511 28
13.511 19
13.512 22
13.513 26
13.514 18
13.515 24
13.515 28
13.516 17
13.517 18
13.518 24
13.519 29
13.519 19
13.520 14
13.521 32
13.522 25
13.523 20
13.523 32
13.524 21
13.525 11
13.526 31
13.527 17
13.527 28
13.528 26
13.529 15
13.530 28
13.531 13
13.532 26
13.532 18
13.533 15
13.534 21
13.535 32
13.536 22
13.536 20
13.537 25
13.538 17
13.539 13
13.540 24
13.540 18
13.541 24
13.542 26
13.543 23
13.544 19
13.544 19
13.545 26
13.546 23
13.547 34
13.548 18
13.549 30
13.549 28
13.550 26
13.551 15
13.552 29
13.553 13
13.553 13
13.554 30
13.555 22
13.556 26
13.557 27
13.557 28
13.558 22
13.559 21
13.560 20
13.561 10
13.561 22
13.562 17
13.563 19
13.564 28
13.565 20
13.566 28
13.566 16
13.567 16
13.568 9
13.569 29
13.570 26
13.570 19
13.571 29
13.572 26
13.573 20
13.574 29
13.574 21
13.575 18
13.576 20
13.577 19
13.578 13
13.579 26
13.579 22
13.580 24
13.581 22
13.582 16
13.583 23
13.583 29
13.584 19
13.585 21
13.586 23
13.587 17
13.587 17
13.588 22
13.589 24
13.590 12
13.591 26
13.591 36
13.592 19
13.593 26
13.594 33
13.595 21
13.596 19
13.596 36
13.597 22
13.598 20
13.599 17
13.600 28
13.600 21
13.601 29
13.602 19
13.603 28
13.604 14
13.604 15
13.605 23
13.606 26
13.607 10
13.608 25
13.609 18
13.609 12
13.610 21
13.611 32
13.612 22
13.613 23
13.613 27
13.614 19
13.615 21
13.616 24
13.617 12
13.617 31
13.618 23
13.619 18
13.620 21
13.621 24
13.621 17
13.622 21
13.623 27
13.624 20
13.625 29
13.626 25
13.626 23
13.627 28
13.628 20
13.629 15
13.630 21
13.630 24
13.631 17
13.632 17
13.633 25
13.634 19
13.634 25
13.635 22
13.636 20
13.637 26
13.638 24
13.639 23
13.639 20
13.640 16
13.641 17
13.642 23
13.643 28
13.643 16
13.644 22
13.645 21
13.646 16
13.647 25
13.647 32
13.648 22
13.649 15
13.650 19
13.651 14
13.652 13
13.652 21
13.653 20
13.654 24
13.655 27
13.656 23
13.656 17
13.657 23
13.658 13
13.659 21
13.660 32
13.660 19
13.661 27
13.662 30
13.663 25
13.664 14
13.665 18
13.665 24
13.666 32
13.667 23
13.668 14
13.669 19
13.669 29
13.670 27
13.671 25
13.672 28
13.673 21
13.674 27
13.674 26
13.675 15
13.676 18
13.677 20
13.678 22
13.678 27
13.679 24
13.680 15
13.681 37
13.682 23
13.682 25
13.683 26
13.684 12
13.685 28
13.686 22
13.687 29
13.687 28
13.688 22
13.689 21
13.690 17
13.691 19
13.691 20
13.692 21
13.693 21
13.694 21
13.695 18
13.695 25
13.696 21
13.697 10
13.698 24
13.699 26
13.700 21
13.700 26
13.701 19
13.702 21
13.703 18
13.704 15
13.704 18
13.705 25
13.706 25
13.707 14
13.708 26
13.709 15
13.709 14
13.710 15
13.711 22
13.712 29
13.713 29
13.713 26
13.714 20
13.715 22
13.716 27
13.717 23
13.717 23
13.718 25
13.719 28
13.720 22
13.721 28
13.722 19
13.722 21
13.723 21
13.724 9
13.725 17
13.726 24
13.726 17
13.727 22
13.728 21
13.729 18
13.730 38
13.731 26
13.731 18
13.732 28
13.733 20
13.734 15
13.735 29
13.735 25
13.736 15
13.737 26
13.738 22
13.739 16
13.739 24
13.740 18
13.741 21
13.742 28
13.743 20
13.744 15
13.744 35
13.745 26
13.746 10
13.747 29
13.748 19
13.748 25
13.749 39
13.750 18
13.751 16
13.752 19
13.753 24
13.753 18
13.754 25
13.755 25
13.756 20
13.757 27
13.757 27
13.758 23
13.759 18
13.760 18
13.761 13
13.762 20
13.762 15
13.763 13
13.764 36
13.765 25
13.766 22
13.766 23
13.767 31
13.768 22
13.769 22
13.770 35
13.770 17
13.771 26
13.772 32
13.773 17
13.774 17
13.775 29
13.775 17
13.776 24
13.777 14
13.778 19
13.779 30
13.779 27
13.780 17
13.781 18
13.782 31
13.783 16
13.784 19
13.784 25
13.785 16
13.786 24
13.787 32
13.788 14
13.788 25
13.789 28
13.790 20
13.791 24
13.792 19
13.793 24
13.793 25
13.794 20
13.795 17
13.796 23
13.797 23
13.797 24
13.798 19
13.799 19
13.800 18
13.801 25
13.802 23
13.802 19
13.803 26
13.804 27
13.805 26
13.806 29
13.806 32
13.807 22
13.808 30
13.809 20
13.810 22
13.811 26
13.811 27
13.812 12
13.813 23
13.814 20
13.815 23
13.815 20
13.816 30
13.817 11
13.818 23
13.819 30
13.820 18
13.820 21
13.821 22
13.822 20
13.823 15
13.824 27
13.824 22
13.825 16
13.826 26
13.827 22
13.828 19
13.829 31
13.829 26
13.830 30
13.831 24
13.832 19
13.833 22
13.833 18
13.834 23
13.835 24
13.836 31
13.837 20
13.838 30
13.838 23
13.839 21
13.840 31
13.841 20
13.842 13
13.842 18
13.843 24
13.844 23
13.845 24
13.846 20
13.847 10
13.847 35
13.848 17
13.849 16
13.850 22
13.851 15
13.851 13
13.852 23
13.853 28
13.854 17
13.855 25
13.856 27
13.856 10
13.857 43
13.858 22
13.859 17
13.860 23
13.860 31
13.861 16
13.862 23
13.863 24
13.864 18
13.865 29
13.865 27
13.866 23
13.867 25
13.868 40
13.869 23
13.869 23
13.870 37
13.871 23
13.872 31
13.873 25
13.874 20
13.874 29
13.875 15
13.876 11
13.877 24
13.878 25
13.878 16
13.879 26
13.880 13
13.881 20
13.882 20
13.883 16
13.883 17
13.884 25
13.885 21
13.886 25
13.887 20
13.887 21
13.888 20
13.889 20
13.890 22
13.891 20
13.892 23
13.892 25
13.893 18
13.894 24
13.895 18
13.896 22
13.897 29
13.897 20
13.898 18
13.899 26
13.900 18
13.901 14
13.901 28
13.902 26
13.903 18
13.904 23
13.905 32
13.906 24
13.906 16
13.907 27
13.908 27
13.909 20
13.910 25
13.910 19
13.911 19
13.912 19
13.913 11
13.914 38
13.915 24
13.915 16
13.916 23
13.917 20
13.918 18
13.919 27
13.919 28
13.920 21
13.921 31
13.922 35
13.923 25
13.924 27
13.924 21
13.925 24
13.926 36
13.927 27
13.928 19
13.929 31
13.929 29
13.930 14
13.931 24
13.932 28
13.933 18
13.933 27
13.934 25
13.935 21
13.936 20
13.937 24
13.938 24
13.938 19
13.939 22
13.940 16
13.941 17
13.942 38
13.942 18
13.943 22
13.944 26
13.945 21
13.946 24
13.947 29
13.947 24
13.948 30
13.949 33
13.950 19
13.951 14
13.952 19
13.952 18
13.953 19
13.954 31
13.955 18
13.956 28
13.956 20
13.957 17
13.958 22
13.959 26
13.960 13
13.961 18
13.961 15
13.962 15
13.963 10
13.964 20
13.965 22
13.966 32
13.966 38
13.967 16
13.968 27
13.969 14
13.970 18
13.970 24
13.971 34
13.972 23
13.973 25
13.974 19
13.975 21
13.975 27
13.976 13
13.977 18
13.978 32
13.979 17
13.979 15
13.980 27
13.981 33
13.982 23
13.983 20
13.984 24
13.984 22
13.985 27
13.986 22
13.987 17
13.988 23
13.989 33
13.989 21
13.990 24
13.991 21
13.992 18
13.993 16
13.993 14
13.994 18
13.995 25
13.996 26
13.997 22
13.998 33
13.998 29
13.999 11
14.000 21
14.001 25
14.002 15
14.003 29
14.003 22
14.004 17
14.005 21
14.006 21
14.007 28
14.007 19
14.008 19
14.009 14
14.010 25
14.011 29
14.012 22
14.012 20
14.013 26
14.014 23
14.015 24
14.016 27
14.017 16
14.017 31
14.018 15
14.019 19
14.020 25
14.021 40
14.021 27
14.022 26
14.023 28
14.024 25
14.025 23
14.026 30
14.026 34
14.027 19
14.028 23
14.029 11
14.030 26
14.031 22
14.031 16
14.032 28
14.033 33
14.034 18
14.035 29
14.036 27
14.036 31
14.037 28
14.038 33
14.039 13
14.040 35
14.040 19
14.041 27
14.042 25
14.043 23
14.044 19
14.045 24
14.045 20
14.046 23
14.047 29
14.048 21
14.049 16
14.050 30
14.050 20
14.051 23
14.052 28
14.053 18
14.054 19
14.054 27
14.055 17
14.056 15
14.057 23
14.058 23
14.059 23
14.059 30
14.060 20
14.061 17
14.062 27
14.063 20
14.064 18
14.064 27
14.065 29
14.066 25
14.067 25
14.068 20
14.069 16
14.069 22
14.070 21
14.071 25
14.072 21
14.073 19
14.073 12
14.074 16
14.075 32
14.076 15
14.077 23
14.078 22
14.078 20
14.079 26
14.080 24
14.081 21
14.082 26
14.083 22
14.083 26
14.084 21
14.085 24
14.086 25
14.087 17
14.088 20
14.088 28
14.089 23
14.090 29
14.091 17
14.092 20
14.092 21
14.093 25
14.094 35
14.095 15
14.096 13
14.097 29
14.097 22
14.098 12
14.099 16
14.100 25
14.101 12
14.102 25
14.102 24
14.103 25
14.104 22
14.105 25
14.106 22
14.107 22
14.107 24
14.108 15
14.109 22
14.110 29
14.111 28
14.111 25
14.112 26
14.113 9
14.114 33
14.115 19
14.116 33
14.116 23
14.117 24
14.118 27
14.119 20
14.120 25
14.121 15
14.121 16
14.122 20
14.123 20
14.124 18
14.125 28
14.126 20
14.126 27
14.127 29
14.128 21
14.129 18
14.130 26
14.131 26
14.131 19
14.132 20
14.133 21
14.134 25
14.135 25
14.135 17
14.136 20
14.137 27
14.138 14
14.139 18
14.140 24
14.140 10
14.141 27
14.142 30
14.143 18
14.144 28
14.145 25
14.145 25
14.146 14
14.147 18
14.148 26
14.149 46
14.150 21
14.150 14
14.151 23
14.152 29
14.153 21
14.154 21
14.155 25
14.155 20
14.156 18
14.157 23
14.158 19
14.159 18
14.159 30
14.160 11
14.161 19
14.162 32
14.163 16
14.164 29
14.164 24
14.165 18
14.166 27
14.167 17
14.168 21
14.169 31
14.169 23
14.170 17
14.171 24
14.172 23
14.173 22
14.174 25
14.174 31
14.175 14
14.176 29
14.177 21
14.178 19
14.179 26
14.179 21
14.180 19
14.181 22
14.182 21
14.183 19
14.184 24
14.184 24
14.185 11
14.186 21
14.187 24
14.188 24
14.188 20
14.189 19
14.190 15
14.191 28
14.192 24
14.193 26
14.193 35
14.194 39
14.195 19
14.196 31
14.197 27
14.198 19
14.198 25
14.199 23
14.200 14
14.201 27
14.202 22
14.203 24
14.203 28
14.204 27
14.205 20
14.206 20
14.207 20
14.208 12
14.208 21
14.209 25
14.210 20
14.211 24
14.212 23
14.213 18
14.213 28
14.214 32
14.215 15
14.216 22
14.217 21
14.218 24
14.218 30
14.219 20
14.220 14
14.221 25
14.222 30
14.223 23
14.223 27
14.224 33
14.225 14
14.226 29
14.227 23
14.227 26
14.228 20
14.229 24
14.230 16
14.231 26
14.232 32
14.232 28
14.233 33
14.234 32
14.235 15
14.236 28
14.237 35
14.237 20
14.238 26
14.239 23
14.240 21
14.241 20
14.242 21
14.242 22
14.243 22
14.244 34
14.245 22
14.246 26
14.247 24
14.247 20
14.248 33
14.249 20
14.250 20
14.251 24
14.252 21
14.252 15
14.253 25
14.254 26
14.255 12
14.256 20
14.257 28
14.257 11
14.258 33
14.259 23
14.260 19
14.261 24
14.262 30
14.262 18
14.263 27
14.264 24
14.265 25
14.266 33
14.267 24
14.267 23
14.268 17
14.269 19
14.270 19
14.271 29
14.272 25
14.272 16
14.273 19
14.274 27
14.275 19
14.276 28
14.277 27
14.277 24
14.278 24
14.279 21
14.280 18
14.281 31
14.282 38
14.282 21
14.283 28
14.284 30
14.285 24
14.286 24
14.287 17
14.287 22
14.288 22
14.289 26
14.290 23
14.291 28
14.292 33
14.292 12
14.293 21
14.294 28
14.295 15
14.296 17
14.297 23
14.297 23
14.298 27
14.299 22
14.300 22
14.301 22
14.302 24
14.302 19
14.303 34
14.304 21
14.305 17
14.306 25
14.306 27
14.307 16
14.308 20
14.309 27
14.310 22
14.311 28
14.311 21
14.312 21
14.313 22
14.314 29
14.315 21
14.316 24
14.316 19
14.317 20
14.318 30
14.319 19
14.320 20
14.321 18
14.321 22
14.322 8
14.323 12
14.324 19
14.325 13
14.326 26
14.326 26
14.327 22
14.328 26
14.329 19
14.330 29
14.331 26
14.331 24
14.332 15
14.333 20
14.334 17
14.335 20
14.336 31
14.336 28
14.337 16
14.338 32
14.339 28
14.340 14
14.341 28
14.342 20
14.342 15
14.343 20
14.344 17
14.345 13
14.346 14
14.347 23
14.347 17
14.348 28
14.349 22
14.350 15
14.351 26
14.352 25
14.352 25
14.353 24
14.354 16
14.355 15
14.356 23
14.357 22
14.357 18
14.358 24
14.359 20
14.360 19
14.361 33
14.362 30
14.362 24
14.363 38
14.364 25
14.365 24
14.366 33
14.367 23
14.367 21
14.368 30
14.369 28
14.370 20
14.371 28
14.372 23
14.372 21
14.373 18
14.374 27
14.375 15
14.376 27
14.377 29
14.377 20
14.378 27
14.379 24
14.380 17
14.381 32
14.382 26
14.382 17
14.383 25
14.384 31
14.385 23
14.386 41
14.387 21
14.387 25
14.388 21
14.389 30
14.390 18
14.391 35
14.392 21
14.392 18
14.393 23
14.394 23
14.395 18
14.396 21
14.397 17
14.397 24
14.398 19
14.399 29
14.400 14
14.401 31
14.402 22
14.402 12
14.403 30
14.404 17
14.405 17
14.406 38
14.407 23
14.407 11
14.408 35
14.409 18
14.410 17
14.411 28
14.412 20
14.412 24
14.413 12
14.414 25
14.415 21
14.416 23
14.417 28
14.417 14
14.418 23
14.419 28
14.420 16
14.421 32
14.422 19
14.423 23
14.423 21
14.424 29
14.425 16
14.426 28
14.427 25
14.428 12
14.428 27
14.429 19
14.430 17
14.431 23
14.432 27
14.433 20
14.433 39
14.434 25
14.435 16
14.436 21
14.437 20
14.438 17
14.438 19
14.439 12
14.440 12
14.441 26
14.442 24
14.443 13
14.443 18
14.444 21
14.445 27
14.446 26
14.447 26
14.448 22
14.448 15
14.449 25
14.450 17
14.451 16
14.452 28
14.453 21
14.453 27
14.454 30
14.455 20
14.456 13
14.457 22
14.458 12
14.458 35
14.459 28
14.460 18
14.461 27
14.462 26
14.463 21
14.464 25
14.464 24
14.465 21
14.466 22
14.467 25
14.468 19
14.469 24
14.469 20
14.470 26
14.471 32
14.472 21
14.473 24
14.474 23
14.474 23
14.475 14
14.476 29
14.477 29
14.478 20
14.479 13
14.479 22
14.480 22
14.481 20
14.482 21
14.483 8
14.484 18
14.484 30
14.485 7
14.486 26
14.487 22
14.488 19
14.489 24
14.489 17
14.490 16
14.491 33
14.492 26
14.493 30
14.494 20
14.495 32
14.495 17
14.496 17
14.497 19
14.498 19
14.499 26
14.500 27
14.500 19
14.501 25
14.502 24
14.503 22
14.504 30
14.505 22
14.505 16
14.506 17
14.507 22
14.508 21
14.509 18
14.510 22
14.510 20
14.511 18
14.512 23
14.513 28
14.514 21
14.515 21
14.515 14
14.516 27
14.517 26
14.518 35
14.519 22
14.520 28
14.521 21
14.521 16
14.522 21
14.523 18
14.524 27
14.525 34
14.526 10
14.526 28
14.527 23
14.528 18
14.529 31
14.530 17
14.531 16
14.531 23
14.532 22
14.533 18
14.534 17
14.535 18
14.536 13
14.536 12
14.537 35
14.538 21
14.539 20
14.540 14
14.541 16
14.542 27
14.542 29
14.543 18
14.544 16
14.545 23
14.546 19
14.547 25
14.547 12
14.548 27
14.549 30
14.550 27
14.551 11
14.552 24
14.552 20
14.553 21
14.554 23
14.555 26
14.556 30
14.557 25
14.557 23
14.558 19
14.559 25
14.560 18
14.561 26
14.562 20
14.563 32
14.563 30
14.564 29
14.565 24
14.566 18
14.567 22
14.568 20
14.568 20
14.569 28
14.570 21
14.571 17
14.572 24
14.573 22
14.573 18
14.574 18
14.575 24
14.576 16
14.577 30
14.578 24
14.578 20
14.579 25
14.580 20
14.581 20
14.582 26
14.583 21
14.584 22
14.584 18
14.585 26
14.586 22
14.587 28
14.588 20
14.589 22
14.589 23
14.590 26
14.591 21
14.592 15
14.593 14
14.594 23
14.594 26
14.595 37
14.596 18
14.597 27
14.598 23
14.599 21
14.600 23
14.600 22
14.601 13
14.602 21
14.603 20
14.604 18
14.605 24
14.605 39
14.606 19
14.607 19
14.608 30
14.609 21
14.610 25
14.610 26
14.611 20
14.612 25
14.613 29
14.614 14
14.615 29
14.616 17
14.616 21
14.617 23
14.618 28
14.619 22
14.620 28
14.621 22
14.621 17
14.622 17
14.623 21
14.624 18
14.625 23
14.626 22
14.626 21
14.627 17
14.628 24
14.629 19
14.630 21
14.631 25
14.632 20
14.632 28
14.633 38
14.634 13
14.635 23
14.636 34
14.637 18
14.637 30
14.638 15
14.639 20
14.640 37
14.641 22
14.642 21
14.642 16
14.643 18
14.644 27
14.645 17
14.646 22
14.647 21
14.648 20
14.648 24
14.649 23
14.650 35
14.651 19
14.652 9
14.653 33
14.653 26
14.654 13
14.655 20
14.656 18
14.657 15
14.658 26
14.659 24
14.659 16
14.660 27
14.661 30
14.662 16
14.663 20
14.664 24
14.664 26
14.665 25
14.666 19
14.667 16
14.668 22
14.669 16
14.669 15
14.670 25
14.671 21
14.672 13
14.673 17
14.674 23
14.675 26
14.675 24
14.676 28
14.677 29
14.678 23
14.679 22
14.680 22
14.680 19
14.681 36
14.682 19
14.683 23
14.684 16
14.685 20
14.686 12
14.686 16
14.687 21
14.688 26
14.689 18
14.690 15
14.691 22
14.691 11
14.692 19
14.693 22
14.694 29
14.695 24
14.696 36
14.696 31
14.697 17
14.698 39
14.699 25
14.700 25
14.701 23
14.702 29
14.702 30
14.703 39
14.704 14
14.705 19
14.706 21
14.707 28
14.707 30
14.708 28
14.709 21
14.710 14
14.711 16
14.712 23
14.713 19
14.713 29
14.714 15
14.715 19
14.716 23
14.717 32
14.718 17
14.718 26
14.719 20
14.720 22
14.721 16
14.722 29
14.723 22
14.724 35
14.724 25
14.725 32
14.726 20
14.727 28
14.728 21
14.729 28
14.729 18
14.730 23
14.731 30
14.732 26
14.733 21
14.734 21
14.735 20
14.735 20
14.736 22
14.737 19
14.738 14
14.739 28
14.740 25
14.740 17
14.741 27
14.742 34
14.743 23
14.744 18
14.745 27
14.746 20
14.746 27
14.747 29
14.748 21
14.749 16
14.750 27
14.751 19
14.751 25
14.752 20
14.753 15
14.754 20
14.755 24
14.756 17
14.757 25
14.757 30
14.758 18
14.759 28
14.760 20
14.761 26
14.762 33
14.762 16
14.763 17
14.764 20
14.765 22
14.766 17
14.767 25
14.768 34
14.768 30
14.769 26
14.770 25
14.771 23
14.772 31
14.773 26
14.773 18
14.774 25
14.775 36
14.776 12
14.777 18
14.778 24
14.779 21
14.779 19
14.780 15
14.781 21
14.782 19
14.783 18
14.784 20
14.784 34
14.785 25
14.786 28
14.787 30
14.788 19
14.789 20
14.790 23
14.790 24
14.791 24
14.792 22
14.793 27
14.794 26
14.795 22
14.795 26
14.796 17
14.797 25
14.798 25
14.799 15
14.800 23
14.801 20
14.801 12
14.802 30
14.803 21
14.804 15
14.805 26
14.806 27
14.806 23
14.807 22
14.808 31
14.809 20
14.810 18
14.811 21
14.812 21
14.812 29
14.813 20
14.814 17
14.815 25
14.816 25
14.817 22
14.818 15
14.818 25
14.819 9
14.820 23
14.821 21
14.822 14
14.823 26
14.823 17
14.824 19
14.825 32
14.826 33
14.827 26
14.828 31
14.829 22
14.829 22
14.830 30
14.831 25
14.832 29
14.833 19
14.834 27
14.834 17
14.835 29
14.836 21
14.837 12
14.838 29
14.839 26
14.840 23
14.840 40
14.841 22
14.842 16
14.843 28
14.844 18
14.845 22
14.846 23
14.846 25
14.847 14
14.848 20
14.849 25
14.850 12
14.851 28
14.851 25
14.852 12
14.853 25
14.854 18
14.855 21
14.856 19
14.857 20
14.857 18
14.858 28
14.859 31
14.860 23
14.861 23
14.862 22
14.863 16
14.863 20
14.864 20
14.865 18
14.866 27
14.867 23
14.868 21
14.868 29
14.869 23
14.870 18
14.871 22
14.872 28
14.873 24
14.874 29
14.874 24
14.875 22
14.876 16
14.877 15
14.878 21
14.879 26
14.879 19
14.880 12
14.881 27
14.882 21
14.883 26
14.884 29
14.885 29
14.885 12
14.886 28
14.887 23
14.888 22
14.889 28
14.890 34
14.891 22
14.891 39
14.892 18
14.893 20
14.894 33
14.895 40
14.896 25
14.897 26
14.897 26
14.898 19
14.899 20
14.900 15
14.901 16
14.902 26
14.902 21
14.903 20
14.904 28
14.905 20
14.906 17
14.907 22
14.908 25
14.908 18
14.909 30
14.910 18
14.911 22
14.912 18
14.913 23
14.914 17
14.914 30
14.915 35
14.916 21
14.917 27
14.918 18
14.919 23
14.919 27
14.920 17
14.921 13
14.922 19
14.923 21
14.924 22
14.925 21
14.925 25
14.926 21
14.927 22
14.928 31
14.929 21
14.930 31
14.931 13
14.931 13
14.932 33
14.933 24
14.934 19
14.935 26
14.936 23
14.937 22
14.937 23
14.938 25
14.939 23
14.940 29
14.941 23
14.942 13
14.942 22
14.943 21
14.944 15
14.945 26
14.946 19
14.947 19
14.948 22
14.948 24
14.949 15
14.950 19
14.951 23
14.952 22
14.953 31
14.954 25
14.954 22
14.955 29
14.956 35
14.957 20
14.958 23
14.959 21
14.960 30
14.960 15
14.961 28
14.962 14
14.963 26
14.964 21
14.965 24
14.965 26
14.966 27
14.967 24
14.968 19
14.969 24
14.970 23
14.971 26
14.971 22
14.972 27
14.973 21
14.974 22
14.975 27
14.976 16
14.977 26
14.977 17
14.978 32
14.979 19
14.980 16
14.981 24
14.982 23
14.983 13
14.983 28
14.984 24
14.985 20
14.986 32
14.987 32
14.988 21
14.989 18
14.989 18
14.990 24
14.991 22
14.992 19
14.993 19
14.994 23
14.994 30
14.995 21
14.996 18
14.997 25
14.998 22
14.999 29
15.000 14
15.000 13
15.001 30
15.002 22
15.003 12
15.004 24
15.005 26
15.006 20
15.006 24
15.007 25
15.008 13
15.009 28
15.010 24
15.011 14
15.012 22
15.012 20
15.013 24
15.014 27
15.015 23
15.016 20
15.017 16
15.018 13
15.018 18
15.019 28
15.020 25
15.021 12
15.022 18
15.023 29
15.024 20
15.024 23
15.025 23
15.026 17
15.027 26
15.028 25
15.029 16
15.029 22
15.030 29
15.031 13
15.032 24
15.033 19
15.034 17
15.035 23
15.035 24
15.036 21
15.037 26
15.038 23
15.039 22
15.040 24
15.041 26
15.041 18
15.042 25
15.043 24
15.044 19
15.045 31
15.046 18
15.047 23
15.047 30
15.048 20
15.049 15
15.050 30
15.051 25
15.052 17
15.053 16
15.053 26
15.054 17
15.055 19
15.056 25
15.057 19
15.058 20
15.059 16
15.059 14
15.060 25
15.061 23
15.062 15
15.063 19
15.064 27
15.065 20
15.065 22
15.066 21
15.067 18
15.068 27
15.069 22
15.070 22
15.071 24
15.071 34
15.072 15
15.073 30
15.074 26
15.075 19
15.076 21
15.077 28
15.077 8
15.078 18
15.079 25
15.080 18
15.081 22
15.082 16
15.083 17
15.083 20
15.084 21
15.085 15
15.086 30
15.087 27
15.088 18
15.089 22
15.089 28
15.090 20
15.091 21
15.092 11
15.093 13
15.094 31
15.094 26
15.095 22
15.096 25
15.097 25
15.098 18
15.099 27
15.100 22
15.100 16
15.101 36
15.102 22
15.103 14
15.104 28
15.105 23
15.106 18
15.106 33
15.107 16
15.108 23
15.109 30
15.110 27
15.111 22
15.112 22
15.112 27
15.113 14
15.114 29
15.115 19
15.116 19
15.117 21
15.118 18
15.118 18
15.119 33
15.120 21
15.121 22
15.122 19
15.123 28
15.124 26
15.124 27
15.125 24
15.126 26
15.127 31
15.128 29
15.129 19
15.130 20
15.130 23
15.131 21
15.132 18
15.133 20
15.134 18
15.135 27
15.136 18
15.136 26
15.137 22
15.138 30
15.139 23
15.140 18
15.141 23
15.142 17
15.142 24
15.143 34
15.144 20
15.145 25
15.146 20
15.147 15
15.148 21
15.148 24
15.149 17
15.150 20
15.151 24
15.152 17
15.153 27
15.154 24
15.155 12
15.155 32
15.156 19
15.157 21
15.158 24
15.159 24
15.160 21
15.161 16
15.161 30
15.162 17
15.163 26
15.164 24
15.165 17
15.166 14
15.167 25
15.167 26
15.168 24
15.169 26
15.170 27
15.171 28
15.172 16
15.173 13
15.173 22
15.174 19
15.175 11
15.176 16
15.177 27
15.178 19
15.179 25
15.179 21
15.180 16
15.181 29
15.182 20
15.183 14
15.184 31
15.185 37
15.185 8
15.186 29
15.187 27
15.188 26
15.189 28
15.190 24
15.191 18
15.191 22
15.192 20
15.193 15
15.194 17
15.195 20
15.196 22
15.197 27
15.197 28
15.198 27
15.199 27
15.200 15
15.201 23
15.202 24
15.203 24
15.203 12
15.204 22
15.205 19
15.206 13
15.207 21
15.208 21
15.209 16
15.209 24
15.210 21
15.211 29
15.212 21
15.213 34
15.214 21
15.215 17
15.215 20
15.216 19
15.217 24
15.218 27
15.219 25
15.220 19
15.221 20
15.222 17
15.222 18
15.223 19
15.224 13
15.225 18
15.226 21
15.227 25
15.228 19
15.228 30
15.229 17
15.230 23
15.231 30
15.232 18
15.233 12
15.234 29
15.234 21
15.235 21
15.236 24
15.237 13
15.238 23
15.239 20
15.240 21
15.240 22
15.241 23
15.242 17
15.243 20
15.244 19
15.245 10
15.246 23
15.246 24
15.247 14
15.248 21
15.249 25
15.250 15
15.251 25
15.252 20
15.252 16
15.253 23
15.254 20
15.255 34
15.256 18
15.257 17
15.258 12
15.259 23
15.259 22
15.260 18
15.261 30
15.262 16
15.263 21
15.264 23
15.265 22
15.265 22
15.266 27
15.267 27
15.268 14
15.269 30
15.270 27
15.271 21
15.271 19
15.272 15
15.273 16
15.274 20
15.275 17
15.276 26
15.277 26
15.277 16
15.278 17
15.279 23
15.280 23
15.281 24
15.282 16
15.283 17
15.283 18
15.284 24
15.285 22
15.286 22
15.287 28
15.288 15
15.289 19
15.290 20
15.290 25
15.291 23
15.292 28
15.293 20
15.294 25
15.295 28
15.296 17
15.296 13
15.297 18
15.298 27
15.299 19
15.300 26
15.301 29
15.302 19
15.302 23
15.303 26
15.304 20
15.305 21
15.306 18
15.307 27
15.308 29
15.309 19
15.309 16
15.310 30
15.311 28
15.312 26
15.313 25
15.314 11
15.315 13
15.315 18
15.316 20
15.317 19
15.318 25
15.319 24
15.320 17
15.321 35
15.321 17
15.322 27
15.323 30
15.324 16
15.325 17
15.326 28
15.327 22
15.327 21
15.328 18
15.329 26
15.330 23
15.331 34
15.332 18
15.333 23
15.334 17
15.334 28
15.335 20
15.336 25
15.337 18
15.338 20
15.339 19
15.340 25
15.340 20
15.341 22
15.342 22
15.343 16
15.344 19
15.345 23
15.346 19
15.346 16
15.347 23
15.348 18
15.349 27
15.350 15
15.351 24
15.352 29
15.353 21
15.353 11
15.354 18
15.355 29
15.356 22
15.357 26
15.358 29
15.359 25
15.359 28
15.360 29
15.361 18
15.362 31
15.363 20
15.364 15
15.365 29
15.365 13
15.366 21
15.367 29
15.368 29
15.369 23
15.370 28
15.371 19
15.372 21
15.372 33
15.373 17
15.374 19
15.375 28
15.376 30
15.377 26
15.378 25
15.378 27
15.379 19
15.380 25
15.381 26
15.382 14
15.383 24
15.384 20
15.385 16
15.385 25
15.386 31
15.387 14
15.388 27
15.389 25
15.390 23
15.391 28
15.391 15
15.392 30
15.393 22
15.394 21
15.395 23
15.396 20
15.397 20
15.397 21
15.398 20
15.399 19
15.400 32
15.401 19
15.402 21
15.403 26
15.404 23
15.404 26
15.405 26
15.406 27
15.407 17
15.408 19
15.409 21
15.410 22
15.410 13
15.411 23
15.412 29
15.413 17
15.414 27
15.415 26
15.416 13
15.417 25
15.417 25
15.418 17
15.419 25
15.420 18
15.421 18
15.422 22
15.423 14
15.423 20
15.424 30
15.425 29
15.426 18
15.427 21
15.428 17
15.429 19
15.430 27
15.430 22
15.431 21
15.432 31
15.433 15
15.434 25
15.435 23
15.436 26
15.436 32
15.437 28
15.438 28
15.439 25
15.440 31
15.441 24
15.442 18
15.443 27
15.443 11
15.444 19
15.445 16
15.446 25
15.447 26
15.448 32
15.449 18
15.449 13
15.450 19
15.451 24
15.452 21
15.453 22
15.454 28
15.455 19
15.456 23
15.456 30
15.457 21
15.458 16
15.459 23
15.460 17
15.461 30
15.462 14
15.462 24
15.463 29
15.464 26
15.465 15
15.466 34
15.467 28
15.468 21
15.469 21
15.469 21
15.470 32
15.471 27
15.472 26
15.473 27
15.474 24
15.475 28
15.475 21
15.476 26
15.477 21
15.478 25
15.479 24
15.480 28
15.481 24
15.482 13
15.482 22
15.483 12
15.484 14
15.485 26
15.486 22
15.487 23
15.488 21
15.488 10
15.489 18
15.490 27
15.491 17
15.492 30
15.493 21
15.494 25
15.495 25
15.495 21
15.496 10
15.497 18
15.498 25
15.499 25
15.500 21
15.501 28
15.501 22
15.502 31
15.503 21
15.504 24
15.505 14
15.506 15
15.507 16
15.508 29
15.508 23
15.509 18
15.510 28
15.511 27
15.512 13
15.513 22
15.514 23
15.515 20
15.515 29
15.516 26
15.517 23
15.518 31
15.519 27
15.520 18
15.521 16
15.521 23
15.522 27
15.523 23
15.524 25
15.525 17
15.526 22
15.527 24
15.528 21
15.528 21
15.529 22
15.530 13
15.531 25
15.532 20
15.533 24
15.534 31
15.535 19
15.535 14
15.536 19
15.537 24
15.538 24
15.539 27
15.540 14
15.541 14
15.541 15
15.542 24
15.543 32
15.544 29
15.545 23
15.546 17
15.547 24
15.548 16
15.548 20
15.549 15
15.550 18
15.551 20
15.552 27
15.553 17
15.554 24
15.555 14
15.555 29
15.556 26
15.557 20
15.558 20
15.559 20
15.560 19
15.561 20
15.561 22
15.562 22
15.563 25
15.564 14
15.565 21
15.566 17
15.567 19
15.568 20
15.568 23
15.569 25
15.570 16
15.571 25
15.572 24
15.573 26
15.574 30
15.575 23
15.575 23
15.576 20
15.577 25
15.578 21
15.579 11
15.580 20
15.581 36
15.581 31
15.582 16
15.583 24
15.584 26
15.585 20
15.586 22
15.587 21
15.588 15
15.588 20
15.589 20
15.590 16
15.591 26
15.592 16
15.593 18
15.594 23
15.595 27
15.595 18
15.596 29
15.597 33
15.598 14
15.599 24
15.600 13
15.601 19
15.602 30
15.602 30
15.603 22
15.604 28
15.605 21
15.606 23
15.607 20
15.608 22
15.608 17
15.609 34
15.610 22
15.611 17
15.612 20
15.613 22
15.614 10
15.615 22
15.615 28
15.616 21
15.617 26
15.618 24
15.619 21
15.620 16
15.621 29
15.622 17
15.622 18
15.623 19
15.624 8
15.625 22
15.626 33
15.627 21
15.628 33
15.629 27
15.629 17
15.630 22
15.631 21
15.632 13
15.633 24
15.634 23
15.635 16
15.635 19
15.636 20
15.637 21
15.638 24
15.639 22
15.640 27
15.641 37
15.642 33
15.642 18
15.643 21
15.644 36
15.645 22
15.646 25
15.647 22
15.648 16
15.649 19
15.649 32
15.650 30
15.651 22
15.652 33
15.653 14
15.654 21
15.655 26
15.656 23
15.656 24
15.657 28
15.658 20
15.659 17
15.660 16
15.661 24
15.662 21
15.663 26
15.663 23
15.664 31
15.665 29
15.666 19
15.667 28
15.668 26
15.669 27
15.670 22
15.670 29
15.671 17
15.672 24
15.673 17
15.674 23
15.675 12
15.676 27
15.677 19
15.677 24
15.678 26
15.679 14
15.680 20
15.681 31
15.682 13
15.683 22
15.684 22
15.684 15
15.685 34
15.686 21
15.687 16
15.688 33
15.689 18
15.690 17
15.690 19
15.691 23
15.692 15
15.693 26
15.694 21
15.695 19
15.696 26
15.697 24
15.697 15
15.698 31
15.699 17
15.700 14
15.701 32
15.702 21
15.703 18
15.704 21
15.704 18
15.705 19
15.706 25
15.707 22
15.708 20
15.709 34
15.710 39
15.711 15
15.711 21
15.712 20
15.713 25
15.714 22
15.715 21
15.716 16
15.717 29
15.718 15
15.718 18
15.719 25
15.720 22
15.721 23
15.722 38
15.723 33
15.724 17
15.725 22
15.725 14
15.726 13
15.727 32
15.728 37
15.729 15
15.730 15
15.731 17
15.732 30
15.732 21
15.733 30
15.734 23
15.735 28
15.736 29
15.737 23
15.738 26
15.739 19
15.739 16
15.740 19
15.741 17
15.742 27
15.743 27
15.744 22
15.745 15
15.746 22
15.746 26
15.747 10
15.748 22
15.749 21
15.750 12
15.751 26
15.752 32
15.753 17
15.753 34
15.754 30
15.755 21
15.756 19
15.757 25
15.758 14
15.759 17
15.760 40
15.760 28
15.761 22
15.762 24
15.763 18
15.764 19
15.765 22
15.766 13
15.767 18
15.767 29
15.768 18
15.769 23
15.770 25
15.771 23
15.772 24
15.773 29
15.774 18
15.774 29
15.775 24
15.776 23
15.777 19
15.778 24
15.779 22
15.780 19
15.781 16
15.781 17
15.782 23
15.783 26
15.784 26
15.785 26
15.786 16
15.787 17
15.788 19
15.789 24
15.789 17
15.790 34
15.791 15
15.792 23
15.793 26
15.794 32
15.795 18
15.796 31
15.796 22
15.797 12
15.798 17
15.799 26
15.800 21
15.801 30
15.802 38
15.803 18
15.803 18
15.804 19
15.805 14
15.806 25
15.807 22
15.808 13
15.809 26
15.810 27
15.810 15
15.811 24
15.812 32
15.813 16
15.814 24
15.815 21
15.816 31
15.817 27
15.817 27
15.818 18
15.819 24
15.820 23
15.821 24
15.822 27
15.823 31
15.824 16
15.824 25
15.825 27
15.826 15
15.827 21
15.828 19
15.829 20
15.830 14
15.831 16
15.831 15
15.832 22
15.833 26
15.834 21
15.835 16
15.836 28
15.837 16
15.838 20
15.839 10
15.839 10
15.840 25
15.841 34
15.842 22
15.843 28
15.844 25
15.845 25
15.846 17
15.846 16
15.847 22
15.848 24
15.849 25
15.850 27
15.851 17
15.852 29
15.853 14
15.853 19
15.854 17
15.855 17
15.856 23
15.857 23
15.858 16
15.859 24
15.860 23
15.860 15
15.861 26
15.862 23
15.863 22
15.864 26
15.865 14
15.866 16
15.867 25
15.867 32
15.868 26
15.869 38
15.870 29
15.871 23
15.872 24
15.873 20
15.874 23
15.875 22
15.875 30
15.876 20
15.877 27
15.878 20
15.879 19
15.880 17
15.881 16
15.882 19
15.882 31
15.883 9
15.884 23
15.885 35
15.886 19
15.887 25
15.888 32
15.889 21
15.889 22
15.890 28
15.891 26
15.892 11
15.893 26
15.894 13
15.895 21
15.896 15
15.897 24
15.897 11
15.898 29
15.899 23
15.900 20
15.901 26
15.902 18
15.903 21
15.904 19
15.904 27
15.905 15
15.906 24
15.907 18
15.908 25
15.909 24
15.910 19
15.911 13
15.911 29
15.912 21
15.913 25
15.914 33
15.915 22
15.916 16
15.917 23
15.918 22
15.919 11
15.919 26
15.920 18
15.921 25
15.922 24
15.923 23
15.924 18
15.925 43
15.926 31
15.926 10
15.927 27
15.928 25
15.929 16
15.930 24
15.931 35
15.932 15
15.933 29
15.933 30
15.934 19
15.935 21
15.936 26
15.937 24
15.938 26
15.939 20
15.940 13
15.941 24
15.941 24
15.942 10
15.943 26
15.944 20
15.945 18
15.946 23
15.947 24
15.948 14
15.948 25
15.949 25
15.950 16
15.951 26
15.952 26
15.953 23
15.954 18
15.955 23
15.955 38
15.956 15
15.957 19
15.958 15
15.959 27
15.960 27
15.961 11
15.962 16
15.963 26
15.963 13
15.964 16
15.965 20
15.966 22
15.967 27
15.968 23
15.969 12
15.970 18
15.970 30
15.971 14
15.972 28
15.973 23
15.974 15
15.975 17
15.976 21
15.977 16
15.978 31
15.978 22
15.979 17
15.980 18
15.981 13
15.982 21
15.983 16
15.984 27
15.985 20
15.985 24
15.986 19
15.987 20
15.988 27
15.989 21
15.990 12
15.991 26
15.992 13
15.993 17
15.993 24
15.994 20
15.995 28
15.996 24
15.997 29
15.998 22
15.999 26
16.000 26
16.000 11
16.001 23
16.002 20
16.003 17
16.004 30
16.005 26
16.006 21
16.007 28
16.008 32
16.008 21
16.009 19
16.010 28
16.011 14
16.012 18
16.013 21
16.014 23
16.015 23
16.015 27
16.016 13
16.017 40
16.018 20
16.019 9
16.020 26
16.021 24
16.022 17
16.023 38
16.023 25
16.024 16
16.025 33
16.026 10
16.027 19
16.028 29
16.029 22
16.030 15
16.030 27
16.031 24
16.032 22
16.033 24
16.034 18
16.035 13
16.036 27
16.037 27
16.038 19
16.038 28
16.039 20
16.040 27
16.041 32
16.042 21
16.043 10
16.044 33
16.045 21
16.046 24
16.046 20
16.047 29
16.048 20
16.049 34
16.050 21
16.051 15
16.052 35
16.053 25
16.053 12
16.054 29
16.055 21
16.056 16
16.057 29
16.058 28
16.059 12
16.060 30
16.061 26
16.061 13
16.062 26
16.063 17
16.064 16
16.065 23
16.066 34
16.067 21
16.068 24
16.069 22
16.069 13
16.070 32
16.071 30
16.072 21
16.073 17
16.074 17
16.075 21
16.076 28
16.076 23
16.077 18
16.078 26
16.079 24
16.080 18
16.081 21
16.082 22
16.083 17
16.084 25
16.084 33
16.085 18
16.086 21
16.087 17
16.088 23
16.089 23
16.090 28
16.091 14
16.092 35
16.092 36
16.093 30
16.094 22
16.095 19
16.096 23
16.097 19
16.098 19
16.099 23
16.099 28
16.100 21
16.101 12
16.102 31
16.103 24
16.104 28
16.105 22
16.106 28
16.107 13
16.107 25
16.108 21
16.109 17
16.110 23
16.111 27
16.112 19
16.113 28
16.114 25
16.115 22
16.115 25
16.116 26
16.117 26
16.118 27
16.119 25
16.120 22
16.121 33
16.122 30
16.123 25
16.123 15
16.124 22
16.125 16
16.126 16
16.127 17
16.128 19
16.129 31
16.130 26
16.130 16
16.131 33
16.132 27
16.133 16
16.134 16
16.135 16
16.136 20
16.137 22
16.138 24
16.138 19
16.139 19
16.140 16
16.141 32
16.142 22
16.143 26
16.144 15
16.145 22
16.146 20
16.146 20
16.147 29
16.148 26
16.149 28
16.150 18
16.151 16
16.152 22
16.153 28
16.154 38
16.154 27
16.155 20
16.156 16
16.157 21
16.158 27
16.159 22
16.160 15
16.161 20
16.162 28
16.162 22
16.163 18
16.164 21
16.165 12
16.166 19
16.167 24
16.168 25
16.169 26
16.170 15
16.170 19
16.171 28
16.172 22
16.173 17
16.174 22
16.175 24
16.176 20
16.177 14
16.177 38
16.178 24
16.179 26
16.180 20
16.181 21
16.182 24
16.183 19
16.184 16
16.185 28
16.185 19
16.186 18
16.187 31
16.188 14
16.189 21
16.190 22
16.191 21
16.192 21
16.193 26
16.193 21
16.194 21
16.195 12
16.196 21
16.197 14
16.198 25
16.199 16
16.200 19
16.201 27
16.201 16
16.202 20
16.203 26
16.204 23
16.205 21
16.206 24
16.207 20
16.208 22
16.209 24
16.209 23
16.210 12
16.211 20
16.212 21
16.213 19
16.214 28
16.215 23
16.216 17
16.217 27
16.217 22
16.218 18
16.219 33
16.220 27
16.221 21
16.222 30
16.223 21
16.224 13
16.225 22
16.225 18
16.226 17
16.227 34
16.228 25
16.229 18
16.230 34
16.231 30
16.232 8
16.233 26
16.233 30
16.234 15
16.235 28
16.236 18
16.237 23
16.238 26
16.239 26
16.240 13
16.241 27
16.241 23
16.242 17
16.243 23
16.244 28
16.245 25
16.246 21
16.247 22
16.248 15
16.249 26
16.249 11
16.250 11
16.251 24
16.252 17
16.253 27
16.254 32
16.255 23
16.256 25
16.257 23
16.257 25
16.258 17
16.259 21
16.260 22
16.261 16
16.262 20
16.263 24
16.264 22
16.265 25
16.265 24
16.266 14
16.267 23
16.268 30
16.269 28
16.270 17
16.271 27
16.272 25
16.273 15
16.274 23
16.274 18
16.275 21
16.276 18
16.277 18
16.278 24
16.279 18
16.280 23
16.281 22
16.282 24
16.282 21
16.283 31
16.284 24
16.285 22
16.286 34
16.287 16
16.288 19
16.289 24
16.290 31
16.290 18
16.291 21
16.292 21
16.293 16
16.294 40
16.295 19
16.296 25
16.297 20
16.298 30
16.298 23
16.299 18
16.300 32
16.301 18
16.302 19
16.303 23
16.304 20
16.305 22
16.306 23
16.306 25
16.307 20
16.308 16
16.309 13
16.310 21
16.311 34
16.312 20
16.313 18
16.314 23
16.314 28
16.315 23
16.316 23
16.317 23
16.318 22
16.319 18
16.320 17
16.321 25
16.322 24
16.323 17
16.323 21
16.324 19
16.325 23
16.326 14
16.327 30
16.328 16
16.329 27
16.330 21
16.331 16
16.331 23
16.332 20
16.333 16
16.334 33
16.335 20
16.336 19
16.337 22
16.338 27
16.339 24
16.339 34
16.340 16
16.341 29
16.342 15
16.343 22
16.344 18
16.345 18
16.346 30
16.347 17
16.347 28
16.348 27
16.349 24
16.350 19
16.351 25
16.352 20
16.353 20
16.354 21
16.355 16
16.356 25
16.356 21
16.357 16
16.358 27
16.359 23
16.360 16
16.361 22
16.362 15
16.363 22
16.364 40
16.364 27
16.365 16
16.366 32
16.367 35
16.368 20
16.369 31
16.370 28
16.371 24
16.372 19
16.372 22
16.373 17
16.374 18
16.375 35
16.376 20
16.377 31
16.378 17
16.379 22
16.380 18
16.381 22
16.381 24
16.382 33
16.383 30
16.384 21
16.385 26
16.386 20
16.387 18
16.388 21
16.389 21
16.389 21
16.390 36
16.391 30
16.392 15
16.393 16
16.394 37
16.395 21
16.396 17
16.397 18
16.398 22
16.398 23
16.399 32
16.400 20
16.401 18
16.402 19
16.403 19
16.404 23
16.405 21
16.406 21
16.406 21
16.407 26
16.408 21
16.409 20
16.410 21
16.411 33
16.412 17
16.413 17
16.414 14
16.415 36
16.415 26
16.416 26
16.417 19
16.418 21
16.419 25
16.420 22
16.421 26
16.422 20
16.423 28
16.423 17
16.424 22
16.425 26
16.426 35
16.427 24
16.428 19
16.429 29
16.430 18
16.431 27
16.431 21
16.432 25
16.433 25
16.434 19
16.435 11
16.436 29
16.437 24
16.438 11
16.439 34
16.440 29
16.440 27
16.441 22
16.442 24
16.443 21
16.444 21
16.445 18
16.446 17
16.447 24
16.448 31
16.449 17
16.449 18
16.450 32
16.451 21
16.452 25
16.453 24
16.454 18
16.455 33
16.456 30
16.457 18
16.457 23
16.458 21
16.459 17
16.460 30
16.461 25
16.462 16
16.463 23
16.464 25
16.465 19
16.466 21
16.466 14
16.467 29
16.468 21
16.469 19
16.470 17
16.471 24
16.472 29
16.473 10
16.474 27
16.474 25
16.475 18
16.476 24
16.477 20
16.478 13
16.479 23
16.480 25
16.481 16
16.482 26
16.483 22
16.483 17
16.484 23
16.485 30
16.486 17
16.487 24
16.488 19
16.489 21
16.490 26
16.491 36
16.492 26
16.492 42
16.493 17
16.494 8
16.495 18
16.496 28
16.497 15
16.498 23
16.499 28
16.500 24
16.500 28
16.501 22
16.502 16
16.503 30
16.504 23
16.505 16
16.506 25
16.507 30
16.508 19
16.509 23
16.509 22
16.510 17
16.511 20
16.512 18
16.513 17
16.514 25
16.515 23
16.516 18
16.517 26
16.518 24
16.518 18
16.519 28
16.520 23
16.521 28
16.522 27
16.523 26
16.524 24
16.525 34
16.526 20
16.526 17
16.527 23
16.528 24
16.529 21
16.530 22
16.531 22
16.532 25
16.533 27
16.534 25
16.535 18
16.535 27
16.536 26
16.537 21
16.538 19
16.539 26
16.540 20
16.541 26
16.542 19
16.543 20
16.544 34
16.544 24
16.545 25
16.546 23
16.547 30
16.548 27
16.549 37
16.550 31
16.551 18
16.552 30
16.553 23
16.553 21
16.554 24
16.555 24
16.556 15
16.557 32
16.558 23
16.559 27
16.560 21
16.561 15
16.562 18
16.562 32
16.563 19
16.564 17
16.565 28
16.566 19
16.567 16
16.568 18
16.569 18
16.570 27
16.570 10
16.571 25
16.572 18
16.573 31
16.574 34
16.575 20
16.576 16
16.577 22
16.578 16
16.579 31
16.579 20
16.580 21
16.581 33
16.582 16
16.583 23
16.584 26
16.585 15
16.586 20
16.587 18
16.588 20
16.588 17
16.589 23
16.590 18
16.591 24
16.592 27
16.593 26
16.594 13
16.595 27
16.596 21
16.597 29
16.597 23
16.598 28
16.599 17
16.600 25
16.601 17
16.602 14
16.603 27
16.604 24
16.605 20
16.606 25
16.606 26
16.607 20
16.608 30
16.609 22
16.610 17
16.611 28
16.612 22
16.613 18
16.614 22
16.615 21
16.615 17
16.616 21
16.617 24
16.618 15
16.619 27
16.620 39
16.621 20
16.622 17
16.623 28
16.624 12
16.624 24
16.625 19
16.626 16
16.627 31
16.628 15
16.629 21
16.630 25
16.631 21
16.632 18
16.633 19
16.633 23
16.634 23
16.635 19
16.636 28
16.637 13
16.638 27
16.639 18
16.640 19
16.641 29
16.642 23
16.642 19
16.643 19
16.644 18
16.645 18
16.646 22
16.647 25
16.648 18
16.649 23
16.650 15
16.651 19
16.651 34
16.652 18
16.653 19
16.654 21
16.655 25
16.656 15
16.657 21
16.658 26
16.659 23
16.660 28
16.660 23
16.661 19
16.662 28
16.663 21
16.664 17
16.665 24
16.666 26
16.667 13
16.668 25
16.669 23
16.670 20
16.670 13
16.671 26
16.672 17
16.673 24
16.674 18
16.675 18
16.676 22
16.677 25
16.678 20
16.679 35
16.679 26
16.680 18
16.681 20
16.682 20
16.683 15
16.684 24
16.685 30
16.686 15
16.687 17
16.688 24
16.688 13
16.689 25
16.690 23
16.691 16
16.692 20
16.693 18
16.694 14
16.695 22
16.696 12
16.697 21
16.697 34
16.698 29
16.699 27
16.700 23
16.701 24
16.702 19
16.703 23
16.704 25
16.705 18
16.706 25
16.706 19
16.707 16
16.708 20
16.709 19
16.710 26
16.711 33
16.712 18
16.713 19
16.714 38
16.715 17
16.716 16
16.716 31
16.717 24
16.718 16
16.719 16
16.720 16
16.721 14
16.722 29
16.723 28
16.724 23
16.725 22
16.725 25
16.726 24
16.727 31
16.728 22
16.729 21
16.730 27
16.731 23
16.732 19
16.733 25
16.734 23
16.734 14
16.735 23
16.736 22
16.737 15
16.738 12
16.739 21
16.740 18
16.741 17
16.742 25
16.743 16
16.744 26
16.744 30
16.745 18
16.746 28
16.747 25
16.748 19
16.749 19
16.750 27
16.751 21
16.752 21
16.753 30
16.753 17
16.754 16
16.755 37
16.756 26
16.757 25
16.758 24
16.759 12
16.760 26
16.761 18
16.762 18
16.762 24
16.763 25
16.764 19
16.765 19
16.766 30
16.767 18
16.768 30
16.769 18
16.770 18
16.771 21
16.772 26
16.772 18
16.773 31
16.774 21
16.775 17
16.776 22
16.777 19
16.778 17
16.779 34
16.780 19
16.781 23
16.781 30
16.782 20
16.783 21
16.784 17
16.785 26
16.786 24
16.787 23
16.788 25
16.789 20
16.790 23
16.791 18
16.791 14
16.792 29
16.793 17
16.794 14
16.795 22
16.796 31
16.797 14
16.798 29
16.799 18
16.800 20
16.800 27
16.801 16
16.802 12
16.803 22
16.804 16
16.805 13
16.806 23
16.807 21
16.808 24
16.809 31
16.810 21
16.810 9
16.811 30
16.812 23
16.813 16
16.814 15
16.815 28
16.816 18
16.817 26
16.818 19
16.819 19
16.820 26
16.820 18
16.821 15
16.822 25
16.823 30
16.824 18
16.825 20
16.826 28
16.827 24
16.828 24
16.829 25
16.829 18
16.830 21
16.831 16
16.832 14
16.833 32
16.834 26
16.835 16
16.836 18
16.837 23
16.838 21
16.839 25
16.839 22
16.840 20
16.841 24
16.842 21
16.843 25
16.844 25
16.845 20
16.846 17
16.847 30
16.848 26
16.848 20
16.849 32
16.850 26
16.851 17
16.852 23
16.853 24
16.854 14
16.855 27
16.856 29
16.857 24
16.858 34
16.858 27
16.859 19
16.860 19
16.861 23
16.862 19
16.863 25
16.864 28
16.865 13
16.866 19
16.867 17
16.868 14
16.868 22
16.869 19
16.870 17
16.871 23
16.872 28
16.873 21
16.874 29
16.875 24
16.876 19
16.877 23
16.878 23
16.878 24
16.879 17
16.880 26
16.881 13
16.882 40
16.883 22
16.884 16
16.885 30
16.886 27
16.887 17
16.887 30
16.888 17
16.889 26
16.890 20
16.891 28
16.892 18
16.893 25
16.894 26
16.895 21
16.896 22
16.897 24
16.897 18
16.898 21
16.899 23
16.900 14
16.901 24
16.902 23
16.903 20
16.904 24
16.905 18
16.906 17
16.907 35
16.907 27
16.908 23
16.909 37
16.910 20
16.911 20
16.912 22
16.913 31
16.914 15
16.915 20
16.916 14
16.917 22
16.917 21
16.918 22
16.919 14
16.920 18
16.921 19
16.922 18
16.923 21
16.924 14
16.925 19
16.926 17
16.927 29
16.927 16
16.928 23
16.929 27
16.930 20
16.931 22
16.932 18
16.933 22
16.934 26
16.935 29
16.936 23
16.937 18
16.937 22
16.938 43
16.939 16
16.940 19
16.941 27
16.942 23
16.943 27
16.944 15
16.945 27
16.946 24
16.947 22
16.947 27
16.948 19
16.949 15
16.950 15
16.951 17
16.952 21
16.953 20
16.954 22
16.955 17
16.956 34
16.957 24
16.957 20
16.958 37
16.959 19
16.960 9
16.961 33
16.962 34
16.963 17
16.964 35
16.965 32
16.966 13
16.967 19
16.967 28
16.968 23
16.969 23
16.970 15
16.971 14
16.972 30
16.973 17
16.974 18
16.975 31
16.976 21
16.977 12
16.977 21
16.978 32
16.979 15
16.980 22
16.981 26
16.982 6
16.983 28
16.984 14
16.985 18
16.986 28
16.987 32
16.987 14
16.988 17
16.989 22
16.990 16
16.991 27
16.992 21
16.993 15
16.994 37
16.995 25
16.996 15
16.997 31
16.997 30
16.998 18
16.999 35
17.000 27
17.001 25
17.002 23
17.003 23
17.004 23
17.005 31
17.006 20
17.007 17
17.008 25
17.008 15
17.009 20
17.010 18
17.011 26
17.012 20
17.013 25
17.014 23
17.015 20
17.016 29
17.017 22
17.018 21
17.018 22
17.019 18
17.020 19
17.021 29
17.022 27
17.023 20
17.024 26
17.025 24
17.026 17
17.027 26
17.028 23
17.028 15
17.029 15
17.030 25
17.031 15
17.032 25
17.033 19
17.034 16
17.035 20
17.036 28
17.037 19
17.038 25
17.039 25
17.039 20
17.040 25
17.041 30
17.042 11
17.043 22
17.044 33
17.045 16
17.046 20
17.047 30
17.048 21
17.049 28
17.049 18
17.050 14
17.051 25
17.052 27
17.053 19
17.054 22
17.055 31
17.056 19
17.057 17
17.058 19
17.059 22
17.059 23
17.060 21
17.061 15
17.062 22
17.063 20
17.064 21
17.065 20
17.066 28
17.067 20
17.068 27
17.069 15
17.070 14
17.070 24
17.071 13
17.072 14
17.073 32
17.074 29
17.075 21
17.076 22
17.077 30
17.078 23
17.079 24
17.080 22
17.080 26
17.081 29
17.082 19
17.083 13
17.084 25
17.085 21
17.086 16
17.087 19
17.088 17
17.089 21
17.090 22
17.091 23
17.091 24
17.092 19
17.093 8
17.094 11
17.095 22
17.096 18
17.097 14
17.098 30
17.099 21
17.100 7
17.101 25
17.101 26
17.102 14
17.103 22
17.104 19
17.105 15
17.106 18
17.107 25
17.108 15
17.109 22
17.110 17
17.111 16
17.112 18
17.112 16
17.113 17
17.114 27
17.115 21
17.116 23
17.117 29
17.118 24
17.119 15
17.120 27
17.121 24
17.122 15
17.122 24
17.123 24
17.124 24
17.125 18
17.126 29
17.127 19
17.128 31
17.129 32
17.130 15
17.131 27
17.132 22
17.133 31
17.133 34
17.134 22
17.135 23
17.136 32
17.137 13
17.138 20
17.139 22
17.140 13
17.141 25
17.142 26
17.143 28
17.144 19
17.144 28
17.145 23
17.146 28
17.147 31
17.148 28
17.149 20
17.150 21
17.151 34
17.152 17
17.153 30
17.154 28
17.154 23
17.155 19
17.156 25
17.157 23
17.158 31
17.159 34
17.160 25
17.161 19
17.162 20
17.163 15
17.164 21
17.165 20
17.165 19
17.166 18
17.167 16
17.168 17
17.169 15
17.170 21
17.171 22
17.172 18
17.173 22
17.174 17
17.175 16
17.176 22
17.176 19
17.177 24
17.178 19
17.179 27
17.180 18
17.181 18
17.182 25
17.183 21
17.184 22
17.185 16
17.186 18
17.187 29
17.187 15
17.188 20
17.189 32
17.190 23
17.191 26
17.192 20
17.193 14
17.194 25
17.195 32
17.196 13
17.197 17
17.198 30
17.198 19
17.199 21
17.200 25
17.201 20
17.202 32
17.203 21
17.204 24
17.205 31
17.206 22
17.207 27
17.208 26
17.209 18
17.209 21
17.210 24
17.211 14
17.212 16
17.213 18
17.214 26
17.215 17
17.216 23
17.217 28
17.218 14
17.219 31
17.220 27
17.220 19
17.221 28
17.222 15
17.223 18
17.224 21
17.225 32
17.226 23
17.227 19
17.228 24
17.229 18
17.230 24
17.231 16
17.231 26
17.232 22
17.233 27
17.234 17
17.235 26
17.236 24
17.237 19
17.238 29
17.239 22
17.240 12
17.241 19
17.242 22
17.242 25
17.243 26
17.244 21
17.245 21
17.246 26
17.247 19
17.248 12
17.249 35
17.250 27
17.251 19
17.252 30
17.253 20
17.253 20
17.254 32
17.255 33
17.256 20
17.257 28
17.258 29
17.259 10
17.260 34
17.261 27
17.262 12
17.263 27
17.264 20
17.264 13
17.265 23
17.266 25
17.267 21
17.268 21
17.269 18
17.270 15
17.271 21
17.272 22
17.273 24
17.274 38
17.275 23
17.275 16
17.276 21
17.277 22
17.278 18
17.279 24
17.280 27
17.281 25
17.282 25
17.283 28
17.284 18
17.285 25
17.286 22
17.287 15
17.287 25
17.288 28
17.289 22
17.290 32
17.291 26
17.292 18
17.293 17
17.294 26
17.295 22
17.296 16
17.297 16
17.298 20
17.298 21
17.299 33
17.300 16
17.301 26
17.302 26
17.303 16
17.304 31
17.305 19
17.306 18
17.307 18
17.308 20
17.309 29
17.309 25
17.310 29
17.311 19
17.312 28
17.313 26
17.314 10
17.315 15
17.316 17
17.317 16
17.318 26
17.319 21
17.320 8
17.321 21
17.321 21
17.322 17
17.323 33
17.324 22
17.325 21
17.326 22
17.327 27
17.328 18
17.329 28
17.330 32
17.331 18
17.332 26
17.332 21
17.333 29
17.334 19
17.335 18
17.336 12
17.337 30
17.338 22
17.339 20
17.340 28
17.341 26
17.342 18
17.343 28
17.344 22
17.344 12
17.345 31
17.346 19
17.347 19
17.348 24
17.349 22
17.350 15
17.351 22
17.352 16
17.353 18
17.354 27
17.355 18
17.355 14
17.356 19
17.357 24
17.358 22
17.359 20
17.360 24
17.361 14
17.362 16
17.363 17
17.364 18
17.365 36
17.366 28
17.367 19
17.367 29
17.368 21
17.369 20
17.370 24
17.371 26
17.372 18
17.373 28
17.374 21
17.375 19
17.376 24
17.377 29
17.378 17
17.378 32
17.379 22
17.380 14
17.381 28
17.382 18
17.383 18
17.384 20
17.385 21
17.386 9
17.387 24
17.388 26
17.389 22
17.390 23
17.390 19
17.391 20
17.392 26
17.393 17
17.394 16
17.395 26
17.396 16
17.397 12
17.398 20
17.399 23
17.400 19
17.401 16
17.402 30
17.402 25
17.403 17
17.404 28
17.405 18
17.406 13
17.407 22
17.408 18
17.409 19
17.410 24
17.411 17
17.412 23
17.413 16
17.414 16
17.414 31
17.415 13
17.416 19
17.417 33
17.418 17
17.419 16
17.420 21
17.421 20
17.422 14
17.423 33
17.424 13
17.425 15
17.426 19
17.426 20
17.427 15
17.428 28
17.429 13
17.430 21
17.431 26
17.432 23
17.433 20
17.434 21
17.435 14
17.436 13
17.437 18
17.437 10
17.438 19
17.439 22
17.440 18
17.441 20
17.442 29
17.443 24
17.444 19
17.445 24
17.446 16
17.447 21
17.448 21
17.449 22
17.449 15
17.450 17
17.451 24
17.452 19
17.453 29
17.454 24
17.455 17
17.456 26
17.457 29
17.458 16
17.459 16
17.460 30
17.461 20
17.461 25
17.462 27
17.463 22
17.464 21
17.465 28
17.466 13
17.467 28
17.468 31
17.469 24
17.470 22
17.471 19
17.472 14
17.473 29
17.474 27
17.474 16
17.475 15
17.476 21
17.477 23
17.478 22
17.479 26
17.480 22
17.481 21
17.482 23
17.483 22
17.484 30
17.485 17
17.486 23
17.486 30
17.487 30
17.488 23
17.489 19
17.490 23
17.491 18
17.492 19
17.493 17
17.494 11
17.495 27
17.496 16
17.497 16
17.498 23
17.498 19
17.499 15
17.500 21
17.501 21
17.502 21
17.503 21
17.504 27
17.505 18
17.506 26
17.507 24
17.508 18
17.509 28
17.510 24
17.510 20
17.511 28
17.512 24
17.513 15
17.514 31
17.515 17
17.516 17
17.517 29
17.518 26
17.519 18
17.520 30
17.521 29
17.522 21
17.522 26
17.523 17
17.524 23
17.525 18
17.526 21
17.527 26
17.528 26
17.529 24
17.530 25
17.531 31
17.532 18
17.533 18
17.534 20
17.535 19
17.535 18
17.536 31
17.537 28
17.538 22
17.539 21
17.540 16
17.541 21
17.542 17
17.543 25
17.544 16
17.545 18
17.546 20
17.547 18
17.547 17
17.548 28
17.549 23
17.550 21
17.551 25
17.552 8
17.553 24
17.554 15
17.555 22
17.556 29
17.557 17
17.558 12
17.559 27
17.560 26
17.560 14
17.561 22
17.562 25
17.563 20
17.564 33
17.565 26
17.566 10
17.567 36
17.568 18
17.569 9
17.570 33
17.571 23
17.572 18
17.572 26
17.573 27
17.574 15
17.575 27
17.576 22
17.577 27
17.578 18
17.579 19
17.580 24
17.581 26
17.582 28
17.583 13
17.584 26
17.585 18
17.585 23
17.586 17
17.587 25
17.588 26
17.589 19
17.590 21
17.591 14
17.592 17
17.593 29
17.594 27
17.595 17
17.596 20
17.597 19
17.598 21
17.598 22
17.599 13
17.600 15
17.601 32
17.602 23
17.603 17
17.604 17
17.605 22
17.606 17
17.607 22
17.608 13
17.609 31
17.610 27
17.610 19
17.611 34
17.612 27
17.613 16
17.614 26
17.615 27
17.616 14
17.617 19
17.618 21
17.619 11
17.620 25
17.621 26
17.622 21
17.623 14
17.623 22
17.624 20
17.625 26
17.626 17
17.627 26
17.628 22
17.629 27
17.630 24
17.631 28
17.632 29
17.633 18
17.634 25
17.635 27
17.636 18
17.636 21
17.637 23
17.638 19
17.639 22
17.640 22
17.641 22
17.642 20
17.643 26
17.644 19
17.645 29
17.646 14
17.647 15
17.648 27
17.649 19
17.649 15
17.650 29
17.651 25
17.652 25
17.653 29
17.654 20
17.655 14
17.656 33
17.657 24
17.658 15
17.659 32
17.660 25
17.661 13
17.662 21
17.662 23
17.663 12
17.664 35
17.665 17
17.666 16
17.667 18
17.668 22
17.669 16
17.670 22
17.671 30
17.672 17
17.673 28
17.674 22
17.675 10
17.675 14
17.676 17
17.677 17
17.678 23
17.679 16
17.680 10
17.681 28
17.682 19
17.683 20
17.684 30
17.685 21
17.686 16
17.687 26
17.688 19
17.688 15
17.689 23
17.690 35
17.691 22
17.692 18
17.693 21
17.694 23
17.695 20
17.696 14
17.697 21
17.698 23
17.699 28
17.700 21
17.701 20
17.701 21
17.702 17
17.703 25
17.704 20
17.705 26
17.706 17
17.707 18
17.708 21
17.709 22
17.710 22
17.711 18
17.712 24
17.713 21
17.714 21
17.715 31
17.715 18
17.716 14
17.717 21
17.718 23
17.719 20
17.720 17
17.721 25
17.722 20
17.723 25
17.724 22
17.725 22
17.726 24
17.727 21
17.728 21
17.728 32
17.729 20
17.730 23
17.731 34
17.732 19
17.733 23
17.734 19
17.735 18
17.736 16
17.737 24
17.738 21
17.739 17
17.740 26
17.741 22
17.742 22
17.742 33
17.743 22
17.744 9
17.745 19
17.746 25
17.747 28
17.748 21
17.749 15
17.750 20
17.751 33
17.752 28
17.753 22
17.754 34
17.755 19
17.755 17
17.756 29
17.757 18
17.758 11
17.759 23
17.760 20
17.761 13
17.762 25
17.763 21
17.764 17
17.765 23
17.766 20
17.767 16
17.768 20
17.769 20
17.769 19
17.770 30
17.771 29
17.772 19
17.773 22
17.774 36
17.775 16
17.776 16
17.777 28
17.778 16
17.779 26
17.780 24
17.781 15
17.782 28
17.782 28
17.783 25
17.784 24
17.785 24
17.786 24
17.787 26
17.788 29
17.789 12
17.790 23
17.791 21
17.792 17
17.793 23
17.794 18
17.795 21
17.796 21
17.796 25
17.797 13
17.798 30
17.799 26
17.800 20
17.801 25
17.802 21
17.803 17
17.804 28
17.805 27
17.806 13
17.807 18
17.808 21
17.809 15
17.810 31
17.810 26
17.811 15
17.812 31
17.813 34
17.814 18
17.815 27
17.816 17
17.817 20
17.818 19
17.819 27
17.820 16
17.821 30
17.822 24
17.823 18
17.824 26
17.824 21
17.825 13
17.826 24
17.827 24
17.828 20
17.829 15
17.830 16
17.831 26
17.832 22
17.833 23
17.834 16
17.835 35
17.836 26
17.837 18
17.838 27
17.838 27
17.839 24
17.840 35
17.841 26
17.842 17
17.843 19
17.844 20
17.845 24
17.846 20
17.847 21
17.848 23
17.849 40
17.850 18
17.851 16
17.852 21
17.852 20
17.853 18
17.854 26
17.855 31
17.856 19
17.857 20
17.858 21
17.859 23
17.860 19
17.861 19
17.862 7
17.863 21
17.864 22
17.865 24
17.866 23
17.866 22
17.867 20
17.868 27
17.869 22
17.870 20
17.871 26
17.872 28
17.873 18
17.874 34
17.875 12
17.876 19
17.877 18
17.878 35
17.879 22
17.880 25
17.880 30
17.881 12
17.882 28
17.883 22
17.884 23
17.885 23
17.886 26
17.887 22
17.888 25
17.889 26
17.890 15
17.891 30
17.892 26
17.893 18
17.894 24
17.895 24
17.895 16
17.896 19
17.897 12
17.898 17
17.899 33
17.900 27
17.901 19
17.902 31
17.903 24
17.904 18
17.905 26
17.906 25
17.907 15
17.908 26
17.909 19
17.909 20
17.910 32
17.911 25
17.912 17
17.913 26
17.914 28
17.915 13
17.916 22
17.917 18
17.918 22
17.919 21
17.920 23
17.921 23
17.922 22
17.923 27
17.924 11
17.924 19
17.925 18
17.926 16
17.927 28
17.928 23
17.929 17
17.930 27
17.931 15
17.932 23
17.933 23
17.934 14
17.935 23
17.936 25
17.937 24
17.938 18
17.938 23
17.939 19
17.940 18
17.941 26
17.942 17
17.943 14
17.944 22
17.945 21
17.946 23
17.947 11
17.948 18
17.949 12
17.950 17
17.951 24
17.952 12
17.953 24
17.953 15
17.954 36
17.955 25
17.956 19
17.957 13
17.958 25
17.959 33
17.960 17
17.961 31
17.962 12
17.963 23
17.964 22
17.965 29
17.966 13
17.967 21
17.968 15
17.968 24
17.969 26
17.970 14
17.971 16
17.972 25
17.973 19
17.974 25
17.975 28
17.976 14
17.977 22
17.978 28
17.979 21
17.980 19
17.981 22
17.982 21
17.983 11
17.983 39
17.984 19
17.985 9
17.986 34
17.987 28
17.988 16
17.989 28
17.990 32
17.991 20
17.992 21
17.993 13
17.994 16
17.995 25
17.996 21
17.997 19
17.998 20
17.998 19
17.999 13
18.000 25
18.001 29
18.002 14
18.003 31
18.004 21
18.005 19
18.006 23
18.007 17
18.008 27
18.009 24
18.010 20
18.011 14
18.012 26
18.013 25
18.013 27
18.014 20
18.015 21
18.016 14
18.017 25
18.018 19
18.019 18
18.020 29
18.021 22
18.022 16
18.023 24
18.024 30
18.025 12
18.026 25
18.027 24
18.028 7
18.028 29
18.029 17
18.030 16
18.031 19
18.032 22
18.033 24
18.034 25
18.035 20
18.036 20
18.037 27
18.038 20
18.039 24
18.040 27
18.041 29
18.042 20
18.043 21
18.044 22
18.044 19
18.045 21
18.046 21
18.047 32
18.048 22
18.049 32
18.050 20
18.051 29
18.052 22
18.053 21
18.054 39
18.055 22
18.056 17
18.057 23
18.058 19
18.059 9
18.059 24
18.060 25
18.061 16
18.062 24
18.063 20
18.064 19
18.065 35
18.066 21
18.067 17
18.068 20
18.069 26
18.070 27
18.071 30
18.072 19
18.073 21
18.074 31
18.075 16
18.075 16
18.076 24
18.077 34
18.078 17
18.079 22
18.080 39
18.081 26
18.082 23
18.083 27
18.084 15
18.085 20
18.086 26
18.087 18
18.088 25
18.089 20
18.090 17
18.091 24
18.091 25
18.092 18
18.093 27
18.094 26
18.095 23
18.096 24
18.097 25
18.098 15
18.099 18
18.100 27
18.101 13
18.102 15
18.103 23
18.104 11
18.105 22
18.106 27
18.106 10
18.107 21
18.108 24
18.109 23
18.110 24
18.111 14
18.112 13
18.113 25
18.114 30
18.115 21
18.116 25
18.117 21
18.118 24
18.119 24
18.120 28
18.121 18
18.122 17
18.122 17
18.123 22
18.124 24
18.125 20
18.126 19
18.127 14
18.128 14
18.129 16
18.130 27
18.131 22
18.132 14
18.133 27
18.134 18
18.135 29
18.136 29
18.137 21
18.138 26
18.138 20
18.139 19
18.140 20
18.141 23
18.142 27
18.143 24
18.144 19
18.145 31
18.146 19
18.147 27
18.148 10
18.149 18
18.150 24
18.151 21
18.152 18
18.153 25
18.154 17
18.155 17
18.155 24
18.156 19
18.157 32
18.158 29
18.159 28
18.160 20
18.161 22
18.162 17
18.163 24
18.164 33
18.165 15
18.166 16
18.167 23
18.168 12
18.169 22
18.170 27
18.171 24
18.171 21
18.172 24
18.173 19
18.174 19
18.175 26
18.176 23
18.177 18
18.178 32
18.179 25
18.180 15
18.181 24
18.182 26
18.183 14
18.184 21
18.185 20
18.186 22
18.187 30
18.187 21
18.188 24
18.189 31
18.190 19
18.191 12
18.192 23
18.193 15
18.194 13
18.195 19
18.196 24
18.197 29
18.198 35
18.199 19
18.200 19
18.201 30
18.202 19
18.203 20
18.204 32
18.204 24
18.205 13
18.206 30
18.207 16
18.208 25
18.209 28
18.210 24
18.211 17
18.212 25
18.213 32
18.214 18
18.215 27
18.216 34
18.217 19
18.218 23
18.219 30
18.220 19
18.221 24
18.221 18
18.222 16
18.223 18
18.224 19
18.225 13
18.226 30
18.227 24
18.228 14
18.229 26
18.230 22
18.231 14
18.232 15
18.233 23
18.234 30
18.235 28
18.236 32
18.237 22
18.238 20
18.238 29
18.239 18
18.240 27
18.241 19
18.242 18
18.243 23
18.244 17
18.245 15
18.246 20
18.247 24
18.248 18
18.249 19
18.250 22
18.251 23
18.252 24
18.253 16
18.254 22
18.255 27
18.255 29
18.256 13
18.257 19
18.258 27
18.259 24
18.260 23
18.261 17
18.262 11
18.263 34
18.264 26
18.265 16
18.266 17
18.267 19
18.268 15
18.269 21
18.270 20
18.271 27
18.272 23
18.272 22
18.273 13
18.274 24
18.275 20
18.276 22
18.277 17
18.278 22
18.279 15
18.280 29
18.281 18
18.282 19
18.283 27
18.284 16
18.285 20
18.286 20
18.287 24
18.288 15
18.289 26
18.289 26
18.290 19
18.291 19
18.292 24
18.293 14
18.294 30
18.295 16
18.296 11
18.297 29
18.298 22
18.299 21
18.300 27
18.301 21
18.302 22
18.303 30
18.304 21
18.305 23
18.306 35
18.307 15
18.307 11
18.308 23
18.309 18
18.310 17
18.311 23
18.312 22
18.313 21
18.314 25
18.315 27
18.316 21
18.317 17
18.318 22
18.319 23
18.320 24
18.321 21
18.322 19
18.323 24
18.324 21
18.324 21
18.325 24
18.326 22
18.327 19
18.328 21
18.329 33
18.330 27
18.331 10
18.332 22
18.333 18
18.334 22
18.335 21
18.336 12
18.337 20
18.338 20
18.339 20
18.340 26
18.341 29
18.342 19
18.342 26
18.343 32
18.344 20
18.345 27
18.346 33
18.347 19
18.348 23
18.349 22
18.350 20
18.351 19
18.352 30
18.353 36
18.354 22
18.355 17
18.356 20
18.357 17
18.358 18
18.359 11
18.360 27
18.360 14
18.361 21
18.362 26
18.363 21
18.364 17
18.365 15
18.366 25
18.367 17
18.368 25
18.369 31
18.370 14
18.371 29
18.372 23
18.373 15
18.374 20
18.375 30
18.376 16
18.377 25
18.378 23
18.378 18
18.379 24
18.380 26
18.381 14
18.382 30
18.383 17
18.384 16
18.385 36
18.386 24
18.387 21
18.388 20
18.389 22
18.390 19
18.391 16
18.392 24
18.393 25
18.394 22
18.395 30
18.396 20
18.397 27
18.397 20
18.398 26
18.399 34
18.400 25
18.401 17
18.402 37
18.403 18
18.404 14
18.405 21
18.406 21
18.407 22
18.408 23
18.409 25
18.410 17
18.411 18
18.412 29
18.413 22
18.414 25
18.415 25
18.415 21
18.416 24
18.417 17
18.418 17
18.419 30
18.420 17
18.421 19
18.422 27
18.423 23
18.424 19
18.425 26
18.426 23
18.427 28
18.428 31
18.429 11
18.430 20
18.431 21
18.432 26
18.433 17
18.434 27
18.434 21
18.435 16
18.436 34
18.437 34
18.438 20
18.439 31
18.440 32
18.441 23
18.442 23
18.443 19
18.444 23
18.445 18
18.446 27
18.447 26
18.448 24
18.449 28
18.450 23
18.451 19
18.452 20
18.453 15
18.453 22
18.454 22
18.455 16
18.456 30
18.457 24
18.458 24
18.459 21
18.460 19
18.461 16
18.462 33
18.463 28
18.464 9
18.465 31
18.466 15
18.467 18
18.468 37
18.469 23
18.470 14
18.471 24
18.472 14
18.472 14
18.473 24
18.474 28
18.475 27
18.476 26
18.477 20
18.478 16
18.479 16
18.480 18
18.481 13
18.482 11
18.483 32
18.484 21
18.485 20
18.486 29
18.487 15
18.488 33
18.489 29
18.490 15
18.491 22
18.491 22
18.492 14
18.493 28
18.494 30
18.495 19
18.496 20
18.497 25
18.498 20
18.499 25
18.500 24
18.501 22
18.502 27
18.503 21
18.504 14
18.505 28
18.506 9
18.507 17
18.508 16
18.509 28
18.510 16
18.511 29
18.511 21
18.512 19
18.513 21
18.514 26
18.515 15
18.516 29
18.517 22
18.518 17
18.519 25
18.520 25
18.521 15
18.522 19
18.523 26
18.524 20
18.525 32
18.526 32
18.527 21
18.528 21
18.529 19
18.530 30
18.531 33
18.531 24
18.532 21
18.533 27
18.534 28
18.535 11
18.536 27
18.537 30
18.538 17
18.539 35
18.540 27
18.541 21
18.542 32
18.543 20
18.544 18
18.545 25
18.546 24
18.547 15
18.548 23
18.549 22
18.550 18
18.551 21
18.551 25
18.552 13
18.553 21
18.554 18
18.555 13
18.556 18
18.557 18
18.558 25
18.559 38
18.560 18
18.561 24
18.562 21
18.563 29
18.564 23
18.565 17
18.566 34
18.567 15
18.568 26
18.569 22
18.570 14
18.571 22
18.571 23
18.572 19
18.573 25
18.574 24
18.575 12
18.576 28
18.577 17
18.578 25
18.579 19
18.580 16
18.581 19
18.582 21
18.583 22
18.584 24
18.585 15
18.586 23
18.587 20
18.588 27
18.589 24
18.590 24
18.591 21
18.591 21
18.592 11
18.593 23
18.594 28
18.595 20
18.596 29
18.597 21
18.598 22
18.599 32
18.600 27
18.601 14
18.602 22
18.603 33
18.604 29
18.605 31
18.606 23
18.607 13
18.608 17
18.609 26
18.610 19
18.611 28
18.612 28
18.612 20
18.613 20
18.614 34
18.615 19
18.616 18
18.617 20
18.618 23
18.619 29
18.620 13
18.621 18
18.622 29
18.623 24
18.624 14
18.625 25
18.626 17
18.627 18
18.628 22
18.629 22
18.630 21
18.631 25
18.632 23
18.633 19
18.633 34
18.634 24
18.635 18
18.636 26
18.637 17
18.638 14
18.639 33
18.640 23
18.641 13
18.642 24
18.643 27
18.644 19
18.645 26
18.646 30
18.647 10
18.648 28
18.649 16
18.650 16
18.651 25
18.652 22
18.653 16
18.654 14
18.654 20
18.655 18
18.656 20
18.657 18
18.658 18
18.659 38
18.660 31
18.661 20
18.662 30
18.663 24
18.664 23
18.665 25
18.666 25
18.667 17
18.668 26
18.669 25
18.670 19
18.671 27
18.672 20
18.673 17
18.674 22
18.675 28
18.676 30
18.676 26
18.677 12
18.678 20
18.679 23
18.680 20
18.681 20
18.682 26
18.683 19
18.684 13
18.685 37
18.686 22
18.687 15
18.688 28
18.689 17
18.690 26
18.691 25
18.692 20
18.693 23
18.694 32
18.695 23
18.696 16
18.697 23
18.698 22
18.698 13
18.699 23
18.700 19
18.701 12
18.702 23
18.703 21
18.704 19
18.705 21
18.706 23
18.707 21
18.708 32
18.709 26
18.710 24
18.711 23
18.712 24
18.713 20
18.714 31
18.715 18
18.716 21
18.717 33
18.718 19
18.719 15
18.720 29
18.720 34
18.721 20
18.722 24
18.723 20
18.724 20
18.725 15
18.726 23
18.727 27
18.728 19
18.729 23
18.730 20
18.731 24
18.732 23
18.733 20
18.734 25
18.735 32
18.736 19
18.737 18
18.738 21
18.739 19
18.740 23
18.741 18
18.742 20
18.742 30
18.743 25
18.744 24
18.745 23
18.746 22
18.747 14
18.748 24
18.749 28
18.750 16
18.751 21
18.752 25
18.753 20
18.754 26
18.755 27
18.756 16
18.757 28
18.758 25
18.759 21
18.760 25
18.761 27
18.762 24
18.763 31
18.764 23
18.765 17
18.765 21
18.766 22
18.767 21
18.768 19
18.769 22
18.770 18
18.771 31
18.772 20
18.773 23
18.774 29
18.775 17
18.776 18
18.777 27
18.778 26
18.779 26
18.780 23
18.781 17
18.782 21
18.783 19
18.784 28
18.785 16
18.786 29
18.787 18
18.788 22
18.788 18
18.789 18
18.790 20
18.791 27
18.792 23
18.793 24
18.794 20
18.795 28
18.796 23
18.797 26
18.798 26
18.799 15
18.800 29
18.801 24
18.802 24
18.803 12
18.804 11
18.805 12
18.806 16
18.807 23
18.808 17
18.809 29
18.810 26
18.811 16
18.812 28
18.812 22
18.813 18
18.814 32
18.815 24
18.816 19
18.817 17
18.818 23
18.819 13
18.820 16
18.821 22
18.822 20
18.823 26
18.824 28
18.825 25
18.826 42
18.827 23
18.828 27
18.829 20
18.830 22
18.831 17
18.832 20
18.833 28
18.834 13
18.835 23
18.836 19
18.836 10
18.837 20
18.838 20
18.839 18
18.840 26
18.841 23
18.842 29
18.843 27
18.844 29
18.845 28
18.846 33
18.847 15
18.848 15
18.849 25
18.850 18
18.851 28
18.852 24
18.853 24
18.854 21
18.855 20
18.856 24
18.857 24
18.858 24
18.859 16
18.860 25
18.860 26
18.861 23
18.862 11
18.863 25
18.864 18
18.865 28
18.866 20
18.867 22
18.868 19
18.869 19
18.870 24
18.871 23
18.872 20
18.873 29
18.874 24
18.875 21
18.876 16
18.877 11
18.878 28
18.879 22
18.880 15
18.881 24
18.882 22
18.883 23
18.884 23
18.885 18
18.885 15
18.886 24
18.887 17
18.888 14
18.889 32
18.890 32
18.891 13
18.892 26
18.893 18
18.894 21
18.895 22
18.896 25
18.897 14
18.898 24
18.899 28
18.900 22
18.901 24
18.902 12
18.903 16
18.904 31
18.905 28
18.906 11
18.907 27
18.908 31
18.909 26
18.910 16
18.910 29
18.911 20
18.912 20
18.913 19
18.914 21
18.915 27
18.916 26
18.917 18
18.918 29
18.919 21
18.920 20
18.921 28
18.922 22
18.923 23
18.924 29
18.925 15
18.926 17
18.927 24
18.928 23
18.929 29
18.930 21
18.931 18
18.932 27
18.933 26
18.934 19
18.935 16
18.935 26
18.936 16
18.937 18
18.938 31
18.939 26
18.940 12
18.941 23
18.942 23
18.943 12
18.944 23
18.945 21
18.946 18
18.947 44
18.948 25
18.949 29
18.950 30
18.951 25
18.952 25
18.953 33
18.954 22
18.955 20
18.956 17
18.957 18
18.958 22
18.959 23
18.960 20
18.961 23
18.961 33
18.962 27
18.963 24
18.964 21
18.965 18
18.966 14
18.967 20
18.968 21
18.969 10
18.970 36
18.971 20
18.972 14
18.973 18
18.974 15
18.975 23
18.976 21
18.977 17
18.978 19
18.979 29
18.980 18
18.981 23
18.982 25
18.983 22
18.984 19
18.985 17
18.986 22
18.987 13
18.988 23
18.988 19
18.989 14
18.990 22
18.991 13
18.992 14
18.993 20
18.994 19
18.995 11
18.996 35
18.997 30
18.998 14
18.999 30
19.000 16
19.001 17
19.002 25
19.003 27
19.004 26
19.005 20
19.006 25
19.007 28
19.008 23
19.009 23
19.010 14
19.011 28
19.012 21
19.013 29
19.014 28
19.015 24
19.015 27
19.016 29
19.017 26
19.018 15
19.019 30
19.020 18
19.021 15
19.022 25
19.023 23
19.024 20
19.025 21
19.026 21
19.027 29
19.028 25
19.029 22
19.030 19
19.031 21
19.032 21
19.033 15
19.034 17
19.035 18
19.036 18
19.037 20
19.038 40
19.039 20
19.040 30
19.041 20
19.042 15
19.043 26
19.043 19
19.044 16
19.045 20
19.046 23
19.047 26
19.048 29
19.049 34
19.050 22
19.051 17
19.052 34
19.053 22
19.054 26
19.055 29
19.056 23
19.057 25
19.058 20
19.059 21
19.060 24
19.061 22
19.062 22
19.063 16
19.064 19
19.065 11
19.066 19
19.067 19
19.068 11
19.069 30
19.070 19
19.071 25
19.071 19
19.072 25
19.073 32
19.074 24
19.075 29
19.076 16
19.077 29
19.078 29
19.079 22
19.080 25
19.081 19
19.082 25
19.083 34
19.084 20
19.085 21
19.086 22
19.087 28
19.088 12
19.089 18
19.090 19
19.091 15
19.092 27
19.093 23
19.094 13
19.095 35
19.096 27
19.097 16
19.098 26
19.099 26
19.100 23
19.100 18
19.101 25
19.102 21
19.103 23
19.104 24
19.105 22
19.106 18
19.107 27
19.108 13
19.109 22
19.110 20
19.111 18
19.112 20
19.113 21
19.114 16
19.115 20
19.116 24
19.117 14
19.118 28
19.119 21
19.120 22
19.121 30
19.122 26
19.123 26
19.124 21
19.125 21
19.126 14
19.127 19
19.128 23
19.129 18
19.130 18
19.130 20
19.131 14
19.132 28
19.133 29
19.134 23
19.135 26
19.136 28
19.137 22
19.138 31
19.139 21
19.140 23
19.141 24
19.142 21
19.143 22
19.144 29
19.145 24
19.146 20
19.147 20
19.148 23
19.149 18
19.150 32
19.151 25
19.152 13
19.153 22
19.154 21
19.155 20
19.156 27
19.157 31
19.158 14
19.159 18
19.160 30
19.161 25
19.161 26
19.162 25
19.163 16
19.164 22
19.165 27
19.166 15
19.167 32
19.168 18
19.169 19
19.170 28
19.171 13
19.172 20
19.173 27
19.174 17
19.175 19
19.176 20
19.177 24
19.178 19
19.179 28
19.180 23
19.181 18
19.182 29
19.183 21
19.184 19
19.185 17
19.186 24
19.187 17
19.188 28
19.189 15
19.190 16
19.191 20
19.192 15
19.192 20
19.193 29
19.194 24
19.195 17
19.196 30
19.197 30
19.198 18
19.199 23
19.200 22
19.201 21
19.202 25
19.203 21
19.204 21
19.205 21
19.206 20
19.207 19
19.208 25
19.209 14
19.210 14
19.211 25
19.212 23
19.213 25
19.214 23
19.215 22
19.216 17
19.217 22
19.218 23
19.219 17
19.220 33
19.221 18
19.222 23
19.223 22
19.224 26
19.224 24
19.225 23
19.226 21
19.227 27
19.228 26
19.229 27
19.230 15
19.231 30
19.232 21
19.233 23
19.234 27
19.235 15
19.236 18
19.237 23
19.238 23
19.239 22
19.240 27
19.241 24
19.242 16
19.243 19
19.244 33
19.245 19
19.246 20
19.247 20
19.248 10
19.249 30
19.250 30
19.251 20
19.252 24
19.253 18
19.254 18
19.255 23
19.256 19
19.257 21
19.257 22
19.258 19
19.259 22
19.260 20
19.261 22
19.262 21
19.263 16
19.264 25
19.265 17
19.266 27
19.267 21
19.268 19
19.269 18
19.270 24
19.271 22
19.272 25
19.273 18
19.274 21
19.275 31
19.276 29
19.277 27
19.278 34
19.279 27
19.280 11
19.281 24
19.282 24
19.283 25
19.284 28
19.285 22
19.286 15
19.287 27
19.288 19
19.289 17
19.290 23
19.291 16
19.291 26
19.292 27
19.293 17
19.294 11
19.295 27
19.296 22
19.297 20
19.298 17
19.299 23
19.300 18
19.301 21
19.302 23
19.303 31
19.304 28
19.305 14
19.306 24
19.307 26
19.308 22
19.309 24
19.310 30
19.311 25
19.312 14
19.313 27
19.314 25
19.315 29
19.316 16
19.317 17
19.318 18
19.319 28
19.320 28
19.321 22
19.322 27
19.323 24
19.324 17
19.325 41
19.326 26
19.327 20
19.327 16
19.328 31
19.329 17
19.330 15
19.331 13
19.332 20
19.333 23
19.334 25
19.335 19
19.336 17
19.337 26
19.338 15
19.339 30
19.340 22
19.341 23
19.342 22
19.343 19
19.344 27
19.345 22
19.346 28
19.347 20
19.348 29
19.349 28
19.350 18
19.351 29
19.352 16
19.353 13
19.354 25
19.355 24
19.356 21
19.357 19
19.358 20
19.359 19
19.360 33
19.361 20
19.362 15
19.363 17
19.363 22
19.364 22
19.365 23
19.366 18
19.367 16
19.368 20
19.369 30
19.370 25
19.371 28
19.372 18
19.373 15
19.374 23
19.375 25
19.376 15
19.377 28
19.378 18
19.379 14
19.380 17
19.381 27
19.382 23
19.383 21
19.384 19
19.385 23
19.386 21
19.387 22
19.388 22
19.389 19
19.390 35
19.391 16
19.392 21
19.393 15
19.394 21
19.395 21
19.396 27
19.397 29
19.398 17
19.399 35
19.400 16
19.401 23
19.401 21
19.402 16
19.403 25
19.404 21
19.405 22
19.406 27
19.407 24
19.408 19
19.409 22
19.410 12
19.411 21
19.412 24
19.413 26
19.414 14
19.415 27
19.416 23
19.417 22
19.418 22
19.419 25
19.420 25
19.421 20
19.422 18
19.423 17
19.424 21
19.425 25
19.426 17
19.427 17
19.428 28
19.429 15
19.430 25
19.431 23
19.432 16
19.433 25
19.434 21
19.435 20
19.436 24
19.437 22
19.438 17
19.439 21
19.440 21
19.441 17
19.441 29
19.442 30
19.443 19
19.444 29
19.445 28
19.446 24
19.447 18
19.448 19
19.449 12
19.450 29
19.451 20
19.452 16
19.453 26
19.454 24
19.455 15
19.456 17
19.457 19
19.458 17
19.459 23
19.460 24
19.461 21
19.462 34
19.463 30
19.464 15
19.465 26
19.466 15
19.467 16
19.468 20
19.469 26
19.470 17
19.471 18
19.472 22
19.473 14
19.474 25
19.475 29
19.476 15
19.477 24
19.478 22
19.479 20
19.480 26
19.481 22
19.482 14
19.482 25
19.483 27
19.484 20
19.485 27
19.486 22
19.487 25
19.488 21
19.489 26
19.490 30
19.491 28
19.492 28
19.493 18
19.494 25
19.495 27
19.496 25
19.497 26
19.498 33
19.499 23
19.500 24
19.501 31
19.502 29
19.503 21
19.504 26
19.505 21
19.506 21
19.507 19
19.508 20
19.509 31
19.510 20
19.511 15
19.512 25
19.513 28
19.514 21
19.515 16
19.516 19
19.517 18
19.518 29
19.519 15
19.520 24
19.521 25
19.522 26
19.523 17
19.524 22
19.525 26
19.526 20
19.526 20
19.527 29
19.528 22
19.529 22
19.530 22
19.531 17
19.532 25
19.533 21
19.534 8
19.535 18
19.536 19
19.537 18
19.538 17
19.539 25
19.540 20
19.541 32
19.542 24
19.543 22
19.544 26
19.545 32
19.546 12
19.547 25
19.548 26
19.549 18
19.550 25
19.551 21
19.552 26
19.553 24
19.554 29
19.555 16
19.556 27
19.557 26
19.558 21
19.559 28
19.560 22
19.561 20
19.562 30
19.563 17
19.564 27
19.565 26
19.566 17
19.567 16
19.568 31
19.569 22
19.570 20
19.571 32
19.572 19
19.572 17
19.573 27
19.574 34
19.575 12
19.576 18
19.577 18
19.578 24
19.579 20
19.580 20
19.581 18
19.582 26
19.583 20
19.584 19
19.585 33
19.586 29
19.587 22
19.588 28
19.589 16
19.590 21
19.591 24
19.592 28
19.593 17
19.594 25
19.595 22
19.596 16
19.597 25
19.598 30
19.599 14
19.600 20
19.601 20
19.602 18
19.603 22
19.604 26
19.605 13
19.606 34
19.607 20
19.608 18
19.609 31
19.610 17
19.611 19
19.612 29
19.613 35
19.614 22
19.615 25
19.616 23
19.617 16
19.618 30
19.619 20
19.620 18
19.620 30
19.621 24
19.622 20
19.623 25
19.624 36
19.625 18
19.626 25
19.627 29
19.628 15
19.629 32
19.630 27
19.631 15
19.632 22
19.633 20
19.634 16
19.635 25
19.636 24
19.637 18
19.638 19
19.639 29
19.640 13
19.641 16
19.642 22
19.643 5
19.644 17
19.645 29
19.646 21
19.647 29
19.648 21
19.649 8
19.650 24
19.651 22
19.652 13
19.653 22
19.654 20
19.655 16
19.656 17
19.657 23
19.658 18
19.659 26
19.660 16
19.661 23
19.662 22
19.663 23
19.664 19
19.665 19
19.666 24
19.667 25
19.668 20
19.669 28
19.670 27
19.671 32
19.672 18
19.673 13
19.673 26
19.674 15
19.675 18
19.676 20
19.677 25
19.678 16
19.679 33
19.680 15
19.681 19
19.682 27
19.683 15
19.684 14
19.685 30
19.686 23
19.687 17
19.688 19
19.689 24
19.690 19
19.691 19
19.692 23
19.693 16
19.694 20
19.695 16
19.696 17
19.697 25
19.698 22
19.699 16
19.700 24
19.701 20
19.702 25
19.703 19
19.704 29
19.705 14
19.706 22
19.707 15
19.708 21
19.709 28
19.710 20
19.711 16
19.712 24
19.713 26
19.714 9
19.715 32
19.716 36
19.717 14
19.718 31
19.719 24
19.720 15
19.721 22
19.722 17
19.723 20
19.724 27
19.725 22
19.726 20
19.727 29
19.728 18
19.729 19
19.729 21
19.730 27
19.731 20
19.732 31
19.733 28
19.734 16
19.735 18
19.736 26
19.737 26
19.738 22
19.739 23
19.740 15
19.741 18
19.742 28
19.743 26
19.744 22
19.745 20
19.746 15
19.747 23
19.748 20
19.749 23
19.750 20
19.751 23
19.752 22
19.753 27
19.754 23
19.755 20
19.756 25
19.757 17
19.758 21
19.759 25
19.760 27
19.761 17
19.762 28
19.763 32
19.764 15
19.765 22
19.766 18
19.767 20
19.768 21
19.769 21
19.770 26
19.771 18
19.772 24
19.773 20
19.774 34
19.775 25
19.776 23
19.777 39
19.778 30
19.779 22
19.780 26
19.781 21
19.782 27
19.783 17
19.784 26
19.785 11
19.786 22
19.787 33
19.788 13
19.789 18
19.790 22
19.791 24
19.791 19
19.792 26
19.793 19
19.794 25
19.795 18
19.796 18
19.797 26
19.798 29
19.799 21
19.800 21
19.801 27
19.802 16
19.803 17
19.804 17
19.805 11
19.806 20
19.807 17
19.808 12
19.809 18
19.810 19
19.811 12
19.812 18
19.813 22
19.814 21
19.815 21
19.816 16
19.817 12
19.818 21
19.819 21
19.820 23
19.821 19
19.822 20
19.823 16
19.824 17
19.825 22
19.826 11
19.827 29
19.828 16
19.829 20
19.830 25
19.831 16
19.832 15
19.833 29
19.834 18
19.835 15
19.836 27
19.837 37
19.838 21
19.839 26
19.840 14
19.841 16
19.842 31
19.843 13
19.844 22
19.845 21
19.846 25
19.847 16
19.848 23
19.849 30
19.850 13
19.851 28
19.852 21
19.853 16
19.854 17
19.855 24
19.856 23
19.857 18
19.858 25
19.859 15
19.860 23
19.860 22
19.861 14
19.862 21
19.863 22
19.864 18
19.865 23
19.866 18
19.867 14
19.868 20
19.869 18
19.870 21
19.871 21
19.872 16
19.873 17
19.874 25
19.875 17
19.876 17
19.877 21
19.878 34
19.879 22
19.880 27
19.881 19
19.882 23
19.883 21
19.884 17
19.885 27
19.886 18
19.887 27
19.888 21
19.889 25
19.890 20
19.891 16
19.892 22
19.893 11
19.894 17
19.895 23
19.896 24
19.897 20
19.898 21
19.899 19
19.900 12
19.901 22
19.902 24
19.903 25
19.904 31
19.905 33
19.906 15
19.907 29
19.908 20
19.909 25
19.910 29
19.911 23
19.912 14
19.913 27
19.914 28
19.915 17
19.916 20
19.917 30
19.918 21
19.919 24
19.920 25
19.921 25
19.922 21
19.923 27
19.924 29
19.925 22
19.926 17
19.927 23
19.928 22
19.929 17
19.930 21
19.931 33
19.932 23
19.933 29
19.934 28
19.935 30
19.936 19
19.937 18
19.938 25
19.939 15
19.940 25
19.940 31
19.941 16
19.942 21
19.943 21
19.944 21
19.945 26
19.946 21
19.947 17
19.948 14
19.949 27
19.950 17
19.951 29
19.952 16
19.953 20
19.954 25
19.955 20
19.956 18
19.957 29
19.958 11
19.959 16
19.960 33
19.961 19
19.962 23
19.963 27
19.964 19
19.965 19
19.966 20
19.967 21
19.968 19
19.969 32
19.970 14
19.971 20
19.972 27
19.973 22
19.974 20
19.975 17
19.976 24
19.977 30
19.978 25
19.979 21
19.980 9
19.981 17
19.982 25
19.983 28
19.984 23
19.985 20
19.986 14
19.987 28
19.988 24
19.989 16
19.990 22
19.991 25
19.992 11
19.993 25
19.994 25
19.995 15
19.996 21
19.997 16
19.998 16
19.999 30
20.000 22
20.001 24
20.002 27
20.003 25
20.004 23
20.005 23
20.006 34
20.007 22
20.008 21
20.009 24
20.010 12
20.011 31
20.012 27
20.013 24
20.014 18
20.015 23
20.016 21
20.017 32
20.018 19
20.019 22
20.020 19
20.021 18
20.022 20
20.023 25
20.024 23
20.025 11
20.026 19
20.027 24
20.028 17
20.029 21
20.030 33
20.031 18
20.032 23
20.033 18
20.034 25
20.035 21
20.036 26
20.037 17
20.038 20
20.039 25
20.039 21
20.040 27
20.041 24
20.042 14
20.043 38
20.044 26
20.045 17
20.046 25
20.047 28
20.048 24
20.049 26
20.050 25
20.051 21
20.052 28
20.053 32
20.054 21
20.055 27
20.056 32
20.057 13
20.058 38
20.059 22
20.060 14
20.061 31
20.062 22
20.063 21
20.064 19
20.065 41
20.066 12
20.067 25
20.068 16
20.069 20
20.070 23
20.071 25
20.072 23
20.073 29
20.074 31
20.075 23
20.076 27
20.077 10
20.078 17
20.079 15
20.080 19
20.081 17
20.082 23
20.083 20
20.084 14
20.085 23
20.086 24
20.087 16
20.088 28
20.089 23
20.090 18
20.091 17
20.092 23
20.093 26
20.094 31
20.095 24
20.096 19
20.097 18
20.098 22
20.099 12
20.100 29
20.101 28
20.102 14
20.103 31
20.104 23
20.105 19
20.106 25
20.107 17
20.108 12
20.109 16
20.110 31
20.111 21
20.112 14
20.113 21
20.114 18
20.115 28
20.116 26
20.117 18
20.118 26
20.119 31
20.120 23
20.121 17
20.122 25
20.123 25
20.124 28
20.125 20
20.126 18
20.127 24
20.128 19
20.129 26
20.130 25
20.131 18
20.132 22
20.133 24
20.134 17
20.135 11
20.136 25
20.137 19
20.138 19
20.139 26
20.140 14
20.141 27
20.142 24
20.143 19
20.144 22
20.145 25
20.146 20
20.147 20
20.148 30
20.149 27
20.150 26
20.151 29
20.152 20
20.153 15
20.154 20
20.155 22
20.156 13
20.157 21
20.158 19
20.159 12
20.160 33
20.161 17
20.162 22
20.163 40
20.164 23
20.165 18
20.166 24
20.167 26
20.168 22
20.169 25
20.170 17
20.171 23
20.172 19
20.173 24
20.174 24
20.175 27
20.176 19
20.177 10
20.178 27
20.179 35
20.180 11
20.181 35
20.181 19
20.182 17
20.183 18
20.184 25
20.185 13
20.186 23
20.187 26
20.188 13
20.189 19
20.190 22
20.191 12
20.192 30
20.193 23
20.194 10
20.195 28
20.196 20
20.197 11
20.198 16
20.199 15
20.200 23
20.201 33
20.202 20
20.203 22
20.204 32
20.205 20
20.206 13
20.207 21
20.208 22
20.209 23
20.210 27
20.211 20
20.212 21
20.213 19
20.214 27
20.215 13
20.216 23
20.217 20
20.218 13
20.219 34
20.220 33
20.221 22
20.222 30
20.223 20
20.224 24
20.225 32
20.226 15
20.227 21
20.228 22
20.229 18
20.230 19
20.231 25
20.232 22
20.233 21
20.234 26
20.235 20
20.236 13
20.237 22
20.238 22
20.239 20
20.240 26
20.241 19
20.242 24
20.243 20
20.244 19
20.245 15
20.246 28
20.247 24
20.248 23
20.249 26
20.250 22
20.251 14
20.252 19
20.253 22
20.254 23
20.255 17
20.256 26
20.257 20
20.258 22
20.259 27
20.260 17
20.261 17
20.262 27
20.263 19
20.264 22
20.265 20
20.266 13
20.267 23
20.268 33
20.269 26
20.270 28
20.271 23
20.272 19
20.273 29
20.274 27
20.275 21
20.276 31
20.277 16
20.278 19
20.279 27
20.280 23
20.281 17
20.282 30
20.283 23
20.284 19
20.285 29
20.286 28
20.287 26
20.288 22
20.289 25
20.290 22
20.291 20
20.292 18
20.293 22
20.294 23
20.295 31
20.296 28
20.297 23
20.298 27
20.299 24
20.300 23
20.301 22
20.302 19
20.303 19
20.304 18
20.305 17
20.306 16
20.307 24
20.308 17
20.309 25
20.310 27
20.311 11
20.312 24
20.313 29
20.314 16
20.315 28
20.316 31
20.317 18
20.318 24
20.319 24
20.320 22
20.321 31
20.322 34
20.323 24
20.324 15
20.325 16
20.326 12
20.327 24
20.328 12
20.329 13
20.330 30
20.331 21
20.332 9
20.333 16
20.334 16
20.335 20
20.336 25
20.337 19
20.338 30
20.339 25
20.340 20
20.341 17
20.342 30
20.343 19
20.344 18
20.345 20
20.346 17
20.347 19
20.348 20
20.349 20
20.350 17
20.351 30
20.352 18
20.353 21
20.354 23
20.355 21
20.356 21
20.357 18
20.358 22
20.359 20
20.360 21
20.361 26
20.362 20
20.363 26
20.364 20
20.365 15
20.366 14
20.367 19
20.368 12
20.369 27
20.370 18
20.371 18
20.372 20
20.373 24
20.374 26
20.375 21
20.376 17
20.377 8
20.378 33
20.379 27
20.380 15
20.381 25
20.382 18
20.383 18
20.384 32
20.385 20
20.386 18
20.387 19
20.388 17
20.389 20
20.390 18
20.391 20
20.392 22
20.393 26
20.394 21
20.395 18
20.396 21
20.397 20
20.398 19
20.399 23
20.400 21
20.401 14
20.402 28
20.403 22
20.404 22
20.405 27
20.406 18
20.407 24
20.408 25
20.409 20
20.410 14
20.411 30
20.412 25
20.413 28
20.414 27
20.415 27
20.416 19
20.417 19
20.418 22
20.419 19
20.420 25
20.421 21
20.422 18
20.423 28
20.424 24
20.425 20
20.426 29
20.427 24
20.428 25
20.429 32
20.430 26
20.431 14
20.432 22
20.433 23
20.434 18
20.435 27
20.436 18
20.437 12
20.438 22
20.439 18
20.440 19
20.441 16
20.442 24
20.443 20
20.444 19
20.445 34
20.446 19
20.447 34
20.448 21
20.449 21
20.450 22
20.451 29
20.452 23
20.453 28
20.454 26
20.455 17
20.456 32
20.457 28
20.458 28
20.459 22
20.460 20
20.461 21
20.462 36
20.463 27
20.464 14
20.465 30
20.466 27
20.467 21
20.468 32
20.469 24
20.470 14
20.471 22
20.472 28
20.473 16
20.474 12
20.475 26
20.476 24
20.477 18
20.478 24
20.479 16
20.480 16
20.481 17
20.482 22
20.483 22
20.484 20
20.485 23
20.486 23
20.487 25
20.488 25
20.489 27
20.490 22
20.491 14
20.492 22
20.493 23
20.494 17
20.495 20
20.496 28
20.497 16
20.498 22
20.499 35
20.500 18
20.501 11
20.502 23
20.503 18
20.504 19
20.505 26
20.506 15
20.507 24
20.508 28
20.509 19
20.510 29
20.511 24
20.512 15
20.513 25
20.514 36
20.515 30
20.516 22
20.517 25
20.518 12
20.519 30
20.520 18
20.521 16
20.522 23
20.523 27
20.524 17
20.525 24
20.526 30
20.527 25
20.528 19
20.529 22
20.530 13
20.531 31
20.532 31
20.533 17
20.534 26
20.535 28
20.536 14
20.537 25
20.538 26
20.539 26
20.540 19
20.541 23
20.542 18
20.543 26
20.544 15
20.545 8
20.546 22
20.547 27
20.548 18
20.549 31
20.550 29
20.551 11
20.552 31
20.553 28
20.554 15
20.555 21
20.556 23
20.557 15
20.558 18
20.559 20
20.560 17
20.561 25
20.562 24
20.563 18
20.564 23
20.565 17
20.566 23
20.567 29
20.568 26
20.569 20
20.570 20
20.571 21
20.572 21
20.573 37
20.574 26
20.575 15
20.576 21
20.577 22
20.578 20
20.579 23
20.580 24
20.581 15
20.582 18
20.583 26
20.584 20
20.585 21
20.586 13
20.587 13
20.588 31
20.589 24
20.590 13
20.591 19
20.593 16
20.594 17
20.595 22
20.596 32
20.597 20
20.598 20
20.599 17
20.600 22
20.601 25
20.602 22
20.603 7
20.604 28
20.605 17
20.606 15
20.607 22
20.608 26
20.609 23
20.610 25
20.611 25
20.612 23
20.613 25
20.614 22
20.615 19
20.616 17
20.617 23
20.618 16
20.619 22
20.620 28
20.621 19
20.622 25
20.623 16
20.624 16
20.625 22
20.626 32
20.627 19
20.628 38
20.629 26
20.630 17
20.631 26
20.632 20
20.633 16
20.634 29
20.635 21
20.636 15
20.637 24
20.638 19
20.639 24
20.640 22
20.641 21
20.642 22
20.643 27
20.644 23
20.645 17
20.646 19
20.647 16
20.648 22
20.649 26
20.650 15
20.651 18
20.652 26
20.653 30
20.654 21
20.655 23
20.656 18
20.657 21
20.658 17
20.659 19
20.660 17
20.661 27
20.662 23
20.663 17
20.664 21
20.665 14
20.666 27
20.667 28
20.668 23
20.669 23
20.670 25
20.671 25
20.672 24
20.673 27
20.674 18
20.675 20
20.676 27
20.677 24
20.678 17
20.679 26
20.680 17
20.681 23
20.682 28
20.683 19
20.684 22
20.685 25
20.686 22
20.687 19
20.688 21
20.689 16
20.690 20
20.691 28
20.692 19
20.693 17
20.694 27
20.695 26
20.696 17
20.697 17
20.698 13
20.699 17
20.700 20
20.701 20
20.702 21
20.703 24
20.704 18
20.705 20
20.706 18
20.707 34
20.708 24
20.709 28
20.710 30
20.711 16
20.712 23
20.713 24
20.714 20
20.715 23
20.716 19
20.717 10
20.718 23
20.719 20
20.720 22
20.721 37
20.722 27
20.723 14
20.724 39
20.725 25
20.726 22
20.727 37
20.728 22
20.729 16
20.730 19
20.731 19
20.732 21
20.733 24
20.734 19
20.735 21
20.737 22
20.738 19
20.739 12
20.740 29
20.741 13
20.742 16
20.743 16
20.744 32
20.745 16
20.746 28
20.747 29
20.748 22
20.749 32
20.750 21
20.751 18
20.752 28
20.753 29
20.754 15
20.755 18
20.756 28
20.757 27
20.758 23
20.759 27
20.760 19
20.761 24
20.762 25
20.763 19
20.764 19
20.765 24
20.766 18
20.767 24
20.768 26
20.769 17
20.770 35
20.771 19
20.772 20
20.773 25
20.774 26
20.775 18
20.776 32
20.777 19
20.778 19
20.779 19
20.780 27
20.781 26
20.782 22
20.783 22
20.784 22
20.785 29
20.786 18
20.787 19
20.788 22
20.789 23
20.790 22
20.791 17
20.792 23
20.793 24
20.794 23
20.795 24
20.796 24
20.797 27
20.798 17
20.799 15
20.800 30
20.801 16
20.802 16
20.803 25
20.804 18
20.805 23
20.806 26
20.807 26
20.808 20
20.809 16
20.810 18
20.811 15
20.812 34
20.813 17
20.814 22
20.815 28
20.816 28
20.817 21
20.818 30
20.819 27
20.820 17
20.821 28
20.822 21
20.823 12
20.824 31
20.825 18
20.826 15
20.827 23
20.828 26
20.829 16
20.830 22
20.831 16
20.832 18
20.833 29
20.834 24
20.835 18
20.836 20
20.838 21
20.839 21
20.840 18
20.841 25
20.842 11
20.843 33
20.844 27
20.845 21
20.846 31
20.847 21
20.848 18
20.849 15
20.850 24
20.851 15
20.852 26
20.853 27
20.854 14
20.855 24
20.856 26
20.857 13
20.858 23
20.859 9
20.860 20
20.861 26
20.862 33
20.863 18
20.864 23
20.865 28
20.866 23
20.867 25
20.868 24
20.869 24
20.870 33
20.871 23
20.872 28
20.873 29
20.874 28
20.875 24
20.876 23
20.877 14
20.878 16
20.879 31
20.880 22
20.881 17
20.882 26
20.883 32
20.884 10
20.885 23
20.886 24
20.887 27
20.888 28
20.889 30
20.890 20
20.891 33
20.892 23
20.893 20
20.894 31
20.895 23
20.896 20
20.897 26
20.898 22
20.899 20
20.900 26
20.901 22
20.902 18
20.903 26
20.904 20
20.905 17
20.906 20
20.907 25
20.908 22
20.909 17
20.910 24
20.911 21
20.912 29
20.913 22
20.914 28
20.915 26
20.916 39
20.917 16
20.918 27
20.920 24
20.921 19
20.922 13
20.923 22
20.924 22
20.925 28
20.926 21
20.927 25
20.928 16
20.929 22
20.930 24
20.931 28
20.932 19
20.933 24
20.934 23
20.935 23
20.936 19
20.937 29
20.938 25
20.939 18
20.940 19
20.941 22
20.942 21
20.943 19
20.944 19
20.945 23
20.946 23
20.947 23
20.948 16
20.949 36
20.950 18
20.951 17
20.952 24
20.953 19
20.954 22
20.955 25
20.956 25
20.957 16
20.958 34
20.959 31
20.960 12
20.961 21
20.962 26
20.963 21
20.964 25
20.965 15
20.966 12
20.967 21
20.968 15
20.969 20
20.970 32
20.971 21
20.972 33
20.973 22
20.974 19
20.975 23
20.976 29
20.977 22
20.978 25
20.979 25
20.980 19
20.981 17
20.982 32
20.983 21
20.984 14
20.985 26
20.986 16
20.987 14
20.988 24
20.989 25
20.991 17
20.992 23
20.993 23
20.994 11
20.995 26
20.996 24
20.997 13
20.998 15
20.999 22
21.000 19
21.001 25
21.002 24
21.003 21
21.004 31
21.005 24
21.006 16
21.007 28
21.008 20
21.009 19
21.010 19
21.011 28
21.012 14
21.013 23
21.014 30
21.015 15
21.016 19
21.017 17
21.018 24
21.019 26
21.020 23
21.021 21
21.022 22
21.023 15
21.024 23
21.025 32
21.026 22
21.027 29
21.028 34
21.029 29
21.030 16
21.031 25
21.032 21
21.033 21
21.034 25
21.035 17
21.036 23
21.037 32
21.038 26
21.039 22
21.040 19
21.041 21
21.042 22
21.043 37
21.044 27
21.045 24
21.046 31
21.047 23
21.048 23
21.049 28
21.050 26
21.051 15
21.052 24
21.053 30
21.055 17
21.056 24
21.057 25
21.058 17
21.059 26
21.060 26
21.061 13
21.062 23
21.063 30
21.064 13
21.065 36
21.066 24
21.067 13
21.068 28
21.069 25
21.070 18
21.071 27
21.072 18
21.073 16
21.074 21
21.075 14
21.076 23
21.077 30
21.078 17
21.079 13
21.080 23
21.081 21
21.082 25
21.083 25
21.084 22
21.085 17
21.086 33
21.087 19
21.088 13
21.089 32
21.090 26
21.091 14
21.092 30
21.093 28
21.094 18
21.095 34
21.096 27
21.097 28
21.098 23
21.099 24
21.100 17
21.101 34
21.102 30
21.103 31
21.104 37
21.105 28
21.106 18
21.107 19
21.108 17
21.109 19
21.110 32
21.111 20
21.113 20
21.114 22
21.115 25
21.116 20
21.117 17
21.118 20
21.119 26
21.120 25
21.121 21
21.122 19
21.123 24
21.124 25
21.125 18
21.126 18
21.127 28
21.128 23
21.129 30
21.130 23
21.131 24
21.132 37
21.133 19
21.134 15
21.135 19
21.136 15
21.137 17
21.138 20
21.139 20
21.140 16
21.141 23
21.142 17
21.143 16
21.144 27
21.145 23
21.146 17
21.147 22
21.148 11
21.149 24
21.150 30
21.151 19
21.152 19
21.153 31
21.154 19
21.155 18
21.156 25
21.157 22
21.158 20
21.159 24
21.160 26
21.161 18
21.162 23
21.163 13
21.164 23
21.165 29
21.166 26
21.168 27
21.169 21
21.170 24
21.171 24
21.172 29
21.173 26
21.174 20
21.175 28
21.176 23
21.177 14
21.178 30
21.179 18
21.180 23
21.181 18
21.182 22
21.183 12
21.184 29
21.185 24
21.186 25
21.187 27
21.188 31
21.189 21
21.190 24
21.191 27
21.192 16
21.193 32
21.194 28
21.195 18
21.196 26
21.197 24
21.198 17
21.199 22
21.200 15
21.201 17
21.202 24
21.203 19
21.204 13
21.205 19
21.206 18
21.207 17
21.208 27
21.209 17
21.210 27
21.211 18
21.212 16
21.213 16
21.214 18
21.215 32
21.216 16
21.218 23
21.219 22
21.220 13
21.221 29
21.222 29
21.223 19
21.224 23
21.225 28
21.226 16
21.227 26
21.228 22
21.229 18
21.230 26
21.231 26
21.232 18
21.233 21
21.234 28
21.235 17
21.236 35
21.237 19
21.238 24
21.239 18
21.240 21
21.241 13
21.242 21
21.243 17
21.244 27
21.245 31
21.246 35
21.247 17
21.248 19
21.249 26
21.250 18
21.251 24
21.252 19
21.253 15
21.254 33
21.255 17
21.256 15
21.257 27
21.258 22
21.259 23
21.260 26
21.261 28
21.262 22
21.263 23
21.264 21
21.266 17
21.267 15
21.268 19
21.269 9
21.270 30
21.271 29
21.272 19
21.273 26
21.274 12
21.275 17
21.276 28
21.277 25
21.278 26
21.279 26
21.280 26
21.281 24
21.282 25
21.283 22
21.284 20
21.285 21
21.286 18
21.287 18
21.288 22
21.289 25
21.290 20
21.291 34
21.292 22
21.293 18
21.294 20
21.295 24
21.296 17
21.297 35
21.298 24
21.299 13
21.300 21
21.301 27
21.302 19
21.303 18
21.304 23
21.305 11
21.306 35
21.307 29
21.308 24
21.309 17
21.310 19
21.312 23
21.313 26
21.314 31
21.315 19
21.316 18
21.317 18
21.318 12
21.319 17
21.320 19
21.321 14
21.322 25
21.323 32
21.324 19
21.325 30
21.326 22
21.327 19
21.328 17
21.329 22
21.330 24
21.331 21
21.332 18
21.333 21
21.334 32
21.335 24
21.336 24
21.337 20
21.338 31
21.339 17
21.340 28
21.341 30
21.342 21
21.343 25
21.344 20
21.345 17
21.346 20
21.347 14
21.348 40
21.349 28
21.350 25
21.351 25
21.352 15
21.353 22
21.355 21
21.356 26
21.357 21
21.358 18
21.359 24
21.360 23
21.361 23
21.362 29
21.363 35
21.364 18
21.365 23
21.366 20
21.367 19
21.368 33
21.369 20
21.370 21
21.371 18
21.372 26
21.373 12
21.374 19
21.375 22
21.376 20
21.377 29
21.378 28
21.379 10
21.380 22
21.381 26
21.382 28
21.383 22
21.384 28
21.385 17
21.386 19
21.387 27
21.388 19
21.389 27
21.390 22
21.391 17
21.392 18
21.393 21
21.394 20
21.395 21
21.397 22
21.398 15
21.399 21
21.400 22
21.401 21
21.402 26
21.403 26
21.404 15
21.405 21
21.406 32
21.407 20
21.408 19
21.409 18
21.410 19
21.411 29
21.412 26
21.413 19
21.414 20
21.415 22
21.416 16
21.417 28
21.418 22
21.419 23
21.420 28
21.421 22
21.422 18
21.423 21
21.424 19
21.425 16
21.426 26
21.427 17
21.428 14
21.429 32
21.430 24
21.431 20
21.432 23
21.433 22
21.434 18
21.435 26
21.437 19
21.438 17
21.439 16
21.440 22
21.441 13
21.442 24
21.443 23
21.444 19
21.445 31
21.446 23
21.447 15
21.448 34
21.449 18
21.450 20
21.451 22
21.452 18
21.453 21
21.454 31
21.455 28
21.456 20
21.457 43
21.458 17
21.459 15
21.460 34
21.461 27
21.462 21
21.463 17
21.464 19
21.465 11
21.466 32
21.467 26
21.468 29
21.469 25
21.470 18
21.471 18
21.472 28
21.473 19
21.475 26
21.476 22
21.477 20
21.478 7
21.479 27
21.480 22
21.481 16
21.482 29
21.483 18
21.484 22
21.485 33
21.486 18
21.487 28
21.488 33
21.489 22
21.490 19
21.491 23
21.492 19
21.493 17
21.494 29
21.495 19
21.496 20
21.497 29
21.498 16
21.499 21
21.500 23
21.501 24
21.502 29
21.503 14
21.504 27
21.505 19
21.506 14
21.507 25
21.508 19
21.509 32
21.510 26
21.511 31
21.513 34
21.514 17
21.515 15
21.516 19
21.517 24
21.518 24
21.519 34
21.520 17
21.521 24
21.522 26
21.523 23
21.524 21
21.525 20
21.526 30
21.527 13
21.528 29
21.529 23
21.530 19
21.531 28
21.532 32
21.533 16
21.534 19
21.535 27
21.536 19
21.537 21
21.538 27
21.539 11
21.540 22
21.541 27
21.542 11
21.543 31
21.544 21
21.545 16
21.546 20
21.547 25
21.549 20
21.550 20
21.551 23
21.552 17
21.553 25
21.554 27
21.555 15
21.556 29
21.557 16
21.558 20
21.559 21
21.560 22
21.561 20
21.562 21
21.563 30
21.564 17
21.565 37
21.566 26
21.567 20
21.568 18
21.569 29
21.570 25
21.571 27
21.572 22
21.573 20
21.574 19
21.575 25
21.576 18
21.577 26
21.578 23
21.579 13
21.580 18
21.581 31
21.582 23
21.584 19
21.585 19
21.586 20
21.587 23
21.588 19
21.589 19
21.590 20
21.591 20
21.592 15
21.593 22
21.594 32
21.595 13
21.596 27
21.597 17
21.598 15
21.599 19
21.600 23
21.601 20
21.602 21
21.603 25
21.604 15
21.605 22
21.606 15
21.607 21
21.608 25
21.609 31
21.610 21
21.611 29
21.612 19
21.613 25
21.614 17
21.615 18
21.616 15
21.618 26
21.619 23
21.620 14
21.621 29
21.622 32
21.623 30
21.624 28
21.625 26
21.626 18
21.627 27
21.628 22
21.629 22
21.630 20
21.631 15
21.632 22
21.633 24
21.634 22
[truncated: 5,585,997 more chars]
